# Supplementary material for: The coding and noncoding transcriptome of Neurospora crassa
Source: BMC Genomics. 2017 Dec 19;18:978. doi: 10.1186/s12864-017-4360-8 (PMC5738166; doi:10.1186/s12864-017-4360-8)
Supplement: Supplementary file 3 — List of identified Neurospora lincRNAs (XLSX 573 kb) [file 12864_2017_4360_MOESM3_ESM.xlsx]

## Sheet: Final merged list
		NC10		NC12		ln(Read counts)
Number	Chromosome	lincRNA Start	lincRNA End	lincRNA Start	lincRNA End	RNA-Seq Pooled	RNA-Seq (+) Strand	RNA-Seq (-) Strand	RNAPII N-terminus ChIP-Seq	RNAPII Ser5-P ChIP-Seq	RNAPII Ser2-P ChIP-Seq	Polysome	H3K4Me2 ChIP-Seq	H3K27Me3 ChIP-Seq	Logistic Regression ln Ratio
1	1	15000	15200	15000	15200	2.54859	0.51986	0	3.86564	2.51848	2.4829	2.86904	2.41757	4.79145	1.6304
2	1	20450	20750	20450	20750	2.7002	0	0.298627	3.32445	2.38738	1.74855	0.6452	1.2172	4.14177	1.65117
3	1	33950	34300	33950	34300	3.34927	0.099021	1.76032	3.22158	2.24621	2.02982	1.50436	1.64327	3.98418	1.79802
4	1	35000	35300	35000	35300	2.91127	1.36478	0	3.19342	2.37128	1.89109	1.35328	1.31309	4.17852	1.69466
5	1	98400	98500	98400	98500	2.85022	0	0.549306	3.71978	2.41814	2.19722	0.549306	1.38629	3.09104	1.692
6	1	107900	108400	107900	108400	2.63886	1.13259	0.179176	3.51395	2.55618	1.96849	0.207944	1.19545	2.64992	1.64029
7	1	230300	230650	230300	230650	2.85211	0.767897	0.949113	4.02231	3.03636	2.40315	0.610952	2.33812	2.79963	1.69691
8	1	323100	323200	323100	323200	2.6365	0	0.346574	3.44683	2.23867	2.34107	0	0	2.89037	1.63797
9	1	324150	324500	324150	324500	3.22762	0	1.68174	3.80951	3.08934	2.12306	0.099021	1.78774	3.02738	1.77688
10	1	385600	386000	385600	386000	3.30062	1.57618	0.0866434	3.72591	2.68703	2.1504	1.08234	1.3442	2.32724	1.79361
11	1	432350	432700	432350	432700	2.76309	0	1.47562	4.21029	3.04294	2.44983	1.29488	1.56301	2.38626	1.68578
12	1	433850	434600	433850	434600	2.69563	1.22773	0.593877	4.49449	3.19536	2.91132	0.783467	1.34991	2.436	1.67455
13	1	444900	445100	444900	445100	2.88683	0	1.37016	3.54058	2.24429	2.18708	0	1.43814	2.63053	1.6952
14	1	469650	470200	469650	470200	3.2254	1.85416	0.703855	3.59276	2.63354	2.05952	0.362635	1.72255	2.39588	1.77364
15	1	500450	500850	500450	500850	2.69093	0.68508	0	3.49449	2.74537	1.94586	0	3.32821	2.31621	1.65059
16	1	524850	525900	524850	525900	3.67286	0	1.92589	4.74707	3.43537	3.18083	1.13283	1.06389	1.83275	1.87467
17	1	527650	528650	527650	528650	3.14831	0.0693147	1.22104	3.56331	2.55666	2.19252	0.38712	1.68333	1.60672	1.75518
18	1	533550	534500	533550	534500	2.9591	0.154033	1.72148	3.81572	2.33047	2.54626	0.44253	1.41073	2.22615	1.71966
19	1	535400	535500	535400	535500	2.74032	0	1.03972	3.22917	2.07157	1.94591	0.346574	1.94591	1.86883	1.65485
20	1	619200	619550	619200	619550	3.37618	2.21721	0.099021	3.92623	2.56128	2.29203	1.54539	1.45702	2.14792	1.81095
21	1	626400	626550	626400	626550	3.07346	0.767528	0	4.30654	3.39127	2.56297	0.231049	4.08352	2.35662	1.7463
22	1	646600	647650	646600	647650	3.96845	1.72227	0.846269	6.25284	5.05932	4.84028	1.27444	3.50263	2.33219	1.91153
23	1	651400	651900	651400	651900	3.23718	1.27373	1.51997	4.84808	3.56811	3.07668	0.899962	2.04673	2.16818	1.78384
24	1	660200	660700	660200	660700	2.92608	0	1.95177	4.1279	2.43986	3.02138	0.808333	1.07914	2.98061	1.71478
25	1	664300	665100	664300	665100	4.08297	2.24125	0	4.43479	3.55062	2.86823	0.6671	2.1264	2.12346	1.96865
26	1	700350	700900	700350	700900	2.6376	0	0.992769	4.02671	2.66274	2.99009	0.315067	1.35028	2.47049	1.6537
27	1	705400	707200	705400	707200	2.86872	0.147031	0.81406	4.09013	2.73711	2.86249	0.687538	1.53785	2.1085	1.7015
28	1	707350	708400	707350	708400	3.42358	1.35319	0	3.96803	2.91275	2.41539	0.667693	1.71198	2.2537	1.8165
29	1	714200	714850	714200	714850	3.03073	1.09139	0.106638	4.11617	3.23611	2.37039	0.648888	1.82499	2.38131	1.73506
30	1	731200	731450	731200	731450	3.72978	0.277259	2.15738	5.00986	3.89449	3.23553	2.33198	1.50437	2.15341	1.88746
31	1	733100	735800	733100	735800	4.40758	1.94292	1.18198	5.2356	3.79517	3.83188	2.41449	1.38194	1.7767	2.02691
32	1	737700	738200	737700	738200	2.79385	1.88302	0.317805	4.45214	3.07363	2.66515	1.46752	1.36128	2.14526	1.69288
33	1	738450	738850	738450	738850	2.77028	0.63595	1.25365	5.23057	3.65068	3.27793	0.70787	0.94501	2.13675	1.70835
34	1	756950	757600	756950	757600	3.41067	1.75947	0	3.7906	2.87872	2.50916	0.923332	1.58547	1.95853	1.81694
35	1	778350	780200	778350	780200	4.64808	1.10856	2.28788	5.36541	4.22605	3.89398	2.60442	2.21453	1.91156	2.02851
36	1	780300	781300	780300	781300	2.96129	1.33337	0.515846	4.89723	3.4091	3.09968	0.935018	2.04284	2.16592	1.73556
37	1	782200	782650	782200	782650	2.59778	1.62189	0.840009	5.77446	3.9188	3.74283	1.85619	1.65787	2.20071	1.68966
38	1	784400	784950	784400	784950	3.71397	2.55927	0.18904	4.65313	3.39671	2.87222	1.97891	1.01864	1.97643	1.87989
39	1	788550	789100	788550	789100	2.9445	2.43088	0	4.15921	2.76975	2.4364	1.09512	0.635611	2.18058	1.7185
40	1	825900	826300	825900	826300	4.93353	0	2.5602	4.11378	3.41096	2.42741	0.534583	2.44927	2.23242	2.18114
41	1	931500	933550	931500	933550	3.28261	1.22427	0.0507181	4.50353	3.14578	3.06617	0.645638	1.33712	2.11091	1.79457
42	1	936200	936950	936200	936950	2.66107	0.0924196	1.19368	3.82552	2.41492	2.26979	0.708023	1.53115	2.12776	1.65426
43	1	946400	946850	946400	946850	2.69326	0.738199	0.828302	4.01512	2.40822	2.99355	0.783251	1.20621	2.06881	1.66385
44	1	948000	948850	948000	948850	2.81558	0.0407734	0.960974	4.26143	2.74883	2.89692	0.72013	0.868727	2.04871	1.69477
45	1	960300	962150	960300	962150	3.67563	0.112402	1.91421	4.71423	3.46907	3.18234	1.2641	1.25575	2.01072	1.87316
46	1	962400	963750	962400	963750	3.95445	1.82765	0.128361	5.08976	3.77998	3.53106	0.378789	1.6539	2.06866	1.92921
47	1	991000	991300	991000	991300	2.33088	1.16412	0	3.61575	2.48985	2.03231	1.52658	1.33272	1.97792	1.5786
48	1	995000	995800	995000	995800	3.31548	0	1.68568	3.85587	2.7904	2.29326	0.491262	1.46178	2.11012	1.79557
49	1	1001250	1001700	1001250	1001700	5.06719	0.244136	3.39289	3.58394	2.49974	1.8674	4.07117	1.77535	1.97603	2.25349
50	1	1026250	1027050	1026250	1027050	3.1181	1.16239	0	4.40661	3.49123	2.73595	1.05601	2.02173	2.26373	1.75823
51	1	1027100	1027200	1027100	1027200	2.12425	0.693147	0	4.49072	3.08689	3.17719	2.13833	2.5438	2.2499	1.57066
52	1	1029600	1030550	1029600	1030550	4.23205	0	2.19216	3.7881	2.81112	2.33059	2.13286	1.88557	2.41489	2.01725
53	1	1047400	1047500	1047400	1047500	2.73614	0	0	4.34372	3.25513	2.65906	0	1.79176	2.13833	1.68131
54	1	1102000	1104050	1102000	1104050	3.92184	2.16688	0.016906	4.67626	3.36623	3.37583	0.84443	2.17985	2.16274	1.92913
55	1	1161450	1162100	1161450	1162100	2.69291	0.879329	0.520121	4.073	2.59958	2.93486	0.688183	1.50555	2.00226	1.66336
56	1	1176200	1176700	1176200	1176700	2.74056	0.138629	1.25299	3.59428	2.70271	1.96688	0.179176	2.22126	1.942	1.66483
57	1	1209850	1210150	1209850	1210150	2.89136	0.115525	1.73024	4.11565	2.66778	2.29411	0.577623	0.971491	2.20173	1.70791
58	1	1230300	1231300	1230300	1231300	3.15906	1.65534	0.0693147	4.2036	2.89757	2.52625	1.67071	1.3126	2.09679	1.76432
59	1	1310050	1311200	1310050	1311200	3.49772	0.0779026	1.87484	4.92219	3.48886	3.2511	1.08228	1.05921	2.10877	1.84154
60	1	1351250	1353250	1351250	1353250	3.18085	0	1.90749	4.29056	2.91838	2.92859	0.835224	0.771529	3.33571	1.77024
61	1	1361100	1361200	1361100	1361200	2.66877	0	0.693147	3.72736	2.70582	1.99449	0.346574	2.55297	1.9356	1.65273
62	1	1415700	1416600	1415700	1416600	3.49378	0	1.2738	4.13771	2.65586	2.63089	1.65454	1.29179	2.11204	1.83745
63	1	1420350	1420800	1420350	1420800	2.71304	0	0.385082	3.89692	3.16405	2.21911	1.10127	2.51857	2.2069	1.66522
64	1	1423050	1423450	1423050	1423450	3.89296	0	2.41342	3.55693	2.29077	2.68233	4.14089	1.31296	2.24756	1.9342
65	1	1423500	1425750	1423500	1425750	3.59863	0	1.69702	3.47362	2.33063	2.18581	0.732958	1.14892	2.08523	1.86103
66	1	1433400	1433800	1433400	1433800	2.65297	0.51986	0.498623	3.55832	2.64685	2.08216	1.18215	1.47959	2.10988	1.64387
67	1	1435600	1436450	1435600	1436450	2.67118	1.17826	0	3.59066	2.40019	2.1921	0.361296	1.95472	2.20993	1.64954
68	1	1461100	1462250	1461100	1462250	3.0926	1.53823	0.73576	3.76002	2.60835	2.32278	0.74176	1.77575	2.0864	1.74215
69	1	1517350	1517700	1517350	1517700	3.55977	0	1.25898	4.52662	3.50739	2.91489	0.65205	2.42815	1.83548	1.85196
70	1	1549400	1549650	1549400	1549650	2.46636	1.40422	0	3.7534	2.21581	2.81593	2.36172	1.57204	2.38336	1.61058
71	1	1558200	1559200	1558200	1559200	4.17765	0.0693147	2.92213	4.27017	2.84442	2.79899	1.59946	1.75051	2.09806	1.99356
72	1	1565400	1565800	1565400	1565800	2.63243	0.0866434	0.25993	3.25759	2.11531	2.1997	0.173287	0.948857	2.00358	1.63216
73	1	1662400	1662550	1662400	1662550	4.72058	0	1.9938	5.59291	4.82647	3.16926	0.462098	4.73791	2.30259	2.06405
74	1	1709650	1709850	1709650	1709850	3.1022	0	1.31437	3.79675	2.76952	2.13129	0.173287	1.8181	1.80473	1.74803
75	1	1735200	1736300	1735200	1736300	3.76653	0.0814436	1.71936	4.70637	3.44743	3.09322	2.11553	1.6839	2.22825	1.89246
76	1	1745300	1745750	1745300	1745750	3.09152	0	1.70306	4.5841	3.53479	2.84314	0.308065	0.995764	2.14379	1.75435
77	1	1808350	1809000	1808350	1809000	3.1097	0	1.51914	4.15742	3.14882	2.6284	1.10045	1.34117	2.26183	1.75373
78	1	1862800	1863150	1862800	1863150	3.07208	0.808994	0	3.16941	2.31012	1.91397	0.476029	1.06717	1.23696	1.73128
79	1	1863250	1863850	1863250	1863850	3.80911	1.67542	0.207076	3.61441	2.59537	2.20904	2.3607	0.473632	0.207076	1.91442
80	1	1885550	1885950	1885550	1885950	3.72807	0.433217	1.76742	4.77321	4.01308	2.84371	3.513	4.43349	2.05014	1.88598
81	1	1929250	1929550	1929250	1929550	2.49032	0.566866	0	4.06248	2.79078	2.28167	1.6776	0.823607	1.74518	1.62508
82	1	1929700	1930700	1929700	1930700	3.10352	1.58322	0.0346574	3.78846	2.47084	2.30692	0.878456	1.28678	2.10619	1.74951
83	1	1936700	1937250	1936700	1937250	3.2825	0.0630134	1.62659	3.72628	2.68855	2.21919	1.45807	1.47556	2.28196	1.78211
84	1	1937400	1937500	1937400	1937500	2.65906	0	0.346574	3.39449	2.3979	1.7006	1.7006	1.24245	1.84444	1.64066
85	1	1952950	1953200	1952950	1953200	2.69705	0.993963	0	3.89334	2.43516	2.27501	0.855333	2.60267	1.82986	1.6617
86	1	1953250	1953950	1953250	1953950	2.80563	1.68908	0.440985	4.92782	3.52872	3.17371	1.45791	2.54143	2.06267	1.70351
87	1	1968450	1969700	1968450	1969700	3.53626	0.127122	1.36109	4.26026	3.10107	2.79738	0.716207	1.46626	2.03743	1.84531
88	1	1975900	1976100	1975900	1976100	3.5381	0.693147	0.833051	3.8104	2.95821	1.82325	0.850299	1.38236	2.12955	1.84839
89	1	1999850	2000800	1999850	2000800	3.89684	0.109444	2.33538	3.3846	2.28444	2.13776	1.58352	1.54196	2.51723	1.94071
90	1	2001800	2002100	2001800	2002100	3.45071	2.33262	0	3.45908	2.67226	1.9681	0.943827	1.19451	2.10631	1.82138
91	1	2056000	2056650	2056000	2056650	3.06077	0	1.31012	3.45886	2.42244	2.02097	1.00092	1.35136	2.11464	1.73491
92	1	2124750	2126650	2124750	2126650	3.69681	0.0562011	1.44838	4.68769	3.46106	3.01919	0.930387	1.75551	2.20305	1.87733
93	1	2130850	2131800	2130850	2131800	2.74403	0.844851	0.0407734	3.52821	2.32417	2.18418	0.12232	1.91249	2.24192	1.66415
94	1	2165050	2165600	2165050	2165600	3.43792	1.58398	0	3.78997	2.61676	2.13859	2.36063	1.17707	1.98178	1.81764
95	1	2216900	2217150	2216900	2217150	2.81549	2.13022	1.95779	3.58718	2.37211	2.04546	0.415888	0.818869	2.40172	1.67929
96	1	2220950	2221100	2220950	2221100	3.4693	0.924196	0	3.26493	2.50729	1.86614	0.828302	0.231049	1.89453	1.83027
97	1	2229050	2229900	2229050	2229900	3.3652	2.47934	0.486215	4.4684	3.14957	2.84601	0.914485	1.30251	2.17965	1.8037
98	1	2245450	2245900	2245450	2245900	2.91679	1.05935	0.154033	4.23202	2.82914	2.62238	1.07106	0.50715	2.01737	1.71501
99	1	2453700	2454600	2453700	2454600	2.96641	1.6987	0	4.46388	3.26384	2.73991	0.430133	1.73318	2.2269	1.72743
100	1	2474450	2475050	2474450	2475050	4.70196	2.85363	0	3.93786	3.03133	2.36682	0.248491	1.73284	2.26443	2.12137
101	1	2475100	2475900	2475100	2475900	6.0831	5.26795	0.299218	4.569	3.00668	3.58474	1.69606	1.56344	2.11239	2.46865
102	1	2476550	2477350	2476550	2477350	2.88833	0	1.3105	3.39781	2.33809	2.10634	1.20449	0.950904	2.16369	1.69456
103	1	2520150	2520700	2520150	2520700	3.9063	0	1.72086	4.10981	3.32142	2.27046	0.435227	2.94229	2.10526	1.92779
104	1	2552500	2552950	2552500	2552950	4.93742	3.48071	0.0770164	4.13301	3.31681	2.46353	2.95269	1.93763	2.30345	2.18228
105	1	2612400	2612850	2612400	2612850	2.75973	0.475185	0.685976	4.13173	2.97733	2.62671	0.731028	1.99962	2.32515	1.68075
106	1	2613100	2613200	2613100	2613200	2.70582	0.346574	0.549306	3.6499	2.67355	2.30259	0	1.86883	2.13833	1.65836
107	1	2803100	2803250	2803100	2803250	2.65795	0	1.94591	3.29252	2.10931	2.09657	1.2904	1.76611	2.1187	1.63823
108	1	2804000	2804100	2804000	2804100	2.64916	0	0.693147	3.46525	2.79921	1.84444	0.346574	1.31953	2.58524	1.64169
109	1	2821200	2821800	2821200	2821800	4.97032	4.08517	0.183102	6.70987	5.29349	4.70274	2.15424	1.82315	2.17714	2.05601
110	1	2879900	2880200	2879900	2880200	3.42213	1.52403	0	4.009	2.9649	2.29411	1.09654	1.14656	2.06606	1.82109
111	1	2880300	2880850	2880300	2880850	3.3703	1.90898	0.288914	3.91941	2.47889	2.52603	1.99768	1.46509	1.80887	1.80661
112	1	2893750	2895000	2893750	2895000	2.76205	1.29624	1.30735	4.84105	3.42999	3.21289	0.892313	1.1905	2.08286	1.69691
113	1	2895050	2896000	2895050	2896000	3.75465	1.78289	1.94163	4.18061	2.89332	2.68982	1.93936	1.65271	2.13703	1.89523
114	1	2896900	2897300	2896900	2897300	3.33137	2.30984	0	3.84208	2.73345	2.24232	1.23031	1.27754	1.882	1.79836
115	1	2948800	2949550	2948800	2949550	3.15993	1.91957	0.314567	4.08778	2.82465	2.54849	1.62759	2.15365	2.15703	1.76712
116	1	2960050	2960350	2960050	2960350	3.02642	1.63435	0.115525	4.61316	2.98106	3.3891	0.346574	1.73237	2.06306	1.74657
117	1	2971200	2971700	2971200	2971700	2.81729	0	1.17678	4.47928	3.71711	2.51843	0.415888	4.6118	2.25009	1.69982
118	1	2978600	2978750	2978600	2978750	2.41474	1.96572	0.231049	3.78314	2.14857	2.14857	2.13231	1.73099	1.79176	1.60266
119	1	2979200	2980250	2979200	2980250	4.40943	2.65399	0.066014	4.21144	3.14143	2.68163	0.703023	1.7909	2.11876	2.04831
120	1	3019000	3019450	3019000	3019450	2.73371	0.122068	1.23239	4.49593	3.20669	2.66348	0.909854	1.37456	2.22427	1.684
121	1	3020150	3020550	3020150	3020550	2.63698	0.310613	1.15229	3.9053	2.71613	2.15285	0.22397	1.94828	1.99907	1.64965
122	1	3031200	3031750	3031200	3031750	3.34715	0	1.96538	4.68886	3.51684	2.89538	0.976194	1.93274	2.28027	1.80409
123	1	3031900	3032950	3031900	3032950	3.16597	0.777931	1.18061	4.99131	3.72509	3.33823	1.15957	1.86558	2.10805	1.76738
124	1	3038300	3038550	3038300	3038550	3.05366	0.797797	0.277259	3.81495	2.8503	2.04598	0.635611	2.09257	2.17531	1.73675
125	1	3039100	3039350	3039100	3039350	3.0317	1.46264	0.460517	3.85292	2.47954	2.36901	1.75751	1.53557	1.65375	1.73335
126	1	3054700	3054850	3054700	3054850	2.65437	0.231049	0	3.58474	2.3675	2.0013	0	1.09861	1.59583	1.64581
127	1	3055250	3055500	3055250	3055500	2.64873	1.37339	1.15366	4.18989	2.62321	2.43516	0.693147	1.94003	1.93101	1.6606
128	1	3055900	3056350	3055900	3056350	3.61235	0.486892	2.06205	5.5158	4.2096	3.47442	1.45752	0.832838	1.92449	1.86116
129	1	3061200	3061900	3061200	3061900	2.99352	0.326025	1.24026	4.58876	3.40129	2.8883	1.58812	1.42845	2.29005	1.7392
130	1	3090550	3090750	3090550	3090750	3.45027	1.78472	0	4.04982	2.93572	2.22046	0.722593	2.34607	2.17237	1.82822
131	1	3103600	3103900	3103600	3103900	3.36628	0	3.20711	3.88953	2.83509	2.47721	1.17018	2.47466	2.35656	1.80822
132	1	3104500	3105000	3104500	3105000	2.83089	2.74926	0	3.95844	2.93278	2.42951	0.0693147	1.45654	2.09629	1.69259
133	1	3114700	3115000	3114700	3115000	3.17151	0	2.10532	3.82329	2.77805	2.3699	2.98493	1.42861	1.71136	1.76189
134	1	3157600	3158150	3157600	3158150	2.6644	1.12251	0.887028	4.59203	3.32881	2.76545	0.18904	1.35325	2.25253	1.67383
135	1	3160050	3162100	3160050	3162100	3.01668	1.18199	0.480209	4.5498	3.0898	3.00308	0.734884	1.83405	2.03689	1.74241
136	1	3169200	3169550	3169200	3169550	4.02828	0.198042	2.05059	4.27376	3.11787	2.35042	0.495105	1.94763	2.41835	1.95684
137	1	3220950	3221250	3220950	3221250	5.21973	0	3.52439	4.28414	3.27361	2.44288	1.66994	1.50263	1.94162	2.23874
138	1	3244200	3244300	3244200	3244300	2.98307	0	1.24245	3.38079	2.48142	2.01268	1.79176	2.01268	2.13833	1.7134
139	1	3288650	3289400	3288650	3289400	2.81959	1.70006	0	4.43038	3.09967	2.88098	0.672918	1.39663	2.18718	1.69978
140	1	3289450	3289550	3289450	3289550	1.9356	1.35403	0.346574	4.77169	3.34604	3.19846	1.97562	1.44519	2.19722	1.54905
141	1	3291600	3292100	3291600	3292100	2.99216	0.749554	1.62563	4.89352	3.4061	3.05371	1.04223	0.975034	2.29775	1.73987
142	1	3292500	3292900	3292500	3292900	3.45464	1.65091	0.397257	4.21601	3.15489	2.48728	1.51711	2.03625	2.24654	1.83297
143	1	3294400	3295400	3294400	3295400	2.92645	1.26327	0.407393	4.98451	3.63996	3.51131	0.870635	2.19429	2.28075	1.7306
144	1	3327900	3329750	3327900	3329750	3.16111	1.41869	0.207076	4.57987	3.39842	3.1436	0.547137	1.78481	2.19053	1.76812
145	1	3368050	3369200	3368050	3369200	3.09309	0.588761	1.52284	4.83465	3.23001	2.92721	0.995782	1.16302	2.28238	1.75928
146	1	3379200	3379800	3379200	3379800	2.813	0.264838	1.59906	3.84158	2.67446	2.2556	0.932699	1.64163	2.32276	1.68542
147	1	3381550	3381650	3381550	3381650	2.51848	2.35925	0	3.86946	2.77063	2.23867	2.828	2.19722	2.07157	1.6254
148	1	3426100	3426650	3426100	3426650	3.14863	0.514815	1.27325	4.91586	4.08657	3.03447	0.970327	2.21456	2.13491	1.77032
149	1	3427000	3427250	3427000	3427250	2.98145	0.277259	1.57457	3.60604	2.61262	2.01312	0.797797	1.79543	2.00732	1.71735
150	1	3427850	3428000	3427850	3428000	3.60646	0.767528	0	4.01996	2.84879	2.18369	1.57283	2.32075	2.18559	1.86051
151	1	3428300	3428700	3428300	3428700	3.33592	2.00972	0	4.65884	3.14817	3.03018	1.52165	1.6452	2.33805	1.80534
152	1	3430050	3431500	3430050	3431500	3.4943	0.3381	1.88852	5.3928	4.02311	3.80583	1.18476	2.08113	2.04985	1.82883
153	1	3549450	3550200	3549450	3550200	4.42592	0.0462098	2.33282	5.04094	4.26897	2.96689	0.696697	3.41722	2.2161	2.00696
154	1	3550750	3551600	3550750	3551600	2.86713	0.607804	0.649308	4.85614	3.628	3.35611	1.28218	2.22267	2.04207	1.71658
155	1	3551900	3552450	3551900	3552450	3.14562	1.33627	0.3092	4.71824	3.37982	3.00165	1.7238	1.48359	2.22533	1.76692
156	1	3673950	3674300	3673950	3674300	2.83511	0.156945	0.594126	4.29165	3.18644	2.3159	1.17357	1.57733	1.84388	1.70022
157	1	4129450	4130000	4129450	4130000	4.48092	2.72114	2.86568	4.02991	3.0778	2.36127	3.10224	1.29957	1.58102	2.0645
158	1	4167000	4168200	4167000	4168200	5.23788	3.98228	0.132419	4.69662	3.28144	3.37727	3.18672	1.43276	3.20762	2.23155
159	1	4169400	4169800	4169400	4169800	3.63014	0	2.17916	4.47648	3.39632	2.60749	1.52676	1.05248	3.22306	1.86773
160	1	4214850	4215850	4214850	4215850	4.58186	2.80086	0	4.24341	3.12821	2.83552	2.18	1.2589	2.313	2.09336
161	1	4247450	4247600	4247450	4247600	3.29538	0.462098	0	4.25058	3.46857	2.41474	0.231049	3.78024	2.33192	1.79273
162	1	4269900	4270350	4269900	4270350	3.55156	1.9107	1.68185	4.90393	3.42127	3.1005	1.56475	1.92664	2.23727	1.84733
163	1	4270400	4270500	4270400	4270500	2.70805	0	0.693147	4.17898	2.62875	2.53759	1.15129	1.15129	2.30259	1.6683
164	1	4297100	4297250	4297100	4297250	2.76734	0.366204	0.366204	3.53188	2.47552	2.1187	0.462098	1.03035	2.2282	1.66938
165	1	4384700	4385200	4384700	4385200	2.86455	1.75485	0.207944	4.28439	2.85052	2.61992	0.639693	1.98919	2.25617	1.70604
166	1	4403800	4403900	4403800	4403900	2.41814	0.89588	0	3.86067	2.602	2.04717	2.04717	1.38629	2.04717	1.60405
167	1	4408550	4409300	4408550	4409300	3.06301	1.68878	0.0462098	4.11234	2.8514	2.59425	1.88669	1.72816	2.00861	1.74425
168	1	4409700	4410300	4409700	4410300	3.20591	0.317805	0.566296	3.36318	2.18825	2.20592	0.778322	1.04505	2.0593	1.76579
169	1	4424000	4426250	4424000	4426250	4.29581	0.251687	2.60304	4.49735	3.04696	3.18096	1.51086	1.49937	2.10095	2.01448
170	1	4428100	4428550	4428100	4428550	2.91275	0.462098	1.18596	4.54482	3.00564	3.05981	0.499979	1.46185	2.14471	1.71999
171	1	4433450	4434600	4433450	4434600	2.74527	1.00885	0.51354	5.01032	3.63069	3.45175	0.896583	1.70686	2.01687	1.69859
172	1	4439500	4440300	4439500	4440300	4.85331	0.0495105	3.11122	4.09122	2.81897	2.58688	1.11578	1.11196	1.61889	2.15918
173	1	4551600	4551850	4551600	4551850	2.77184	1.62306	0.173287	4.134	2.60348	2.70189	0.621227	2.6347	2.44357	1.68319
174	1	4587400	4587750	4587400	4587750	2.76368	0	0.77424	3.65367	2.34938	1.90368	0.496981	1.69527	2.31964	1.67117
175	1	4645600	4646950	4645600	4646950	3.6062	1.32858	1.58056	4.7457	3.48576	3.23207	1.7751	1.54311	2.14234	1.85527
176	1	4699800	4699900	4699800	4699900	3.10127	0.549306	0.972955	3.45786	2.59648	1.90333	1.77767	2.11705	2.35024	1.74237
177	1	4712900	4713400	4712900	4713400	3.45317	2.27576	0.899516	3.41893	2.33043	2.20486	1.4779	1.00758	1.92145	1.82502
178	1	4739250	4739600	4739250	4739600	2.6739	0	0.553029	3.98113	2.433	2.77102	0.354987	2.53169	1.8897	1.65984
179	1	4802400	4802500	4802400	4802500	2.66877	1.86883	0	3.88659	2.8029	2.51848	0.346574	0.549306	2.23867	1.65603
180	1	4826450	4828450	4826450	4828450	3.40078	0.285782	2.16933	4.89311	3.46648	3.47562	0.957799	1.31883	2.13748	1.81481
181	1	4828650	4829100	4828650	4829100	2.95884	0	1.64039	4.54211	3.22405	2.94772	1.08415	1.73933	2.40057	1.72766
182	1	4838750	4839050	4838750	4839050	2.75315	0.682391	0	4.03857	2.93104	2.28352	0.990029	0.977272	2.25222	1.6755
183	1	4839100	4839900	4839100	4839900	3.64881	1.60426	1.62792	5.32774	3.87561	3.66615	2.31015	1.23921	2.04755	1.86042
184	1	4839950	4840350	4839950	4840350	2.74729	0.41291	0.610952	4.09685	2.96783	2.64263	0.553029	0.961915	1.91542	1.67771
185	1	4842100	4842800	4842100	4842800	3.42163	1.49528	0.474556	5.15105	3.99817	3.39956	1.4808	1.64437	2.33447	1.82712
186	1	4982450	4983100	4982450	4983100	2.67358	0.106638	0.750562	4.02871	2.91902	2.45644	0.213276	1.65976	2.14794	1.66095
187	1	5046800	5047500	5046800	5047500	3.62137	1.76768	0	4.17276	2.74617	2.9188	0.227004	1.65448	1.97406	1.86455
188	1	5059500	5059600	5059500	5059600	2.67355	0	0.346574	3.46083	1.94591	2.34107	0	1.97562	2.08719	1.64444
189	1	5059800	5062750	5059800	5062750	3.07684	0	1.12883	3.8472	2.47224	2.54884	0.569933	1.42873	2.01839	1.74144
190	1	5069050	5069200	5069050	5069200	2.44651	0.828302	0.902683	3.46042	2.29312	2.07419	1.52145	1.24589	2.58767	1.5984
191	1	5070900	5071600	5070900	5071600	2.71098	0.177493	0.693147	4.45847	3.09966	2.91183	0.490495	1.77671	2.21116	1.67863
192	1	5073500	5074050	5073500	5074050	2.85226	0.126027	0.588536	3.92731	2.67838	2.21167	1.5127	1.68029	2.09497	1.69587
193	1	5093450	5094750	5093450	5094750	4.22223	0.164487	1.85153	4.26983	3.08827	2.70473	2.06843	1.34022	1.98944	1.99395
194	1	5096300	5097050	5096300	5097050	3.79583	0.238901	2.14226	3.45559	2.41793	1.99959	1.74463	1.70262	2.05022	1.91079
195	1	5100900	5101150	5100900	5101150	2.81295	0.138629	1.55463	3.27902	2.25449	1.69527	1.40985	2.17118	2.32063	1.67251
196	1	5101650	5101800	5101650	5101800	2.77128	0.462098	0.828302	3.10309	2.29174	1.92277	0.462098	2.34975	2.17009	1.66005
197	1	5106050	5106700	5106050	5106700	3.03568	0.398958	1.08504	4.44193	3.16698	2.64853	0.480693	2.18129	2.03697	1.74368
198	1	5114500	5115400	5114500	5115400	2.90271	0.154033	1.12467	4.7166	3.83731	3.18796	0.635071	2.23033	2.08518	1.72192
199	1	5209650	5210300	5209650	5210300	2.80839	0.799785	0.683218	5.09005	3.70685	3.27259	0.404423	2.27689	2.16366	1.7098
200	1	5213400	5214050	5213400	5214050	5.24678	0.207076	2.98272	4.18409	3.00739	2.8501	3.21491	2.10698	2.29888	2.27096
201	1	5236750	5236850	5236750	5236850	2.70805	1.15129	0.693147	4.17011	3.08166	2.3979	0	0.804719	1.49787	1.67147
202	1	5242950	5243100	5242950	5243100	2.33192	0.366204	0.597253	4.67203	2.9227	3.28756	1.46068	2.10812	1.95454	1.61413
203	1	5262950	5263050	5262950	5263050	2.79921	0.346574	0.693147	3.66059	2.74032	1.7006	0	1.84444	2.51848	1.67894
204	1	5295450	5296300	5295450	5296300	3.23601	0.12232	1.84286	4.23983	3.12539	2.57413	0.812402	1.68129	2.21059	1.7855
205	1	5313300	5313750	5313300	5313750	2.65494	0.552201	0.430133	3.5663	2.4497	2.07102	0.50715	1.00713	1.89653	1.64457
206	1	5351500	5352750	5351500	5352750	4.37358	2.98007	0.182574	5.44016	4.07362	3.76705	0.792092	1.5803	2.16593	2.00561
207	1	5372800	5373800	5372800	5373800	3.11278	1.69605	0.487865	5.18599	3.78635	3.39513	0.701699	3.05982	2.22909	1.76847
208	1	5379750	5379850	5379750	5379850	2.64413	0.346574	0	3.43347	2.34107	1.86883	0	0.549306	1.99449	1.63923
209	1	5386700	5386950	5386700	5386950	3.46919	0.138629	1.43341	5.43385	4.42436	3.41758	0.496981	1.76257	2.53175	1.83218
210	1	5481700	5482350	5481700	5482350	3.97247	2.07028	0.60463	3.9828	2.84824	2.42813	2.49255	1.43223	2.21636	1.94964
211	1	5521750	5522200	5521750	5522200	2.7952	1.24271	0	4.3937	3.45296	2.56164	0.398169	1.92131	2.06135	1.69481
212	1	5546900	5547750	5546900	5547750	2.77499	0.625457	0.890152	4.61032	3.3853	2.94495	0.89708	1.98617	2.02554	1.69491
213	1	5668150	5668550	5668150	5668550	2.78821	0	1.56146	3.86063	2.67896	2.22811	0.346574	2.08959	2.34748	1.68046
214	1	5673550	5673950	5673550	5673950	2.75809	0.25993	1.42891	4.23827	3.11103	2.54722	0.310613	1.5624	2.22569	1.68271
215	1	5702200	5702950	5702200	5702950	3.63805	2.12564	0	4.70526	3.58262	2.89646	0.16566	1.37409	2.18087	1.86673
216	1	5722100	5723500	5722100	5723500	2.83018	1.3115	0.98113	4.8716	3.64229	3.27408	0.659252	1.789	2.0819	1.71114
217	1	5733550	5734600	5733550	5734600	3.17136	1.27355	0.386652	5.53938	3.82086	4.02244	0.731013	1.52739	2.33007	1.78112
218	1	5784400	5784950	5784400	5784950	2.62658	0.677702	0.0998738	3.47801	2.45173	2.02325	0.315067	1.62889	2.22826	1.63633
219	1	5800950	5801200	5800950	5801200	4.10052	1.67641	0	3.87453	2.62219	2.53006	0.277259	2.57416	2.26771	1.98319
220	1	5868850	5869750	5868850	5869750	4.25802	0	2.93178	4.07581	2.75479	2.94007	0.941819	1.33371	1.92374	2.01729
221	1	5869900	5870850	5869900	5870850	4.25429	0.386291	2.47813	3.80023	2.63997	2.35809	0.428835	1.80901	2.10955	2.02323
222	1	5871200	5871500	5871200	5871500	4.07316	2.13175	0.346574	3.98074	2.85445	2.57232	2.09344	1.52825	2.25055	1.97451
223	1	5871550	5874250	5871550	5874250	3.69098	2.16392	0.127165	4.35734	2.94257	3.11841	1.26859	1.59223	2.07971	1.88148
224	1	5902700	5903150	5902700	5903150	2.9376	0.654012	0	4.11148	3.11309	2.52174	0.154033	2.21425	2.23731	1.71642
225	1	6077700	6079150	6077700	6079150	2.95103	0.403559	1.01778	5.08572	3.72609	3.61459	0.635034	1.58654	1.90466	1.73677
226	1	6092750	6092950	6092750	6092950	2.51512	0	0.794513	4.08709	2.87298	2.24705	2.36036	2.14854	1.91947	1.63037
227	1	6111000	6111100	6111000	6111100	2.74032	0.346574	0	3.21567	2.13833	1.7006	0	2.38956	1.84444	1.65657
228	1	6118300	6119250	6118300	6119250	2.67405	0.109444	0.43438	3.66085	2.60139	2.28812	0.392354	1.81864	2.11983	1.6522
229	1	6154000	6154950	6154000	6154950	3.52696	1.30726	0.225088	5.18379	4.03401	3.70709	0.71729	1.48084	2.19747	1.84332
230	1	6155400	6155700	6155400	6155700	2.73939	1.38367	0	3.964	2.37941	2.80102	1.09654	2.59648	1.84577	1.67426
231	1	6167200	6167300	6167200	6167300	2.07157	0	2.21541	4.07393	2.07157	2.83321	1.49787	1.56775	2.47082	1.54437
232	1	6167500	6168050	6167500	6168050	3.52102	0.488662	2.72512	4.54119	3.46057	3.03039	1.31639	1.31826	2.29178	1.844
233	1	6179350	6179850	6179350	6179850	3.14263	0.651026	1.08435	4.11526	2.89569	2.19701	0.346574	1.20862	2.0123	1.75983
234	1	6215600	6215750	6215600	6215750	2.44651	0	0.597253	4.1864	3.03897	2.71596	1.76611	1.05935	1.79788	1.62037
235	1	6218150	6218600	6218150	6218600	2.92577	0.731028	0	3.65848	2.56332	2.57784	0.430133	1.55933	2.15922	1.70615
236	1	6233000	6234550	6233000	6234550	3.43342	0.0932378	1.27262	4.84315	3.76212	3.3324	0.491947	2.04336	2.26925	1.82757
237	1	6245850	6246200	6245850	6246200	2.65506	0	0.908015	3.10046	2.18268	1.71996	0.526983	1.02906	2.20887	1.63319
238	1	6247100	6249350	6247100	6249350	3.41491	0.237844	1.42792	3.51531	2.30067	2.27831	1.13769	1.38008	2.34462	1.81766
239	1	6271450	6272100	6271450	6272100	2.69252	1.38707	0	4.26693	3.10715	2.90809	0.298627	1.56461	2.32968	1.6714
240	1	6286700	6287350	6286700	6287350	3.93298	2.39797	0	4.24854	2.40264	3.41902	1.82683	1.20733	2.09794	1.93692
241	1	6345050	6345450	6345050	6345450	2.84157	0.0866434	1.51555	4.25871	3.20436	2.55754	0.858367	1.15739	1.96647	1.70204
242	1	6382750	6383550	6382750	6383550	3.03058	1.59577	0	3.86801	2.77515	2.34374	1.04096	0.662788	2.1484	1.7364
243	1	6458700	6459250	6458700	6459250	2.69091	1.32597	0.0630134	4.18921	3.01252	2.58578	0.701294	1.81678	3.29931	1.66897
244	1	6551700	6551850	6551700	6551850	4.52819	0	0.597253	5.1487	4.41261	2.74759	0.231049	2.5318	2.44651	2.04599
245	1	6563900	6564100	6563900	6564100	2.31162	0	1.44519	4.74134	2.24429	3.91354	3.2935	1.34382	2.18984	1.61327
246	1	6658600	6659600	6658600	6659600	3.18225	1.56192	0.923483	4.00957	2.72368	2.43111	1.91584	1.48365	1.99473	1.76344
247	1	6661550	6662500	6661550	6662500	3.00019	0.340731	0.916158	4.58032	2.95576	3.01834	0.965212	1.51848	1.86507	1.74378
248	1	6720650	6721550	6720650	6721550	3.65323	0.391625	1.74974	4.43166	3.20881	2.78898	1.28696	1.53477	2.26726	1.87366
249	1	6758850	6760600	6758850	6760600	2.86874	1.21926	0.0198042	4.1067	2.88539	2.65708	0.52119	2.12566	2.16046	1.70307
250	1	6767500	6768150	6767500	6768150	2.70967	0.137828	1.50237	4.94259	3.44431	3.14089	1.18715	1.87986	2.22233	1.69322
251	1	6768900	6769100	6768900	6769100	2.28812	1.02359	0	3.97932	3.01216	2.35474	1.58903	1.17053	1.64481	1.58394
252	1	6770450	6771800	6770450	6771800	4.75868	1.11743	3.02546	5.49121	3.81448	3.92615	2.57517	1.29655	1.98188	2.07196
253	1	6772850	6773550	6772850	6773550	3.57413	1.22943	0.734325	5.02088	3.73518	3.25561	1.13872	0.524067	1.63339	1.84679
254	1	6777800	6778300	6777800	6778300	3.33428	1.20907	0	5.14039	3.80165	3.39653	1.25707	1.10101	2.00673	1.80835
255	1	6783950	6784350	6783950	6784350	2.31874	0.396084	0	4.02668	3.04037	2.43079	1.61836	1.68803	2.11306	1.59038
256	1	6787050	6787450	6787050	6787450	2.83484	0.570544	0	3.78333	2.4128	2.13746	0.794513	1.98638	2.16045	1.6895
257	1	6787600	6787950	6787600	6787950	2.13988	0.255966	1.56884	4.14486	2.89388	2.68219	1.85919	1.61396	2.03352	1.56049
258	1	6788850	6789000	6788850	6789000	2.70338	0.366204	0	3.79895	2.60748	2.4404	0	1.87826	2.41569	1.66155
259	1	6789350	6790600	6789350	6790600	2.9937	1.09532	0.956184	4.49696	3.09972	3.07579	0.817236	1.63439	2.19803	1.73217
260	1	6792150	6793550	6792150	6793550	3.17984	1.20631	0.0639914	5.04304	3.46992	3.66909	0.980872	1.05918	1.98859	1.77839
261	1	6819650	6820100	6819650	6820100	2.69434	0.154033	1.50711	3.80651	2.67144	2.15263	0.60896	2.03732	2.06071	1.65823
262	1	6827950	6828300	6827950	6828300	2.84215	1.25898	0	3.65632	2.5591	2.02982	1.41271	1.30957	1.77674	1.68821
263	1	6852250	6852400	6852250	6852400	2.82974	1.6566	0.231049	3.9515	2.26746	2.32824	0.231049	2.39764	2.2146	1.69084
264	1	6938450	6939550	6938450	6939550	4.01711	0.62962	2.51403	4.44693	2.38964	3.61593	2.03262	0.910982	1.85388	1.95528
265	1	6939600	6939700	6939600	6939700	3.66847	0	1.24245	4.64365	2.35024	3.96958	0	0.549306	2.17835	1.87557
266	1	6964450	6965250	6964450	6965250	2.70376	0.389895	0.25993	3.92637	2.63332	2.66954	0.662788	0.980762	1.90894	1.66456
267	1	7010000	7010800	7010000	7010800	2.66436	0.769172	0.173287	4.81623	3.97669	3.15191	0.760826	1.1915	1.9329	1.68028
268	1	7107500	7108500	7107500	7108500	3.43278	1.54958	0.0693147	4.69074	3.43173	3.17512	0.78217	1.72322	1.98514	1.8265
269	1	7111900	7112050	7111900	7112050	2.76734	0.462098	0	4.30601	2.4404	3.13296	0.231049	0.854983	1.98355	1.68635
270	1	7116550	7116950	7116550	7116950	2.93946	0	1.27292	3.74948	2.2764	2.65543	1.26879	1.17092	2.03349	1.70985
271	1	7146850	7147900	7146850	7147900	3.49298	1.7647	0.099021	5.68197	4.35142	4.12115	1.18978	1.10215	2.09936	1.83205
272	1	7191700	7193650	7191700	7193650	3.2433	1.37778	0	4.3126	2.38761	3.43667	1.31877	1.10734	1.93188	1.78363
273	1	7254750	7255050	7254750	7255050	2.6437	0.943827	0.529676	3.45308	2.63102	1.71949	0.682391	0.597253	1.7593	1.64088
274	1	7284150	7287200	7284150	7287200	3.42127	0.731117	0.940001	3.96968	2.62498	2.84269	0.997102	1.0076	1.7857	1.82024
275	1	7306250	7307450	7306250	7307450	2.6415	0.0301368	1.15673	4.11799	2.88479	2.56337	0.702358	1.52162	2.19496	1.65639
276	1	7307850	7308800	7307850	7308800	3.80636	1.96199	0.349673	4.80009	3.75385	3.15401	1.92969	1.6067	2.38623	1.90188
277	1	7311300	7311550	7311300	7311550	2.83071	0	0.9678	4.03164	3.13061	2.26811	0.346574	0.621227	2.27649	1.69328
278	1	7322350	7322950	7322350	7322950	2.78198	1.45223	0.3226	4.16631	2.73986	2.38927	0.928633	1.95394	2.29954	1.68471
279	1	7336300	7336850	7336300	7336850	3.65865	2.44741	0.0630134	4.07353	2.67228	2.97384	1.98733	0.872253	2.5219	1.8716
280	1	7344700	7345200	7344700	7345200	2.66	0	1.19421	3.75463	2.38644	2.7029	0.179176	1.04615	1.85038	1.65154
281	1	7345350	7346000	7345350	7346000	3.14992	0	1.43874	3.95087	2.48187	2.7973	0	1.42942	1.89923	1.76047
282	1	7390200	7390550	7390200	7390550	2.67748	0.584906	0.354987	4.27031	3.1535	2.58657	0.883744	0.997817	2.02326	1.66633
283	1	7438000	7439250	7438000	7439250	3.20573	0.0277259	1.47275	5.59358	4.5559	4.18384	1.28948	1.19458	2.20033	1.78936
284	1	7445200	7446100	7445200	7446100	3.04346	1.53436	0.0385082	4.59977	3.17375	3.39993	0.845146	0.830323	1.8805	1.74514
285	1	7451100	7451250	7451100	7451250	2.84449	0.462098	0.828302	4.30534	3.25011	2.35062	0.924196	1.34178	1.88765	1.70085
286	1	7492350	7493050	7492350	7493050	3.34691	2.38769	0.247553	3.82373	2.73764	2.39312	1.75119	1.58385	2.14113	1.80243
287	1	7500950	7501150	7500950	7501150	2.69681	0.748933	0	3.84435	2.69784	2.21795	0	1.31437	2.1222	1.66028
288	1	7523950	7524700	7523950	7524700	3.84618	0.569394	2.33727	5.69289	4.25108	3.79726	1.68623	1.66391	1.96571	1.89483
289	1	7538100	7538200	7538100	7538200	2.68764	1.24245	0.89588	3.89947	2.70805	2.2499	0.346574	1.49787	2.21541	1.66018
290	1	7551950	7553700	7551950	7553700	4.54401	0.440579	2.48572	4.93907	3.96718	3.36184	0.838184	3.8738	1.72066	2.0277
291	1	7559150	7559800	7559150	7559800	4.08244	0.106638	3.24981	4.81822	3.4774	3.2058	1.13975	0.944205	2.24961	1.96071
292	1	7611450	7611800	7611450	7611800	2.80948	1.72284	0.099021	5.23749	3.85785	3.27474	0.354987	0.98099	2.21795	1.71666
293	1	7646350	7647300	7646350	7647300	3.86211	1.53323	0.993406	4.71557	3.62264	3.2391	2.09601	1.49657	2.13476	1.90882
294	1	7652550	7652850	7652550	7652850	2.98151	1.2202	0	4.27273	2.14439	3.35165	0.346574	1.39142	2.17178	1.7331
295	1	7760350	7761150	7760350	7761150	3.0705	0	1.44442	3.45395	2.15183	2.19949	1.18194	1.61515	2.14102	1.7376
296	1	7761300	7761500	7761300	7761500	3.33366	0.51986	0.402359	3.32723	2.30007	1.75527	0.44794	0.814524	1.91385	1.79867
297	1	7761950	7762200	7761950	7762200	3.23809	1.29229	0	3.56634	2.51434	2.21018	2.03504	1.29845	2.04035	1.77647
298	1	7775850	7776350	7775850	7776350	3.22522	0	1.16602	4.46264	3.11173	2.60047	0.44794	1.60533	2.33829	1.77753
299	1	7777150	7777400	7777150	7777400	2.80645	0.554518	0.693147	4.09157	3.09342	2.30981	1.01752	2.16267	2.04092	1.68921
300	1	7777750	7778450	7777750	7778450	2.85713	1.06295	0.944503	4.76968	3.21326	3.01385	0.589516	1.69698	2.18993	1.71261
301	1	7831750	7832700	7831750	7832700	2.97252	1.04495	0.613235	4.27424	3.03197	2.76552	1.13776	0.872934	1.86383	1.72696
302	1	7849300	7849750	7849300	7849750	3.31469	1.52424	0.231049	3.70873	2.80709	2.13928	1.61609	1.45333	2.25868	1.79116
303	1	7910800	7911550	7910800	7911550	3.12177	1.83752	0.0462098	4.23144	3.11088	2.68145	0.589401	1.98036	2.15821	1.75956
304	1	7911650	7912050	7911650	7912050	3.46811	0.346574	1.8509	4.26222	2.5507	3.00055	2.36184	1.13302	1.96152	1.83379
305	1	7912200	7913050	7912200	7913050	4.06066	0.653849	1.63916	4.49694	3.23918	3.00447	2.6356	1.48524	2.19536	1.96015
306	1	7998850	7999600	7998850	7999600	3.07816	0.816147	0	4.26746	3.28246	2.79095	0.138629	1.54419	2.21294	1.74884
307	1	8053800	8054150	8053800	8054150	2.86831	1.41073	0	4.24755	2.48207	3.15015	1.89635	0.782948	2.1249	1.70553
308	1	8076200	8077200	8076200	8077200	3.39369	1.27774	0.660365	3.96623	2.73566	2.37911	1.24014	1.51332	2.25795	1.81464
309	1	8077750	8078100	8077750	8078100	3.72021	2.37784	0	3.25071	2.30605	1.89195	1.02386	1.59194	1.86967	1.8941
310	1	8078150	8078450	8078150	8078450	2.8065	2.39384	0	3.42937	2.4281	1.98436	1.93134	1.14274	2.22062	1.67499
311	1	8081300	8082350	8081300	8082350	2.78058	0	1.0866	3.76176	2.54571	2.48983	0.450934	1.31239	2.21251	1.67679
312	1	8083000	8084450	8083000	8084450	2.69119	0.313811	1.09815	4.19515	2.86613	2.8202	0.537592	1.54609	2.1061	1.66931
313	1	8151350	8152350	8151350	8152350	2.81357	0.987696	0	3.55586	2.47488	2.15954	0.891188	1.44527	1.92598	1.67944
314	1	8178650	8179100	8178650	8179100	4.08114	1.95319	0	4.09401	3.23437	2.42224	1.52909	1.38971	1.99942	1.97565
315	1	8185100	8185400	8185100	8185400	4.77483	2.12081	0	4.55627	3.79687	2.45012	0	4.00867	2.09951	2.12487
316	1	8185450	8188000	8185450	8188000	4.6195	2.81096	0.0215414	5.02528	2.9553	4.12924	1.62769	1.77261	2.20313	2.07183
317	1	8206450	8206600	8206450	8206600	2.65518	0	0.767528	4.73659	2.29923	3.79639	0	0.767528	2.06819	1.67543
318	1	8207500	8207800	8207500	8207800	4.15791	0.346574	2.72738	4.3586	3.04398	2.62217	2.06184	1.61985	2.48886	1.98542
319	1	8222000	8222850	8222000	8222850	3.20543	1.60005	0.455435	3.82045	2.55845	2.44768	1.43108	1.26753	2.22184	1.77118
320	1	8223850	8225200	8223850	8225200	3.93999	1.83951	0.148892	4.78261	3.28916	3.51647	1.36906	1.25805	3.07088	1.92614
321	1	8267600	8267700	8267600	8267700	3.1968	0.549306	2.3681	5.33712	2.79921	4.27955	4.73004	1.15129	1.77767	1.78516
322	1	8308000	8308550	8308000	8308550	3.29729	1.3748	0.887028	4.55832	3.61776	2.73493	1.09635	1.88358	2.14651	1.79462
323	1	8327900	8328400	8327900	8328400	2.95149	1.24245	0.138629	4.18427	2.77566	2.53784	0.409434	1.12332	1.95998	1.71807
324	1	8334300	8336550	8334300	8336550	2.97642	0.462123	0.857555	4.42335	2.82065	3.08444	0.349066	1.17287	2.05073	1.72621
325	1	8339400	8340600	8339400	8340600	2.95038	1.49276	0.0577623	4.29839	3.10653	2.82738	0.120432	1.24865	2.05027	1.72392
326	1	8365050	8365250	8365050	8365250	2.97799	0	0.748933	3.91718	2.85782	2.30007	0	2.23542	2.26107	1.72257
327	1	8365900	8366650	8365900	8366650	2.8996	1.59795	0.896412	4.46796	3.12441	2.79129	2.18492	1.44303	2.07657	1.71728
328	1	8370650	8372050	8370650	8372050	3.87041	0	2.39322	5.39542	4.02643	3.82743	2.32818	1.18698	2.32229	1.90411
329	1	8374750	8377250	8374750	8377250	3.4741	1.69118	0.372438	5.50475	4.22134	4.14787	0.760567	2.31	1.94219	1.83115
330	1	8395250	8395800	8395250	8395800	3.5231	1.31839	0.703855	4.22611	3.13404	2.74147	0.814436	1.56094	2.42471	1.84078
331	1	8439650	8440250	8439650	8440250	3.42538	1.93827	0.3226	3.70604	2.70719	2.22944	1.19216	1.79972	2.09624	1.81926
332	1	8455650	8456100	8455650	8456100	2.88098	1.67919	0	4.56825	3.52283	2.704	0.873354	1.62464	2.08233	1.71488
333	1	8484350	8484650	8484350	8484650	3.25133	1.4945	0	3.50136	2.35019	2.12551	0.529676	0.853994	2.23841	1.78064
334	1	8491250	8491600	8491250	8491600	2.4945	0	0.543809	3.58897	2.57515	2.02982	4.62235	1.186	1.94291	1.61046
335	1	8493050	8494450	8493050	8494450	3.15558	1.39509	0.0742658	4.4174	3.24282	2.76675	1.11064	1.37281	2.11183	1.76087
336	1	8495150	8496000	8495150	8496000	4.64734	0.186944	2.54626	4.49807	3.53161	2.95968	3.45538	3.13531	2.07101	2.1013
337	1	8579150	8580100	8579150	8580100	2.85895	1.14354	0	3.83676	2.48792	2.3502	0.298051	1.18881	2.13047	1.69396
338	1	8580200	8580500	8580200	8580500	3.51651	1.53032	0	3.43278	2.22183	2.08362	2.39207	2.26702	1.97959	1.84038
339	1	8584650	8584950	8584650	8584950	3.05262	0	1.99426	3.50648	2.70952	2.02587	1.506	1.08504	1.52403	1.7332
340	1	8658600	8659150	8658600	8659150	2.82866	1.95945	0.325774	3.89763	2.56579	2.32329	0.488662	1.3122	2.17408	1.69063
341	1	8679800	8680150	8679800	8680150	3.38295	0	0.751071	3.10585	2.1032	1.5659	0	2.23853	2.28579	1.80796
342	1	8733150	8733250	8733150	8733250	2.93182	0	0.972955	3.91957	3.36192	2.07944	0.89588	0.972955	2.44517	1.7137
343	1	8782150	8783750	8782150	8783750	4.97113	2.3875	0.719798	4.37962	2.88469	2.96625	2.71332	2.81091	2.1511	2.18515
344	1	8785400	8785750	8785400	8785750	2.78654	1.05574	0.741851	4.06531	2.81337	2.33977	0.671497	1.63079	2.25906	1.68573
345	1	8786300	8787250	8786300	8787250	4.66685	0.407495	2.85777	4.88758	3.37202	3.39685	2.06759	0.876579	2.21598	2.08157
346	1	8787400	8788650	8787400	8788650	3.40357	0.480133	1.35147	4.89994	3.55071	3.10623	0.166355	1.15101	2.05904	1.81644
347	1	8818500	8819050	8818500	8819050	3.45681	1.96801	0.425648	3.99576	2.86183	2.33885	1.02963	1.57132	2.33564	1.82684
348	1	8819400	8820450	8819400	8820450	3.57791	2.18973	0.203651	3.83544	2.60739	2.38953	1.66064	0.89519	2.41214	1.85846
349	1	8838150	8838650	8838150	8838650	3.30726	0.138629	1.8792	4.00451	2.82076	2.29576	1.90402	1.12595	2.18998	1.79297
350	1	8845700	8846250	8845700	8846250	2.58861	0.162887	1.12288	5.64767	4.00245	3.68271	1.52805	0.962417	2.18719	1.68475
351	1	8847500	8847950	8847500	8847950	3.09122	0.95037	0	4.35489	3.76475	2.77795	0.199084	1.30036	2.03793	1.74822
352	1	8987750	8990000	8987750	8990000	3.72089	0.0308065	2.15859	4.48321	2.91038	3.45662	2.05983	1.34092	2.07586	1.88841
353	1	8990650	8991150	8990650	8991150	3.9476	0	1.73839	3.68733	2.6494	2.16767	2.42807	1.22347	1.82571	1.94106
354	1	9000300	9000650	9000300	9000650	2.93478	1.49292	0.569855	4.48784	3.26734	2.74237	0.495105	1.21091	2.04632	1.72338
355	1	9001200	9002700	9001200	9002700	3.52975	0.552867	1.94923	5.11174	3.6689	3.56994	1.02708	1.42299	1.93384	1.84656
356	1	9005600	9006000	9005600	9006000	3.39833	1.29681	0	4.12513	3.38228	2.27966	0.22397	2.18979	1.91666	1.80706
357	1	9019050	9019750	9019050	9019750	2.75374	1.13421	0.425046	4.04996	2.76709	2.55776	1.21989	1.4482	2.06377	1.67737
358	1	9021000	9021550	9021000	9021550	2.86805	0	0.485203	4.88258	3.66381	3.19619	0.733694	1.94105	2.50294	1.71785
359	1	9023150	9023400	9023150	9023400	2.78802	0	1.23476	4.76108	3.17192	3.2245	0.460517	1.49094	1.89144	1.70081
360	1	9086900	9088800	9086900	9088800	3.27131	0.146334	1.69586	4.96536	3.54163	3.61743	0.757086	1.07364	2.08894	1.79237
361	1	9153100	9153300	9153100	9153300	2.81224	0	3.38276	3.96065	1.71673	3.09374	6.34344	1.25266	2.27824	1.68238
362	1	9239950	9240050	9239950	9240050	3.50875	0.804719	0.346574	3.04339	2.13833	1.90333	0.549306	1.84444	2.38956	1.83969
363	1	9240200	9242850	9240200	9242850	3.51345	2.03969	0	4.26675	2.64746	3.19257	0.714778	1.17861	2.11145	1.8407
364	1	9244150	9245600	9244150	9245600	3.61748	0	1.87071	4.32983	2.98329	2.95975	0.195274	1.17517	2.2214	1.86249
365	1	9267550	9268050	9267550	9268050	3.02876	0	0.621227	3.80046	2.2253	2.49069	0.777822	1.60178	3.18155	1.72977
366	1	9268150	9269050	9268150	9269050	3.63079	0	1.72189	5.11462	3.03174	3.97034	1.93731	1.33108	2.22891	1.86286
367	1	9269650	9270450	9269650	9270450	3.37703	0.303252	1.42697	5.14582	4.03997	3.50393	1.78405	1.7081	2.17584	1.81973
368	1	9271000	9271500	9271000	9271500	2.63009	1.11844	0.478749	4.82544	3.63417	3.0371	1.03169	0.643615	2.12405	1.67261
369	1	9343900	9344000	9343900	9344000	2.07157	0.89588	0	3.80045	2.29756	2.61555	1.79176	1.60944	1.77767	1.53286
370	1	9345000	9346100	9345000	9346100	2.95865	0.715379	0.854241	6.22228	4.66224	5.15731	0.669979	2.50515	2.08467	1.76477
371	1	9368450	9368700	9368450	9368700	3.00736	0.138629	0.957498	3.64545	2.34689	2.17284	2.09009	1.05966	2.16979	1.7238
372	1	9397700	9398400	9397700	9398400	3.00798	1.14085	0.0495105	5.57142	3.96448	3.82986	0.850092	1.55772	1.81052	1.75577
373	1	9405250	9406700	9405250	9406700	3.44323	1.6017	0.243078	5.21865	4.0911	3.59989	1.04851	1.59857	2.26753	1.82607
374	1	9414150	9414650	9414150	9414650	4.99971	2.15917	0	4.40349	3.63842	2.4574	0.686693	3.26527	2.0342	2.18024
375	1	9425550	9425850	9425550	9425850	4.23773	0	1.72087	3.49235	2.55997	2.30737	0.577623	1.26345	2.28213	2.03025
376	1	9481000	9481250	9481000	9481250	2.53321	0	1.09613	3.60973	2.538	2.13068	1.49822	1.70312	2.49765	1.62285
377	1	9520650	9521400	9520650	9521400	2.72715	1.32613	0.138629	4.10791	2.7871	2.83348	0.632531	1.54336	3.4668	1.67377
378	1	9522750	9524300	9522750	9524300	3.57285	0	2.20715	4.95016	3.62443	3.45363	0.813353	1.88868	2.34462	1.85343
379	1	9533800	9534050	9533800	9534050	2.74424	0	1.03859	3.39012	2.3468	1.98229	2.05759	1.15615	2.34488	1.66009
380	1	9554350	9555700	9554350	9555700	3.13297	0.963158	0.519996	3.87958	2.67987	2.51917	1.1089	1.58543	2.5288	1.75465
381	1	9598100	9599200	9598100	9599200	2.9917	1.15515	1.90576	4.5301	3.20061	2.88655	0.686564	1.54567	2.23545	1.73284
382	1	9663200	9663550	9663200	9663550	2.10682	0.553029	0	4.09548	2.04632	3.23591	1.47385	1.49292	2.33312	1.55267
383	1	9669250	9669550	9669250	9669550	2.83712	0.89588	0.183102	3.3094	2.41875	1.8492	1.34774	0.760725	3.57133	1.67811
384	1	9669600	9669700	9669600	9669700	2.29756	1.35403	0	3.49236	2.52493	1.49787	1.97562	0.346574	3.9883	1.56709
385	1	9763250	9763450	9763250	9763450	3.33947	0	2.19412	3.42141	2.2849	2.01379	2.89374	1.26246	4.95117	1.79876
386	2	23550	23900	23550	23900	2.66002	0.099021	0.881969	3.23787	2.31372	1.93188	0.099021	0.949113	3.38612	1.63681
387	2	25250	25950	25250	25950	3.40429	1.38404	0	3.63629	2.5972	1.9625	0.0495105	1.21867	3.40521	1.81438
388	2	29300	29850	29300	29850	2.88031	0	1.23752	3.15954	2.34237	1.73207	0.514815	1.28888	3.94921	1.68828
389	2	154150	154300	154150	154300	2.94657	0	0.924196	3.70663	2.99971	2.07944	0	2.07814	2.67539	1.70919
390	2	202350	202800	202350	202800	3.7359	1.58247	1.32515	4.66715	3.53016	2.88678	1.96154	1.27688	2.47719	1.88738
391	2	300400	300600	300400	300600	2.71913	0	1.83423	4.15557	2.76266	2.31931	1.56585	2.20321	2.16983	1.674
392	2	332350	332550	332350	332550	4.12628	1.53389	0	4.24254	2.7859	2.43933	0.89588	0.987811	1.5929	1.9819
393	2	335350	337000	335350	337000	3.68519	0.940721	1.7535	4.624	3.25926	3.0618	1.64243	0.880548	3.27344	1.87174
394	2	345000	345550	345000	345550	3.13938	0.225901	2.07299	4.93057	4.02094	3.31953	0.824014	1.64342	2.42405	1.77535
395	2	347450	347550	347450	347550	2.34107	0	1.96591	4.0429	2.62875	2.23867	1.86883	2.34107	2.35024	1.59472
396	2	353000	353800	353000	353800	4.38861	0.0866434	2.80089	4.12848	2.46535	3.19262	3.60204	1.0347	2.28318	2.04685
397	2	353950	354600	353950	354600	4.21592	0.053319	2.49969	3.72943	2.80037	2.40574	1.30781	1.18401	2.0726	2.01239
398	2	375150	375850	375150	375850	3.10433	1.59923	0.583463	4.32938	3.16352	2.779	1.20019	1.04022	1.97246	1.7584
399	2	378300	378950	378300	378950	3.94124	0.421588	1.90357	4.04116	2.68686	2.47865	1.04304	1.48416	2.06666	1.94008
400	2	380350	381400	380350	381400	3.13222	1.10531	2.06569	3.941	2.74445	2.32089	1.66214	1.37055	1.85625	1.75398
401	2	386750	386850	386750	386850	2.4414	1.49787	0	3.81765	2.12425	2.56198	1.73287	0.972955	2.88416	1.60758
402	2	387850	388850	387850	388850	3.29753	0.38712	1.49827	3.89934	2.84721	2.39568	0.438824	1.14598	2.42477	1.79438
403	2	389900	390650	389900	390650	2.65072	0.423741	1.12641	3.76101	2.60633	2.22244	1.00529	1.41891	2.35926	1.64972
404	2	400850	401250	400850	401250	3.36662	1.94658	0.173287	3.62111	2.49588	2.03602	1.85209	1.23893	3.22327	1.80683
405	2	428550	430350	428550	430350	3.53174	0.110805	1.65904	4.7947	3.43355	3.4799	0.918319	1.58178	2.0022	1.84512
406	2	435700	435950	435700	435950	3.35713	0.794513	0.173287	3.12543	2.18708	2.00358	0.173287	1.27649	2.22046	1.80011
407	2	453400	454350	453400	454350	3.47212	2.05104	0.25537	4.03791	2.79651	2.35005	1.86059	1.13667	1.69962	1.82723
408	2	494700	495000	494700	495000	2.46946	0.115525	1.56874	4.35943	2.87513	2.6383	1.53638	2.01511	2.19308	1.62933
409	2	518450	518850	518450	518850	2.83771	0.90905	0.46111	4.2928	3.1115	2.55966	1.00376	1.19177	2.45772	1.69652
410	2	527900	528250	527900	528250	3.52392	0.354987	1.60153	3.40251	2.45226	1.77385	1.08698	0.908015	1.73967	1.84338
411	2	577450	578400	577450	578400	3.52711	0.759317	1.25273	3.75899	2.57276	2.26839	2.2619	0.724455	2.57942	1.84542
412	2	586700	586900	586700	586900	2.38742	0.173287	2.63573	3.46213	2.28282	2.39582	3.71293	2.21795	4.27164	1.58549
413	2	587100	587300	587100	587300	2.14742	0	1.87389	3.67666	2.00752	2.65115	2.44448	1.17512	4.19955	1.54373
414	2	598400	598700	598400	598700	2.90913	0	1.0371	3.84037	3.02079	2.27822	0.462098	1.38367	2.14698	1.706
415	2	599100	599750	599100	599750	2.85615	1.68514	0	3.1626	2.24813	1.73629	0.829763	1.38216	2.00881	1.6825
416	2	633900	634150	633900	634150	2.84017	0	1.23476	3.05987	2.17846	1.79992	1.17722	0.936426	2.46223	1.67184
417	2	639950	640050	639950	640050	2.94305	0.549306	0.346574	3.02013	2.01268	1.38629	0.346574	3.13549	2.29756	1.69924
418	2	673550	674500	673550	674500	2.64675	0.371013	0.450175	3.93404	2.60771	2.67557	1.10733	0.901317	1.89167	1.65443
419	2	678550	680250	678550	680250	2.74851	1.07387	0.06116	4.22467	2.37191	3.3508	0.539618	1.22652	2.15331	1.68049
420	2	698350	699050	698350	699050	5.00857	0.910931	3.01401	4.11053	2.9598	2.57762	3.97773	1.87012	3.56715	2.20973
421	2	741050	741850	741050	741850	2.92208	1.32075	0	4.14013	2.71567	3.09044	0.371915	1.5409	2.27054	1.71559
422	2	749250	749800	749250	749800	2.88987	0.901041	0	5.11347	2.75852	4.31671	0.225901	1.56473	2.11969	1.72702
423	2	777500	777650	777500	777650	2.67735	0.828302	0.231049	3.9945	2.19308	3.14396	0.963457	1.85865	2.40922	1.66295
424	2	777750	777850	777750	777850	2.13833	0.89588	0.693147	4.64918	2.07157	3.69939	2.28217	0.549306	2.4414	1.5789
425	2	781200	781300	781200	781300	3.59722	0	1.24245	4.58366	3.02013	3.59269	0	0.972955	2.29756	1.86007
426	2	790850	791050	790850	791050	2.7469	0.722593	0	3.13564	2.19412	1.90222	3.52329	2.09791	2.45656	1.65535
427	2	791200	791850	791200	791850	3.10149	0.941709	0	3.32415	2.14479	1.99121	1.28664	1.1441	2.31424	1.74071
428	2	851100	852000	851100	852000	3.03367	0.965401	0.298627	4.30758	2.95236	2.85638	0.154033	2.26727	2.07291	1.74032
429	2	873650	874100	873650	874100	2.67573	0	1.2558	3.51067	2.50594	1.97374	0.231049	0.972034	2.57665	1.64863
430	2	976700	976850	976700	976850	2.63032	0.231049	0.767528	3.0186	2.14538	0.963457	0.693147	1.86614	0.828302	1.62777
431	2	1065050	1065550	1065050	1065550	2.71511	0.317805	1.19264	5.40492	3.92994	3.32488	0.72724	1.36032	2.39219	1.69972
432	2	1370850	1371200	1370850	1371200	2.22687	0.255966	0.198042	4.94707	3.44119	3.27304	1.6968	1.29783	2.25974	1.60575
433	2	1382050	1383500	1382050	1383500	3.38489	1.23473	0.157391	4.01533	2.78727	2.59581	0.761694	1.91587	2.18719	1.81329
434	2	1422300	1422400	1422300	1422400	2.6365	0	1.15129	3.97754	3.02013	2.4414	1.03972	1.79176	2.38109	1.65217
435	2	1435950	1436600	1435950	1436600	2.86233	1.17593	0.491429	4.75245	3.19209	2.905	0.934417	2.10908	2.06651	1.71203
436	2	1443150	1443950	1443150	1443950	2.85241	1.39293	0	5.02684	3.53164	3.24267	0.653153	1.49902	2.33691	1.7168
437	2	1447500	1447750	1447500	1447750	3.80152	1.58546	0.138629	4.56195	3.76588	2.26379	0.527811	3.45101	2.13472	1.9034
438	2	1490450	1491100	1490450	1491100	3.91695	1.98447	0	3.49309	2.66041	2.04655	1.53096	1.42631	2.72336	1.94292
439	2	1517000	1518450	1517000	1518450	3.20698	0.480297	1.9642	4.62613	3.3651	3.00623	1.02107	1.72277	2.15962	1.77895
440	2	1522050	1522150	1522050	1522150	2.59648	0.346574	0	3.35769	2.67355	1.9356	1.49787	2.04717	2.74032	1.62657
441	2	1557050	1557450	1557050	1557450	3.35316	1.33167	0.570544	3.44409	2.27953	1.98235	1.13302	1.0057	2.08009	1.80197
442	2	1577700	1577850	1577700	1577850	2.59357	0.231049	0.462098	3.42099	2.32075	1.73099	1.69172	1.78237	2.50511	1.62915
443	2	1615950	1616050	1615950	1616050	2.25543	0	0.693147	3.92388	2.13833	2.93182	1.73287	1.38629	2.21541	1.57187
444	2	1628800	1629500	1628800	1629500	3.28105	0.81191	1.20574	4.28414	3.15285	2.68407	1.05341	1.28154	1.65886	1.79436
445	2	1637750	1639150	1637750	1639150	4.1465	1.39906	2.86026	4.79441	3.46221	3.1963	1.47927	1.06687	2.21933	1.96209
446	2	1639800	1640050	1639800	1640050	2.91194	0.219722	1.49911	3.83533	2.61124	2.46802	0.578074	1.71479	2.21948	1.70661
447	2	1640400	1641050	1640400	1641050	2.80238	0.999992	1.12293	4.17483	2.88514	2.6374	1.28193	1.6074	2.04282	1.69272
448	2	1643500	1644150	1643500	1644150	3.38907	1.86623	0.413483	5.11542	3.51677	3.37994	0.712679	1.5072	2.30233	1.82027
449	2	1644200	1644300	1644200	1644300	2.74032	2.92897	0	4.18781	2.67355	2.76471	1.58903	1.84444	2.45633	1.67835
450	2	1655600	1656150	1655600	1656150	3.21538	1.54344	0	4.23668	2.96007	2.79525	0.598114	1.96333	1.90084	1.77755
451	2	1699600	1700500	1699600	1700500	2.67158	1.25016	0	3.90124	2.82396	2.30759	0.115525	1.39375	2.33568	1.6568
452	2	1719750	1720400	1719750	1720400	3.25259	1.28037	0.860953	3.66742	2.54844	2.23202	1.01595	0.829763	3.53869	1.78004
453	2	1720450	1720600	1720450	1720600	2.48258	1.19451	0	3.38841	2.36336	2.37962	1.52145	2.26746	3.53602	1.60316
454	2	1763650	1764500	1763650	1764500	3.31444	0.560833	1.62872	3.81648	2.67848	2.12816	1.81821	1.50282	1.91269	1.79435
455	2	1764600	1764750	1764600	1764750	2.70854	0	0.828302	3.99419	2.68505	2.53827	0	0.231049	1.46068	1.66796
456	2	1774550	1775400	1774550	1775400	2.69585	0.705609	1.27504	4.27005	3.01003	2.7194	0.607804	1.64929	1.86902	1.66993
457	2	1796850	1797800	1796850	1797800	4.1178	0.78877	2.75383	5.23084	3.97452	3.52399	1.87017	1.59753	2.01325	1.96001
458	2	1798150	1798900	1798150	1798900	3.59641	0.450772	1.45878	4.95045	3.76903	3.41595	0.611301	1.24691	2.02549	1.85733
459	2	1800500	1802650	1800500	1802650	4.01252	2.19893	0	4.53833	3.19174	3.23356	1.65088	1.10855	2.10014	1.94151
460	2	1809400	1810300	1809400	1810300	2.81257	0.577905	1.07704	3.75843	2.57545	2.21822	1.78491	1.73595	2.31208	1.68417
461	2	1827450	1828300	1827450	1828300	3.66383	0.0815467	1.80084	4.6017	3.76411	2.94402	0.275419	2.60021	2.10143	1.87005
462	2	1833400	1833500	1833400	1833500	2.72766	0	2.08719	3.55494	2.07944	1.86883	1.58903	2.61555	2.12425	1.6606
463	2	1846350	1846450	1846350	1846450	2.65906	0.549306	1.03972	3.83241	2.48491	1.99449	0	1.03972	2.15874	1.65234
464	2	1847100	1847400	1847100	1847400	2.97555	1.05935	0.346574	4.11172	3.03831	2.5563	0.566866	1.69685	2.21155	1.72538
465	2	1847450	1847850	1847450	1847850	2.62734	0.74383	1.69917	4.50181	2.95381	3.03919	1.68628	1.01134	2.17587	1.66478
466	2	1848000	1848500	1848000	1848500	3.18638	0	1.29661	4.13003	3.08921	2.42876	1.3418	1.90726	2.3026	1.77227
467	2	1864450	1864800	1864450	1864800	3.17283	1.37707	0.511931	3.58368	2.61002	1.96959	1.20802	0.725025	1.94811	1.76112
468	2	1913550	1913950	1913550	1913950	3.65715	0	3.46759	4.39679	2.64679	2.55751	1.57234	1.4434	1.72441	1.87072
469	2	1914750	1915050	1914750	1915050	2.88765	0	0.981017	3.47525	2.32962	1.93904	1.36141	0.981017	1.84276	1.69326
470	2	1917050	1917500	1917050	1917500	2.71774	1.29632	0.0770164	3.84539	2.38745	2.39825	0.762993	1.68997	1.89586	1.66562
471	2	2040800	2041150	2040800	2041150	3.43337	0.313889	1.15996	3.75608	2.83129	2.15114	0.454008	0.854488	1.88498	1.81846
472	2	2050050	2050400	2050050	2050400	2.96054	0.454008	0.626004	4.88315	4.26677	3.05467	1.72403	2.19111	2.19651	1.73614
473	2	2179600	2180600	2179600	2180600	4.08312	1.13475	2.38466	4.86751	3.51049	3.19469	1.97615	1.12504	1.75985	1.948
474	2	2210800	2211400	2210800	2211400	4.58971	3.4064	0.755346	5.53122	4.14513	3.65204	3.10731	1.13977	2.36264	2.04163
475	2	2215550	2217500	2215550	2217500	4.75515	2.09497	1.58192	6.31712	4.5118	5.02335	2.32478	2.10312	2.18679	2.03403
476	2	2222850	2223650	2222850	2223650	2.86624	0.36052	1.06032	4.36847	3.06488	2.77594	1.17458	1.7015	1.74834	1.70628
477	2	2224850	2226550	2224850	2226550	3.11557	0.40606	1.26032	4.19021	2.78798	2.53454	0.501384	1.59537	2.18459	1.74897
478	2	2234550	2235550	2234550	2235550	3.5322	1.30025	1.36555	4.91721	3.4527	3.29708	0.989327	1.83358	2.04214	1.84182
479	2	2237200	2238550	2237200	2238550	3.48814	0.538696	1.13206	4.41316	3.10101	2.99383	1.29003	1.36539	2.13627	1.83637
480	2	2240100	2240700	2240100	2240700	2.9647	0.746566	1.42544	4.31254	3.1099	2.59619	0.77932	1.7514	1.60971	1.7241
481	2	2241350	2242150	2241350	2242150	3.24488	1.53541	0.906689	4.26837	3.01101	2.66754	1.91911	1.28114	1.87145	1.77825
482	2	2245400	2245900	2245400	2245900	3.01262	1.57396	0.0693147	4.27434	3.03596	2.66653	1.05458	1.33702	2.32812	1.72978
483	2	2257050	2258600	2257050	2258600	3.08657	1.26849	0.635068	4.84795	3.44814	3.15392	1.0014	1.19541	2.20796	1.75631
484	2	2280050	2280800	2280050	2280800	2.96509	0.811017	1.47708	3.73146	2.90755	2.1805	0.969653	2.04358	2.27173	1.7158
485	2	2308350	2308950	2308350	2308950	2.65531	1.15196	0.0577623	3.87225	2.88474	2.261	0.885435	1.58924	2.39161	1.6534
486	2	2316200	2316650	2316200	2316650	2.87306	1.68179	0	4.00808	2.87356	2.5584	0.815215	1.4826	2.02143	1.70239
487	2	2323350	2325200	2323350	2325200	3.24679	1.64473	0.0374674	4.18726	2.65547	2.95402	0.854563	2.51899	2.05683	1.78382
488	2	2325250	2325350	2325250	2325350	2.41814	0.346574	0	3.84924	2.19101	2.90856	1.7006	1.03972	1.89209	1.60409
489	2	2338550	2339400	2338550	2339400	3.52737	1.96134	0.24195	3.64388	2.56203	2.32285	1.19196	2.16537	2.28053	1.84604
490	2	2407650	2408650	2407650	2408650	3.52831	0.432935	1.88321	3.96097	2.76993	2.5572	1.66208	1.73893	2.32947	1.84314
491	2	2408850	2410000	2408850	2410000	2.80608	0.324118	0.8393	3.87935	2.60819	2.58884	0.739197	0.972824	2.14161	1.6831
492	2	2416150	2416700	2416150	2416700	4.03644	0.789951	2.17906	3.7003	2.5713	2.21513	2.0042	1.25041	2.04179	1.96633
493	2	2416750	2416900	2416750	2416900	2.91568	0.231049	0.462098	4.12635	2.38901	2.81055	0.462098	1.44794	2.04519	1.71262
494	2	2417050	2417800	2417050	2417800	3.33806	0.0462098	2.00411	4.08081	3.01831	2.43703	1.18039	1.85847	2.12745	1.79657
495	2	2424900	2425400	2424900	2425400	2.82138	1.12332	0.0693147	3.46614	2.27428	2.44396	1.2869	1.23212	2.3124	1.67792
496	2	2430300	2431200	2430300	2431200	2.72822	0	0.801501	4.5396	3.5689	2.90418	0.698816	1.86349	2.01383	1.68667
497	2	2443350	2443500	2443350	2443500	2.84762	0.732408	0.231049	3.35041	2.16408	1.82688	2.80305	1.83102	2.15796	1.68274
498	2	2443700	2443800	2443700	2443800	2.41814	1.38629	0	3.99308	2.67355	2.65906	2.58524	2.45633	2.76471	1.60902
499	2	2461000	2462100	2461000	2462100	3.49606	0.794725	1.08519	4.66223	3.35329	3.14376	1.4265	1.77039	2.02293	1.83658
500	2	2470150	2471250	2470150	2471250	3.98582	0	2.04382	3.82762	2.53192	2.69186	1.50493	1.88779	2.07536	1.95696
501	2	2472700	2473750	2472700	2473750	3.10701	0.0346574	1.53113	3.81725	2.51942	2.45138	0.689133	1.84966	2.18505	1.74708
502	2	2488750	2488950	2488750	2488950	3.81672	0	1.06917	3.91383	3.37798	2.19871	0.9678	4.83636	1.89002	1.90341
503	2	2506000	2506200	2506000	2506200	2.52787	0.722593	1.79291	4.11238	2.79548	2.36108	1.67702	1.94581	2.43758	1.63425
504	2	2579000	2579750	2579000	2579750	3.10311	1.84737	0.227004	3.4393	2.44486	1.96694	1.14053	0.962802	1.78976	1.74022
505	2	2629350	2629700	2629350	2629700	2.70558	0.297063	0.782948	3.73714	2.66397	2.33563	0.65205	1.91727	2.3808	1.66036
506	2	2642700	2643000	2642700	2643000	2.78091	0	0.577623	3.79331	2.83689	2.21271	0.712778	0.828302	2.00998	1.67731
507	2	2659550	2662700	2659550	2662700	4.1084	1.90506	0.306214	5.00772	2.98782	4.08296	1.25369	1.94779	2.00415	1.96132
508	2	2703450	2703550	2703450	2703550	2.29756	0	0.693147	4.24829	3.09001	2.35024	1.79176	1.15129	2.38109	1.59308
509	2	2736100	2736650	2736100	2736650	3.63081	0.451801	1.21651	4.68754	3.33949	2.85823	0.162887	1.50643	1.79878	1.86589
510	2	2737400	2737850	2737400	2737850	3.1456	0.276101	2.46005	6.95096	4.99925	4.73774	1.54449	2.04974	2.33417	1.78729
511	2	2749550	2749800	2749550	2749800	2.66419	1.61667	0	4.2719	2.24721	3.23971	2.13187	1.96938	2.15175	1.66494
512	2	2772350	2772550	2772350	2772550	2.63944	0	1.06917	4.89646	3.73108	3.0667	0	1.51006	1.59923	1.6766
513	2	2774700	2775200	2774700	2775200	3.40964	0.841183	1.42851	5.04871	3.5716	3.08927	1.26095	2.94526	2.34508	1.81344
514	2	2847700	2848200	2847700	2848200	3.01916	0	1.68763	3.79796	2.84176	2.322	0.606843	2.15991	2.0801	1.72928
515	2	2863050	2863900	2863050	2863900	4.23701	3.10133	0.455435	4.59697	3.0181	3.16855	2.02618	1.37117	2.38428	1.98631
516	2	2927750	2928100	2927750	2928100	2.66638	0.099021	1.4478	3.40043	2.58757	1.79876	0.741851	1.24106	2.09402	1.64159
517	2	2929900	2930450	2929900	2930450	4.22281	2.26104	0	3.54865	2.5991	2.0401	0.488662	1.6497	1.97811	2.02018
518	2	2932250	2933300	2932250	2933300	2.8756	0	1.33389	4.21028	2.92163	2.63344	0.346305	1.31383	2.31466	1.70607
519	2	2967500	2967850	2967500	2967850	2.71625	0.156945	0.767897	2.94047	2.23275	1.64584	0.773092	1.92633	2.30229	1.64386
520	2	3032800	3034700	3032800	3034700	4.49307	3.04402	0.193077	4.64484	3.17901	3.46819	2.67042	1.43946	1.97679	2.04071
521	2	3040900	3041100	3040900	3041100	2.83607	1.85664	0	4.88198	2.39582	4.10544	1.74618	1.68335	2.30754	1.71263
522	2	3091150	3091550	3091150	3091550	2.60396	1.02359	0.4839	4.17255	3.07026	2.45582	1.51555	1.00376	1.89315	1.64947
523	2	3092700	3093800	3092700	3093800	4.04962	2.08765	0.149811	3.96973	2.80142	2.48632	1.00583	1.98274	2.22061	1.96512
524	2	3094550	3094800	3094550	3094800	2.81189	0.138629	2.39054	4.65425	3.178	2.96161	1.08233	2.33485	2.41224	1.70315
525	2	3133450	3135550	3133450	3135550	3.54453	2.4092	0.269225	5.79507	4.63521	4.09272	0.702268	2.85043	2.12748	1.83918
526	2	3163650	3165850	3163650	3165850	2.83113	1.05298	0	3.31305	2.2487	2.09021	0.138121	1.3861	1.92218	1.6786
527	2	3182900	3183650	3182900	3183650	3.29289	1.66404	0.684542	4.27473	2.67997	2.7762	2.21265	1.88011	1.98162	1.79146
528	2	3192450	3192650	3192450	3192650	5.03818	0	2.37017	3.52077	2.98474	1.94076	0	2.32459	2.24429	2.24816
529	2	3212900	3213750	3212900	3213750	3.38226	0.0646243	1.52635	3.5625	2.38304	2.13171	1.44217	1.18363	1.95556	1.80984
530	2	3249000	3249900	3249000	3249900	3.13736	1.07779	1.09445	4.50015	3.25752	2.64655	1.31675	1.84661	2.30064	1.76425
531	2	3272950	3274850	3272950	3274850	3.17269	1.45862	0.661088	5.23627	3.86414	3.49476	0.808493	1.71849	2.12965	1.7755
532	2	3276650	3276800	3276650	3276800	3.95694	0.462098	1.80388	4.94403	4.02721	2.95084	1.53506	1.59304	1.9536	1.9335
533	2	3323650	3324100	3323650	3324100	2.95189	0.0770164	1.62326	5.27381	3.6203	3.46226	1.3543	1.80252	2.46244	1.73986
534	2	3324900	3327000	3324900	3327000	2.71252	1.34769	0	3.7702	2.68415	2.58806	0.674088	1.8945	2.24232	1.6626
535	2	3341200	3341600	3341200	3341600	3.01865	0	1.85544	4.21318	2.72462	2.37999	1.91594	1.8509	1.69526	1.73743
536	2	3366300	3366400	3366300	3366400	2.84179	0.549306	0	3.06125	2.35024	1.84444	1.03972	2.68764	2.38109	1.6749
537	2	3511900	3512850	3511900	3512850	2.86647	0.674609	1.3842	4.27528	2.85547	2.83919	0.644327	1.48735	2.1245	1.70716
538	2	3529700	3530900	3529700	3530900	3.53315	1.64251	0.0288811	5.15574	3.79171	3.56716	0.538973	2.38543	2.13444	1.84735
539	2	3568450	3568800	3568450	3568800	3.27935	0.255966	1.186	4.12181	2.83578	2.71616	0.741851	1.27656	2.32452	1.78853
540	2	3598700	3598800	3598700	3598800	2.2499	0	1.38629	4.38124	2.07157	3.73511	1.6661	1.9356	2.04717	1.58934
541	2	3737750	3737900	3737750	3737900	2.87144	0.231049	0.231049	3.56856	2.72283	1.99042	0.597253	2.07419	2.19585	1.69142
542	2	3763200	3763300	3763200	3763300	2.94858	0.549306	0	3.59722	2.62875	2.19722	0	2.1719	2.23867	1.71053
543	2	3763550	3764300	3763550	3764300	3.58859	1.5959	0	4.38706	3.22965	2.87571	1.59693	1.25959	2.21906	1.85437
544	2	3852800	3853350	3852800	3853350	4.65264	0.126027	2.49219	4.6602	3.39546	2.96846	3.96343	0.942337	2.36658	2.09228
545	2	3853500	3853850	3853500	3853850	2.86438	1.39973	0.099021	3.5384	2.53121	1.97415	0.971771	2.09292	2.33398	1.69106
546	2	3854550	3854850	3854550	3854850	3.17679	1.4735	0	4.17083	2.91932	2.4667	1.02896	1.53901	2.31936	1.76878
547	2	3887100	3888350	3887100	3888350	3.26939	1.1495	0.144406	3.33761	2.36603	1.96807	0.426138	0.820705	3.72217	1.77972
548	2	3972600	3973500	3972600	3973500	3.62253	0.337135	1.68611	5.00552	3.42239	3.72725	2.43275	1.80463	2.30622	1.86778
549	2	3989000	3989550	3989000	3989550	2.94357	0.0630134	0.853878	4.33754	3.50888	2.53176	1.79922	2.25249	2.41595	1.72249
550	2	4012100	4012700	4012100	4012700	3.06862	0.240864	1.30127	4.11686	3.11321	2.54301	0.745531	1.90752	2.58273	1.74478
551	2	4013350	4013550	4013350	4013550	3.23449	0.866434	0	3.89174	2.87973	2.05937	0.51986	1.21301	1.7006	1.77849
552	2	4019950	4020150	4019950	4020150	3.06263	0	1.19687	4.2284	3.47103	2.33796	0	4.41337	2.29502	1.74541
553	2	4043000	4044150	4043000	4044150	3.22764	0.033007	1.23988	3.20311	2.2299	1.91442	0.776969	2.8854	3.75107	1.77047
554	2	4093800	4094150	4093800	4094150	2.82499	1.77091	0.198042	3.0894	2.27266	2.08077	0.198042	0.930037	4.22139	1.67232
555	2	4121550	4122050	4121550	4122050	3.22582	0.277259	2.14788	4.55403	2.92781	3.29842	0.566296	1.15771	2.96219	1.78011
556	2	4122250	4126050	4122250	4126050	4.20172	0.273091	2.64535	5.15679	3.58434	3.89676	1.79353	1.23335	2.33871	1.97108
557	2	4128650	4129000	4128650	4129000	2.72703	0.908015	0	3.55573	2.60639	2.13951	0.156945	1.1904	1.89635	1.66058
558	2	4151900	4152700	4151900	4152700	3.25283	0.58449	1.32346	4.24254	2.80193	2.56204	1.39248	1.36854	3.09816	1.78467
559	2	4169250	4169700	4169250	4169700	4.39032	0	2.98086	4.60571	3.56314	2.83538	1.99379	1.63773	3.36185	2.03383
560	2	4194550	4195400	4194550	4195400	2.80891	1.08903	0.0407734	4.35278	3.04625	2.81421	0.350038	1.6493	2.06116	1.69573
561	2	4195800	4196150	4195800	4196150	2.77286	1.08001	0	3.77314	2.48974	2.27706	1.31144	1.71996	2.21732	1.67702
562	2	4227150	4227300	4227150	4227300	3.38125	0	0.828302	4.04275	2.41139	3.21217	3.96666	2.07154	3.2115	1.81081
563	2	4283900	4285650	4283900	4285650	3.19844	0.23765	1.21133	4.35059	2.94272	3.09608	0.857234	1.1873	2.09905	1.77482
564	2	4323050	4323500	4323050	4323500	2.91474	0.454927	1.02739	3.26243	2.33166	1.90619	1.08101	0.892232	2.48037	1.69725
565	2	4328100	4328850	4328100	4328850	2.77371	0	0.708852	4.35312	3.10726	2.90659	1.10405	1.02939	2.65619	1.68927
566	2	4329000	4329450	4329000	4329450	2.68077	0	0.597253	4.0116	2.95032	2.45096	0.154033	1.11953	2.32416	1.66139
567	2	4423500	4423700	4423500	4423700	2.7028	0.173287	0.693147	3.61207	2.68453	1.94788	1.1077	0.934417	2.30458	1.65563
568	2	4449900	4450750	4449900	4450750	3.4274	0	0.567761	3.27709	2.45571	1.88848	0.534399	1.11466	4.73889	1.81978
569	2	4453700	4453950	4453700	4453950	2.63038	0.277259	0.415888	3.27724	2.07314	2.33254	0.77424	1.09613	4.87929	1.63328
570	3	42500	43500	42500	43500	3.15118	0	1.58321	3.65825	2.42248	2.20554	0.277259	3.83572	2.3856	1.75639
571	3	44150	44550	44150	44550	2.95432	0.881157	0.22397	3.62235	2.5114	2.06392	1.82068	1.33139	2.16409	1.71126
572	3	108700	108850	108700	108850	2.73398	1.34178	0	3.49157	2.65887	2.07419	0.597253	1.83375	2.19996	1.66094
573	3	153750	154100	153750	154100	3.67536	0.820429	2.3284	4.46409	3.47168	2.48829	1.3528	0.924842	2.21591	1.87462
574	3	156000	156400	156000	156400	2.65852	0.995693	0.0866434	3.33175	2.24199	1.99396	0.137327	0.992172	3.82755	1.64012
575	3	256300	256600	256300	256600	2.82711	0.298627	1.07898	4.67743	3.65626	2.5683	2.42208	1.79649	2.93414	1.70373
576	3	330050	330150	330050	330150	2.67355	0.804719	0	3.44835	2.04717	2.21541	1.03972	0.549306	3.24612	1.6466
577	3	424550	424950	424550	424950	2.76618	0.87309	0	4.55615	3.0681	3.62398	0	0.338506	4.02554	1.69191
578	3	486700	489000	486700	489000	3.48622	2.08376	0.0722285	3.73498	2.45529	2.55326	0.379573	1.82192	2.30236	1.83387
579	3	495800	498350	495800	498350	3.1577	1.46902	0.18901	4.84497	3.66443	3.34933	1.01055	1.4236	2.05249	1.77685
580	3	550050	550800	550050	550800	2.72914	0.0732408	1.58776	3.52901	2.39704	2.10808	1.79771	0.638035	2.72851	1.66065
581	3	580950	581250	580950	581250	5.74783	0.115525	3.56758	4.64281	3.75981	2.94054	0.115525	2.90301	2.63693	2.36806
582	3	593100	593400	593100	593400	3.07412	0	2.00107	3.12473	2.44285	1.74048	1.2317	1.66341	3.05332	1.73135
583	3	621800	622050	621800	622050	2.99282	0	0.277259	3.67757	2.63182	1.8339	0.415888	1.08233	2.27583	1.72328
584	3	623050	623200	623050	623200	2.90017	1.98441	0.231049	3.11959	2.53028	1.83375	1.19451	0.462098	2.26746	1.68915
585	3	623350	623700	623350	623700	2.78082	0.543809	1.7805	3.36298	2.20242	1.75703	0.553029	1.47968	2.38312	1.66782
586	3	634850	635650	634850	635650	3.48158	2.06611	0.524012	4.44846	3.17302	2.75387	1.00099	1.73096	2.48223	1.83665
587	3	645250	646550	645250	646550	3.33763	2.09091	0.448076	4.7179	3.39276	3.01334	1.39795	1.30369	2.12878	1.80207
588	3	647250	648800	647250	648800	4.18127	2.21449	0.566081	4.93257	3.62736	3.41353	1.08876	1.58777	2.12763	1.96813
589	3	649100	651800	649100	651800	3.47195	1.94279	0.409058	4.7161	3.05763	3.54318	1.07456	1.10271	2.21502	1.83222
590	3	652000	652500	652000	652500	3.28099	2.01796	0.0693147	3.58464	2.38334	2.51018	0.537528	1.48813	2.19822	1.78567
591	3	662300	662650	662300	662650	3.24289	0.297063	2.11487	4.22855	3.02257	2.44325	1.02906	1.39937	2.00345	1.7827
592	3	664200	664350	664200	664350	2.77324	0	0.597253	4.02921	2.89649	2.25386	1.36478	0.536479	1.93303	1.68022
593	3	1024300	1024600	1024300	1024600	2.83694	1.91532	0.366204	4.16143	3.18469	2.41903	0.738469	1.18498	2.03903	1.69749
594	3	1082050	1083300	1082050	1083300	3.26512	1.8744	0.0554518	4.52757	3.1171	3.16338	0.309696	1.80532	2.10514	1.78984
595	3	1089600	1090850	1089600	1090850	3.66525	1.85744	0.268425	4.39736	2.94402	3.01159	1.31026	1.20096	2.06724	1.87259
596	3	1091900	1092650	1091900	1092650	2.71896	1.42418	0	3.98791	2.68218	2.39605	0.484827	1.07967	1.90935	1.66838
597	3	1092950	1093550	1092950	1093550	2.78329	1.26105	0.865493	4.61427	3.28485	3.03496	0.630007	1.64076	2.34694	1.69512
598	3	1095250	1095550	1095250	1095550	2.2431	0	0.828302	3.63798	2.11138	2.61872	3.05579	0.566866	2.09856	1.56149
599	3	1095600	1095800	1095600	1095800	2.68453	0	0.89588	3.70349	2.02083	2.98435	0.794513	0.850299	1.99139	1.65507
600	3	1105100	1105650	1105100	1105650	2.84629	0.928324	0	4.12393	3.02179	2.32894	0.831756	0.941613	2.33935	1.69741
601	3	1194000	1195400	1194000	1195400	3.08132	1.84881	0.571716	4.06054	2.93472	2.46111	1.48551	1.41766	2.13649	1.74193
602	3	1274500	1274650	1274500	1274650	3.99375	0.963457	0	4.14189	3.44281	2.02281	0	1.73099	2.05793	1.95435
603	3	1282000	1282450	1282000	1282450	3.63942	1.17112	0	3.771	2.86681	2.17181	0.231049	1.70492	2.08674	1.8697
604	3	1300450	1300750	1300450	1300750	4.01644	2.14182	0	3.28591	2.16915	1.85257	2.88357	1.73283	2.40531	1.97223
605	3	1339250	1340000	1339250	1340000	3.29719	0.184839	2.8835	4.7472	3.36845	3.02261	0.56237	1.15467	4.27814	1.79901
606	3	1362700	1363350	1362700	1363350	3.00458	0.053319	1.01716	4.3601	3.0643	2.6341	0.715363	1.41019	2.25734	1.73707
607	3	1366350	1366550	1366350	1366550	4.05671	1.61143	0	3.29901	2.23266	1.87277	2.824	0	2.10495	1.98196
608	3	1366750	1367000	1366750	1367000	3.24041	2.08042	0.778364	3.75982	2.502	2.18662	2.20367	0.599146	2.17081	1.78123
609	3	1367150	1367600	1367150	1367600	2.64877	0.997461	0.398169	4.20751	3.07231	2.50922	0.963457	1.94582	2.25277	1.65961
610	3	1372100	1373450	1372100	1373450	3.24858	0.623977	1.01658	4.65934	3.40581	3.16279	1.33097	1.53548	2.18312	1.78509
611	3	1379450	1379700	1379450	1379700	2.83148	0	1.89392	3.88136	2.68992	2.28735	0.970406	1.60287	2.50283	1.69097
612	3	1449350	1449450	1449350	1449450	2.2499	2.71467	0	4.04166	2.39375	1.86883	1.60944	2.34107	2.19101	1.57691
613	3	1476250	1476550	1476250	1476550	3.12256	0	1.45805	3.59032	2.95039	2.21271	0.828302	1.77256	2.62438	1.74804
614	3	1503750	1504650	1503750	1504650	3.65581	0.0385082	2.3314	5.37517	4.17785	3.67979	1.22976	2.25466	2.28099	1.86972
615	3	1556600	1557250	1556600	1557250	3.29851	0	0.388788	3.22122	2.21513	2.02594	0.0630134	1.43553	2.29434	1.78698
616	3	1557500	1557800	1557500	1557800	3.56887	0	0.806047	3.08118	2.29411	1.93434	0.845862	0.597253	2.29969	1.85555
617	3	1619900	1620500	1619900	1620500	3.25684	1.80658	0.0577623	3.98193	2.78233	2.47737	1.6325	2.20186	1.99786	1.78361
618	3	1649400	1651150	1649400	1651150	3.16818	1.83942	0	4.46943	3.16495	2.99925	0.562415	1.56138	1.99921	1.76839
619	3	1658900	1659850	1658900	1659850	3.98479	1.04777	2.23287	4.61632	3.20366	3.01929	1.77113	1.70723	1.95288	1.9392
620	3	1688250	1688450	1688250	1688450	2.6976	0.794513	0	4.63412	3.01534	3.69237	0.866434	2.05212	2.09275	1.68113
621	3	1692250	1693200	1692250	1693200	3.33561	1.00984	0	3.78011	2.93181	2.23702	0.199084	1.66104	2.13496	1.79835
622	3	1749850	1750300	1749850	1750300	2.85637	0.308065	0.783251	3.98251	2.80749	2.21501	0.276101	2.2414	2.07362	1.6979
623	3	1757600	1758400	1757600	1758400	3.64577	0.696475	2.16456	3.993	2.94325	2.66819	1.41069	1.55361	2.02382	1.86598
624	3	1777900	1778550	1777900	1778550	3.26706	0.053319	1.26635	3.85673	2.68989	2.38822	0.648888	1.4032	2.27526	1.7845
625	3	1779550	1780150	1779550	1780150	2.89338	0.173287	0.98896	3.76682	2.69896	2.36838	0.621227	1.14278	1.82557	1.69807
626	3	1781150	1781500	1781150	1781500	2.65406	0	0.454008	4.98725	3.53229	3.34042	0.65205	0.354987	2.25133	1.68202
627	3	1802050	1802800	1802050	1802800	3.42393	0	1.72234	4.17372	2.87686	2.79143	0.843178	1.2094	1.9965	1.81913
628	3	1803100	1803250	1803100	1803250	2.65286	0	0.879686	3.50586	2.19308	1.94591	0.231049	1.63755	2.25997	1.64335
629	3	1819700	1819800	1819700	1819800	2.71467	0	0	3.80567	2.52493	2.34107	0	1.9356	2.59648	1.66426
630	3	1845800	1845950	1845800	1845950	2.94351	0	0.462098	3.90338	3.0104	2.15796	0.462098	1.95925	2.26746	1.71628
631	3	1888100	1888800	1888100	1888800	3.35403	2.06228	0.227004	5.6182	3.80394	3.76147	0.894992	1.69392	1.72011	1.81138
632	3	1893850	1894950	1893850	1894950	3.80012	1.68844	1.16031	5.06805	3.58548	3.34452	1.46148	1.19001	2.21753	1.89116
633	3	1896250	1896350	1896250	1896350	1.79176	0.549306	0	4.36696	2.91741	2.86179	2.09483	1.44519	2.19101	1.50559
634	3	1898450	1899450	1898450	1899450	3.24275	1.94574	0.283148	4.9717	3.43476	3.37196	1.38609	1.20957	2.14096	1.7892
635	3	1899750	1900000	1899750	1900000	3.51084	0.496981	1.42777	4.48483	3.08654	2.8587	1.5802	2.28311	2.18082	1.84318
636	3	1900100	1900600	1900100	1900600	2.94873	2.36015	0.398898	4.92185	3.32656	3.0902	0.915377	1.08024	2.3174	1.7393
637	3	1970650	1971400	1970650	1971400	3.54737	1.38207	1.23856	4.60355	2.76941	3.38194	1.70498	1.60989	2.08196	1.85002
638	3	1971450	1971650	1971450	1971650	3.02084	0.722593	1.65701	4.23202	2.75528	2.59924	0.794513	1.58903	2.62731	1.73845
639	3	1976400	1976750	1976400	1976750	3.41853	1.42578	0.255966	4.46592	3.22122	2.83013	1.11189	1.4837	1.73276	1.82196
640	3	1976800	1978550	1976800	1978550	4.10628	0.478223	2.27989	4.49642	3.11555	2.90157	2.22723	1.55304	2.03093	1.96653
641	3	2071400	2072850	2071400	2072850	3.32048	1.09355	0.453741	4.59252	3.20478	3.13484	0.885264	2.42544	1.99028	1.79899
642	3	2159000	2159100	2159000	2159100	2.8102	0.693147	0	3.00194	2.01268	1.9356	1.09861	2.01268	2.07944	1.66414
643	3	2176100	2176750	2176100	2176750	3.6932	0.0845086	2.68611	3.81631	2.51172	2.23472	2.2443	1.65927	1.93779	1.87829
644	3	2238600	2238800	2238600	2238800	2.90078	2.77381	0	3.49458	2.36741	1.9702	2.24879	1.93298	2.34072	1.69674
645	3	2277600	2278750	2277600	2278750	3.29679	1.64151	0.220547	4.27607	3.08666	2.70205	0.558117	1.37037	2.19838	1.79446
646	3	2280100	2280350	2280100	2280350	3.07816	0	0.737776	3.00613	2.04072	1.79903	1.01503	1.92115	2.11643	1.73076
647	3	2300250	2300750	2300250	2300750	2.86927	0.0693147	1.03859	3.98203	2.96834	2.28458	0.976835	1.32156	2.24905	1.70049
648	3	2301400	2302750	2301400	2302750	2.92205	1.15622	0	4.72171	3.32769	3.13895	0.763288	1.30656	2.14471	1.72357
649	3	2326950	2328450	2326950	2328450	3.09802	0.231049	1.50583	4.33559	3.11402	2.77248	1.21996	1.35622	1.99765	1.75418
650	3	2388350	2389050	2388350	2389050	3.13782	1.21091	0.0495105	4.79224	3.47213	3.13157	0.553029	2.13197	2.24403	1.7705
651	3	2389700	2389850	2389700	2389850	2.71682	0.828302	0.648637	3.86698	2.70338	2.70657	1.32966	1.05935	1.84314	1.66645
652	3	2390000	2391500	2390000	2391500	4.30489	3.01396	0.408074	5.43493	3.86744	3.87227	1.75794	1.50424	2.14191	1.98073
653	3	2396900	2397100	2396900	2397100	2.63997	1.96963	0.346574	3.48938	2.602	1.9702	0.173287	2.94821	2.36531	1.64129
654	3	2406600	2406700	2406600	2406700	3.3087	0.693147	0	3.19846	1.99449	2.19101	1.24245	2.52493	2.52493	1.78995
655	3	2410800	2411550	2410800	2411550	2.86041	1.20855	0	3.86416	2.56513	2.48583	0.51616	1.92596	2.2662	1.69569
656	3	2422650	2423600	2422650	2423600	3.27322	0	1.36718	3.82357	2.8038	2.38623	0.764452	1.31787	2.27069	1.7846
657	3	2444750	2446650	2444750	2446650	3.893	1.87499	0	4.71356	3.2655	3.48526	0.28738	1.48025	2.06606	1.92268
658	3	2476600	2477900	2476600	2477900	3.2497	0	1.85097	5.29893	3.74276	3.69184	1.01882	1.32768	2.03548	1.78561
659	3	2479050	2479550	2479050	2479550	2.87831	1.56052	0.415888	4.61747	3.32383	2.8409	1.02273	1.89044	1.94174	1.71345
660	3	2481650	2482050	2481650	2482050	2.75068	0.794513	0.598436	4.88611	3.51148	2.94988	0.22397	1.56493	2.10724	1.69621
661	3	2512000	2512150	2512000	2512150	2.67669	0	0.963457	4.09167	2.79034	2.58767	0	0.693147	2.19308	1.66315
662	3	2519400	2520100	2519400	2520100	2.87246	1.70955	0.148532	4.11787	2.88277	2.46857	0.963243	1.4057	2.02759	1.70393
663	3	2523650	2524100	2523650	2524100	3.36042	0.276101	1.96004	3.97802	2.80503	2.36439	1.70306	1.54136	2.13038	1.80944
664	3	2563500	2564300	2563500	2564300	2.65584	0.68989	0	3.64952	2.63733	2.30927	0.198628	0.801439	1.93717	1.64799
665	3	2569950	2570700	2569950	2570700	3.01044	0.3505	1.51144	3.82166	2.50917	2.46276	1.3099	1.63763	2.23525	1.72063
666	3	2593700	2594300	2593700	2594300	3.54971	0.126027	2.80059	3.68211	2.52676	2.02959	3.18492	1.37129	1.80948	1.84997
667	3	2606800	2607350	2606800	2607350	3.07043	0	2.25208	4.55756	3.79758	2.90808	0.18904	2.59142	2.03781	1.75284
668	3	2609750	2611450	2609750	2611450	3.12978	0.50929	1.35435	4.48535	3.0398	2.96929	1.15042	0.947473	2.0111	1.76026
669	3	2613650	2613750	2613650	2613750	2.66636	0	1.03972	3.19846	2.35024	1.90333	0.549306	0	1.90333	1.63812
670	3	2614150	2614350	2614150	2614350	2.82555	0	1.19687	3.01235	1.96505	1.78472	0.621227	1.11933	1.99139	1.67149
671	3	2614550	2616550	2614550	2616550	3.61987	1.80644	0.331796	3.89986	2.5601	2.58257	0.713526	1.20637	2.03802	1.86651
672	3	2618100	2619550	2618100	2619550	3.28494	1.37282	1.76534	4.08964	2.90353	2.60506	0.237278	1.35049	2.21973	1.7863
673	3	2619950	2621350	2619950	2621350	2.87682	0.797714	0.903698	4.55345	3.18294	3.02316	0.882677	1.03307	2.07447	1.71863
674	3	2695700	2696100	2695700	2696100	2.7127	1.2116	0	3.56291	2.6768	2.01831	0.397257	1.98015	2.46647	1.65761
675	3	2733900	2734500	2733900	2734500	3.73614	0.0693147	1.94855	3.72172	2.58048	2.26795	2.45379	1.13237	2.18458	1.89731
676	3	2757200	2757950	2757200	2757950	3.56374	0.0462098	2.12067	3.662	2.50403	2.45	1.68501	1.22911	2.14178	1.85219
677	3	2758000	2758250	2758000	2758250	2.97705	0	0.635611	3.17006	2.25764	1.77233	0.439445	1.57931	2.04598	1.71002
678	3	2764350	2765900	2764350	2765900	4.15943	0	2.81763	4.22992	3.07554	2.95479	1.30821	3.09559	2.05903	1.99688
679	3	2802200	2802750	2802200	2802750	2.75338	0.697988	1.01418	4.58904	3.45868	2.92776	1.85407	1.76431	2.26687	1.68907
680	3	2803250	2803400	2803250	2803400	2.13231	0	0.462098	5.16441	3.51119	3.56999	1.68329	2.23234	2.1187	1.5986
681	3	2807550	2807700	2807550	2807700	2.74951	1.52145	0	3.81341	2.14857	3.0322	1.67021	1.36478	2.15796	1.67075
682	3	2820300	2820800	2820300	2820800	2.82461	1.46344	0.0693147	3.96077	2.92762	2.26604	0.77424	1.89962	1.90735	1.69328
683	3	2853850	2854950	2853850	2854950	3.27828	0.0945201	1.29869	3.53584	2.46963	2.11561	0.69239	2.03456	2.2038	1.78505
684	3	2855300	2855650	2855300	2855650	4.52864	1.88676	0.099021	4.18587	3.47717	2.34899	0.396084	3.03165	1.38066	2.07886
685	3	2891450	2891850	2891450	2891850	2.85684	0.25993	1.22224	4.01378	2.85867	2.4228	0.87309	1.98745	2.09326	1.69837
686	3	2904950	2905550	2904950	2905550	3.11854	1.16547	0.264838	3.7912	2.44822	2.29303	0.921572	1.49741	2.1769	1.75175
687	3	2955050	2955150	2955050	2955150	2.47082	0	1.7006	3.70275	2.43377	2.70582	1.49787	1.7006	1.6661	1.61227
688	3	2955350	2955850	2955350	2955850	4.21564	0.38712	3.11149	3.91098	2.52786	2.42943	2.70302	1.74426	1.73817	2.00124
689	3	2955900	2956150	2955900	2956150	4.17666	0.578074	1.99609	3.6493	2.38168	1.79903	1.15615	1.80316	1.93406	2.00302
690	3	2956400	2956750	2956400	2956750	3.01134	1.65281	0.198042	3.74768	2.79164	2.32136	1.62382	1.65506	1.71074	1.72801
691	3	2956800	2957650	2956800	2957650	3.01472	1.47938	0.499341	5.02893	3.55026	3.4365	0.781775	1.1422	2.08676	1.74764
692	3	3030750	3031050	3030750	3031050	2.84464	1.60263	0	4.39384	3.15405	2.50389	0.6452	1.28571	1.98167	1.70369
693	3	3062400	3064600	3062400	3064600	4.08536	2.47112	1.61924	5.80389	4.30899	4.38091	1.64346	1.79817	2.15206	1.93051
694	3	3071400	3072350	3071400	3072350	3.3836	2.26899	1.60159	5.40379	4.06211	3.79586	2.09708	1.1278	2.17414	1.81797
695	3	3074900	3076000	3074900	3076000	2.64564	0.299057	1.39119	4.62891	3.13346	3.10137	0.175964	1.33986	2.27195	1.67025
696	3	3088850	3089600	3088850	3089600	2.67286	0.138629	0.903968	3.50582	2.49529	2.01793	0.82045	1.94499	2.04411	1.64786
697	3	3222200	3222650	3222200	3222650	2.64025	0.276101	1.0143	4.09934	3.20059	2.4952	1.1044	1.18065	2.40255	1.65679
698	3	3223300	3223550	3223300	3223550	2.46903	0	1.43341	3.21364	2.15011	2.12655	1.62394	1.81283	2.26176	1.59546
699	3	3223700	3224400	3223700	3224400	3.7707	0.41291	2.09222	4.40064	3.07314	2.53541	2.41325	1.04531	1.6299	1.89998
700	3	3235700	3236000	3235700	3236000	2.45679	0	1.38367	4.82068	3.51512	3.02379	1.8966	1.95054	2.33667	1.64361
701	3	3241200	3241500	3241200	3241500	2.31239	1.88046	0	4.38263	2.35797	3.42547	2.61434	1.59418	2.37761	1.60137
702	3	3301100	3302150	3301100	3302150	5.46023	3.52503	0	5.49782	4.48202	4.03028	1.92524	1.68404	2.32472	2.23028
703	3	3307100	3307700	3307100	3307700	3.64167	1.37016	0	6.01363	4.99131	4.32979	0.0577623	1.84149	2.08419	1.86022
704	3	3311100	3311350	3311100	3311350	2.46223	0	1.14076	4.85436	3.1141	3.55704	1.56449	0.496981	2.01148	1.64474
705	3	3382500	3382650	3382500	3382650	2.45081	1.78237	0	3.52288	2.56297	2.20935	2.21976	1.13373	1.84314	1.60115
706	3	3392050	3392500	3392050	3392500	2.8434	1.1044	0	3.90213	3.00308	2.27928	0.629218	1.70742	2.17607	1.69249
707	3	3459400	3460200	3459400	3460200	3.24483	0.0433217	1.8727	3.79637	2.38581	2.23513	0.559148	1.13162	1.99934	1.78076
708	3	3460700	3460950	3460700	3460950	2.57092	0	1.54374	4.40834	2.21333	3.54711	2.39255	1.53108	1.65881	1.65064
709	3	3522000	3522900	3522000	3522900	3.4478	1.32672	0	3.93098	2.86508	2.43468	0.308065	1.19102	2.15751	1.82733
710	3	3552800	3552900	3552800	3552900	2.25543	0.346574	0.346574	4.5162	3.27554	2.86179	1.49787	0.549306	1.90333	1.59519
711	3	3571050	3571750	3571050	3571750	3.032	0.148532	1.77832	4.05482	2.87843	2.42635	1.38257	1.82779	2.15722	1.7359
712	3	3617600	3618100	3617600	3618100	3.39544	1.20805	1.26278	4.15559	3.06565	2.43782	1.44986	1.69509	2.2078	1.81555
713	3	3618550	3619350	3618550	3619350	2.79841	1.07802	0.8651	4.59715	2.40896	3.79572	1.25159	1.28096	2.00267	1.7007
714	3	3624350	3624700	3624350	3624700	3.08978	0.099021	2.166	4.17879	2.78713	2.79769	2.80629	1.78516	1.98803	1.74266
715	3	3674200	3674450	3674200	3674450	3.24427	1.84207	0	4.36384	2.75958	2.89349	2.39008	0.77424	2.009	1.78543
716	3	3686950	3687900	3686950	3687900	2.97024	0	1.32585	3.82329	2.69201	2.23919	0.46192	2.11979	2.24879	1.71486
717	3	3689500	3689600	3689500	3689600	2.67355	0	0.549306	4.16591	2.83321	2.64916	0.549306	0.693147	2.13833	1.66438
718	3	3738750	3739750	3738750	3739750	2.85199	1.24926	0.312691	4.2085	2.93463	2.62861	1.15798	1.90774	2.44022	1.70264
719	3	3747300	3747400	3747300	3747400	2.2499	0	0.89588	2.83148	1.94591	1.58903	2.19722	1.54552	1.84444	1.53441
720	3	3787200	3787650	3787200	3787650	3.03891	0	1.38504	4.71578	3.55828	3.0887	0.770164	1.86558	2.44008	1.74938
721	3	3787900	3788450	3787900	3788450	3.04832	0.0630134	1.44429	4.08157	2.94712	2.51233	0.325774	1.91804	2.08401	1.74021
722	3	3789600	3790200	3789600	3790200	3.1475	0.548271	1.41128	5.239	3.98768	3.58676	0.755346	3.60087	2.25581	1.77551
723	3	3830050	3831000	3830050	3831000	3.39594	0.400467	2.02347	4.10986	2.86322	2.53143	1.52604	1.64398	2.02995	1.81638
724	3	3870250	3870350	3870250	3870350	4.57514	0.972955	0	3.79035	3.17805	1.77767	0.693147	0.693147	2.17835	2.10915
725	3	3873600	3873950	3873600	3873950	2.74338	0.396084	0.198042	3.42815	2.41939	1.9719	0.553029	2.04346	2.11568	1.66125
726	3	3918050	3918950	3918050	3918950	2.66533	0	1.27247	4.29785	3.22982	2.59732	0.72876	2.16046	2.25388	1.66691
727	3	3929850	3929950	3929850	3929950	2.70805	0.346574	0.346574	4.08735	3.22917	2.63906	1.24245	3.00194	2.01268	1.66944
728	3	3930400	3930750	3930400	3930750	2.77278	0.099021	0.840872	3.61144	2.6259	2.00083	0.511931	1.43097	2.44241	1.67156
729	3	4000900	4002500	4000900	4002500	3.3505	1.76532	0.595144	3.97874	2.7854	2.55144	1.20796	1.83081	2.09177	1.80409
730	3	4010200	4010300	4010200	4010300	2.07944	0	0.346574	3.27554	2.63906	1.86883	1.58903	2.48491	1.73287	1.51426
731	3	4096800	4097300	4096800	4097300	2.92431	1.69145	0	4.36964	3.30886	2.64448	0.566296	1.39181	2.47637	1.71941
732	3	4119000	4119950	4119000	4119950	3.69704	1.9318	0	4.38879	3.04822	2.78407	1.3913	1.10748	2.35088	1.87865
733	3	4120700	4121450	4120700	4121450	2.69862	0.39671	0.25808	4.02384	2.52606	2.62614	0.750759	1.69089	2.23797	1.66628
734	3	4145100	4145200	4145100	4145200	2.2499	1.03972	0.346574	3.88151	2.39375	2.4414	1.73287	0.346574	2.07944	1.57129
735	3	4223700	4223800	4223700	4223800	2.09483	0.549306	0	4.44092	2.80474	2.94305	1.52226	0.89588	2.58524	1.56346
736	3	4248600	4248850	4248600	4248850	3.24939	0.138629	2.14199	3.06415	2.28735	1.82986	1.46264	2.71806	2.36172	1.77346
737	3	4249000	4249100	4249000	4249100	3.0931	0	0	3.19846	2.35024	1.77767	0	0.89588	2.6365	1.73625
738	3	4299450	4299950	4299450	4299950	2.70077	0	0.975731	3.6052	2.77722	2.22639	0.409434	1.26683	2.25793	1.65522
739	3	4320700	4321900	4320700	4321900	3.50587	0.596736	1.39983	5.41832	4.12749	3.82354	1.08456	1.87097	2.33119	1.83591
740	3	4378650	4379200	4378650	4379200	3.75586	0.0630134	1.39744	4.79526	3.96797	2.86201	0.451801	1.85225	1.62962	1.89164
741	3	4390250	4391600	4390250	4391600	3.3134	0.0663615	1.44676	4.81783	3.47727	3.33756	0.16905	1.45593	2.14805	1.79749
742	3	4392900	4393700	4392900	4393700	3.59671	0.541168	1.20346	4.98334	3.86476	3.32039	1.18422	2.08061	2.17637	1.85549
743	3	4395000	4396250	4395000	4396250	2.66899	0.892491	0.0993963	4.62585	3.2292	3.15213	0.4206	1.62529	2.09081	1.67652
744	3	4473500	4474300	4473500	4474300	2.80586	0	0.808994	2.86718	2.02055	1.72431	0.0495105	0.990876	3.84716	1.6628
745	3	4512650	4513100	4512650	4513100	4.54421	0.0770164	2.31577	4.93974	4.14669	3.01503	0.552201	1.79561	2.49101	2.05454
746	3	4523400	4523700	4523400	4523700	2.80854	0.924196	0.231049	3.13546	2.18671	1.86414	0.780355	1.58433	2.53966	1.67188
747	3	4561450	4563450	4561450	4563450	2.91304	0	1.0575	3.93751	2.66783	2.56521	0.587375	1.2137	3.73952	1.70912
748	3	4610150	4610600	4610150	4610600	3.52265	2.11049	0	4.62363	3.70462	2.77951	2.9331	0.981171	2.59063	1.84401
749	3	4703350	4705800	4703350	4705800	2.95292	0.813064	0.099021	4.4766	2.7945	3.45402	0.834342	1.50599	2.38808	1.72662
750	3	4719650	4720250	4719650	4720250	4.30727	2.2983	0.091551	4.01357	2.7686	2.33647	2.57244	1.21848	3.01873	2.02812
751	3	4870600	4871600	4870600	4871600	2.99695	0.96347	0.566619	3.13611	2.06179	1.91586	2.23926	1.60711	4.88223	1.71269
752	3	4898350	4898750	4898350	4898750	3.25541	1.51711	0	4.34745	3.30927	2.3982	0.173287	2.74159	2.53959	1.7871
753	3	4936950	4937450	4936950	4937450	3.39142	1.84499	0.0693147	3.61299	2.62437	2.27371	2.60393	1.291	2.88352	1.81101
754	3	4940400	4941350	4940400	4941350	3.33632	1.09302	0.0364814	3.48508	2.46725	2.04418	0.905067	1.26988	2.6277	1.799
755	3	4945000	4945100	4945000	4945100	3.30602	0.804719	0	3.32189	1.9356	2.29756	1.15129	1.79176	3.27267	1.79066
756	3	4945150	4945450	4945150	4945450	2.84906	1.4033	0	3.32078	2.00055	2.28352	2.40824	1.71136	3.31535	1.68264
757	3	4949100	4949350	4949100	4949350	2.5854	0	1.82574	3.92031	2.85905	2.08972	1.79176	1.8386	2.45714	1.64027
758	3	4986200	4987300	4986200	4987300	2.96941	0.11295	0.771144	3.2847	2.25891	2.04075	1.00054	1.50909	4.53086	1.70891
759	3	5005400	5005800	5005400	5005800	3.48696	1.42694	0	4.47689	3.79687	2.66252	0.830474	4.58542	2.60998	1.8343
760	3	5020450	5020800	5020450	5020800	2.67679	0	1.16398	3.0562	2.14272	1.81495	0	1.77674	4.97759	1.63664
761	3	5063100	5063550	5063100	5063550	2.74695	0	0.717941	3.27598	2.45619	1.80034	0.50715	1.48685	4.47058	1.6567
762	3	5103700	5103800	5103700	5103800	2.19722	0.346574	0	3.76282	2.29756	2.52493	2.28217	0	3.44885	1.55654
763	3	5134150	5134500	5134150	5134500	2.92748	0	1.4478	3.37692	2.35106	1.83697	0.156945	0.99021	2.83478	1.70082
764	3	5153200	5154300	5153200	5154300	4.86035	0.167676	2.82888	7.28733	6.56619	5.61824	2.56587	4.03857	2.18555	2.00353
765	3	5158400	5158900	5158400	5158900	2.67935	0.0693147	0.963952	4.41487	3.24762	2.57259	0.346574	1.27641	2.28517	1.67342
766	3	5169400	5170000	5169400	5170000	4.1427	0.462098	2.51472	4.91508	3.65943	3.24157	2.04485	1.36357	2.46595	1.96992
767	3	5179850	5181400	5179850	5181400	4.12872	2.04111	0.538348	4.51177	2.91674	3.05749	2.78308	0.96035	3.33175	1.96385
768	3	5265300	5265450	5265300	5265450	3.06737	1.13373	0	3.39971	2.51123	1.84314	0	0.366204	4.62269	1.73396
769	4	187150	187450	187150	187450	3.16268	0.622945	0	3.12949	2.23936	1.6844	0.298627	0.760725	4.81725	1.752
770	4	256250	257050	256250	257050	3.13904	0	1.64147	3.43397	2.35904	2.09347	0.497847	1.452	4.39165	1.75057
771	4	286300	286600	286300	286600	2.81881	0	1.34722	3.2579	2.13571	2.29618	1.26815	0.817546	3.98348	1.67502
772	4	402950	403150	402950	403150	2.69013	1.12495	0	3.51951	2.5607	1.94076	0.173287	1.46591	3.33753	1.65153
773	4	403300	404100	403300	404100	3.05172	1.91694	0.180648	3.87081	2.58447	2.41142	0.70306	0.829768	3.11201	1.73789
774	4	404250	404500	404250	404500	2.15828	2.06653	0.358352	4.24391	2.78335	2.83714	1.45448	0.439445	3.57269	1.56761
775	4	438850	440000	438850	440000	3.45313	0.0301368	2.70541	4.51967	3.07147	2.97029	0.562407	1.14115	3.93537	1.82859
776	4	522050	522800	522050	522800	3.81936	2.86257	0.0924196	4.38096	3.13366	2.93301	1.1918	0.82682	2.57682	1.9075
777	4	544100	544650	544100	544650	2.93345	0.122068	0	2.8392	2.06726	1.86969	0.0770164	1.58641	3.72565	1.69418
778	4	575200	576550	575200	576550	2.85851	0.0256721	1.32016	4.55097	3.28066	3.02506	0.286756	1.19254	1.38983	1.70974
779	4	594700	594800	594700	594800	3.65057	0.89588	0	3.30602	2.48142	1.86883	0.346574	1.58903	5.0994	1.87403
780	4	629000	629200	629000	629200	2.72671	0.748933	0	3.57739	2.55683	1.80196	0.850299	2.3796	2.87101	1.65997
781	4	633150	633250	633150	633250	2.70582	0	0.549306	4.50989	3.19344	2.66877	0.346574	1.03972	3.64035	1.67858
782	4	770350	771100	770350	771100	4.24969	1.90409	0.0462098	3.8824	2.95802	2.41511	0.769938	1.54509	2.89602	2.01758
783	4	771250	771750	771250	771750	3.19465	1.38979	0	3.38509	2.04972	2.26609	0.547753	1.14813	3.94944	1.76052
784	4	829750	830200	829750	830200	3.55801	2.11581	0.556737	3.67137	2.52937	2.26365	2.4991	1.61443	3.05724	1.84913
785	4	1106600	1107250	1106600	1107250	3.59071	0	2.04104	4.21801	2.8582	2.57577	0.840035	1.94397	2.71203	1.85994
786	4	1112550	1114000	1112550	1114000	4.22959	0.171373	2.30555	4.94043	3.3857	3.59685	0.937608	1.50146	2.1546	1.99033
787	4	1115850	1116250	1115850	1116250	3.16964	1.63619	1.03321	4.86484	3.59884	3.09829	1.53028	1.15775	1.47482	1.77403
788	4	1117500	1118400	1117500	1118400	3.87907	2.49732	1.12478	4.84491	3.30739	3.22756	2.34852	1.88563	1.69223	1.91695
789	4	1123350	1125300	1123350	1125300	2.99754	0.594791	1.01905	4.71808	3.40949	3.18938	0.846421	1.30019	2.11805	1.73905
790	4	1173800	1175000	1173800	1175000	4.42301	2.18808	0.0577623	4.69584	3.67373	3.08392	1.31178	1.59604	2.19562	2.03563
791	4	1175050	1175600	1175050	1175600	3.04449	1.26039	0.351927	4.90617	3.19246	3.79424	1.59992	1.3864	2.28859	1.75129
792	4	1175750	1176700	1175750	1176700	3.55462	1.38501	0.0364814	4.27984	2.89818	2.987	0.407495	1.48503	2.64176	1.85118
793	4	1192800	1193400	1192800	1193400	3.13872	1.20225	0	3.58819	2.68568	2.12807	0.736751	1.54855	2.06432	1.75359
794	4	1245050	1245300	1245050	1245300	2.8675	0	0.635611	3.44908	2.37772	2.05889	0	1.37024	2.02491	1.68718
795	4	1279700	1280100	1279700	1280100	2.76848	1.43649	0.287823	4.07061	2.9031	2.28339	0.807684	1.80279	2.30255	1.6801
796	4	1310000	1310550	1310000	1310550	3.39909	1.27953	1.12978	4.75808	3.39041	2.85401	1.26624	1.54672	2.05783	1.81798
797	4	1338900	1339000	1338900	1339000	2.38109	0	1.9356	3.11916	2.19101	2.07157	3.43451	0.549306	2.23867	1.57103
798	4	1434600	1435150	1434600	1435150	3.91889	1.85249	0.402802	3.42704	2.52045	2.1335	2.53647	1.52644	2.77342	1.94502
799	4	1497700	1498000	1497700	1498000	2.40796	0.924196	0.115525	4.33731	2.31512	3.42508	1.92359	1.61339	2.75557	1.61688
800	4	1498200	1498300	1498200	1498300	1.9356	1.24245	0	4.34245	2.19101	3.25736	1.94591	0.693147	2.93182	1.53034
801	4	1589950	1590400	1589950	1590400	2.62674	0.154033	0.783251	3.51646	2.49863	2.03318	0.77608	2.22296	2.37719	1.63696
802	4	1651000	1651700	1651000	1651700	4.6584	2.57415	0.099021	5.32695	4.10388	3.57716	2.17631	1.91944	2.19727	2.06721
803	4	1654700	1655650	1654700	1655650	2.87173	1.15019	0.109444	4.68035	3.66211	3.15001	0.355872	2.05394	2.26849	1.71536
804	4	1701050	1701850	1701050	1701850	3.15915	1.33066	0	4.07807	2.74553	2.40138	2.39894	1.1438	2.13394	1.76368
805	4	1707300	1707850	1707300	1707850	3.95424	0.0693147	2.15265	3.34651	2.43121	1.87243	2.31104	1.0936	2.35958	1.9539
806	4	1738150	1738300	1738150	1738300	2.70657	0	0.462098	3.07485	2.4404	1.9783	0.536479	0.231049	2.19996	1.64395
807	4	1769450	1770050	1769450	1770050	3.3998	0.837082	1.29637	3.68861	2.54404	2.16877	2.09235	1.79083	2.30531	1.81519
808	4	1780050	1781600	1780050	1781600	3.46521	0.0924196	1.82065	5.113	3.80481	3.53387	0.577246	1.34873	2.06222	1.83132
809	4	1857000	1857600	1857000	1857600	3.94468	2.49134	0	3.9239	3.04875	2.39106	1.49572	1.42016	2.41542	1.94306
810	4	1932600	1933350	1932600	1933350	4.59211	2.91284	0	4.38177	3.18337	3.04718	1.60936	1.84616	2.18848	2.09137
811	4	1957150	1957750	1957150	1957750	2.85077	0.712778	0.380362	3.90106	2.74325	2.30998	0.51986	1.36465	1.89818	1.69427
812	4	2008300	2009150	2008300	2009150	3.27483	0	1.16727	4.8082	3.83931	3.23176	1.05681	1.67838	2.11635	1.79741
813	4	2131100	2131400	2131100	2131400	2.75722	0	0.936426	3.45604	2.50764	2.13884	0.138629	1.26559	1.96534	1.66558
814	4	2132750	2133250	2132750	2133250	2.9249	0.138629	1.68474	4.02938	2.79006	2.49616	0.865869	1.85852	2.25477	1.71606
815	4	2134150	2134450	2134150	2134450	2.92449	0.853994	0.115525	4.12553	3.34528	2.14698	0.115525	2.43833	2.33146	1.71485
816	4	2153900	2154000	2153900	2154000	3.27554	1.15129	0.346574	3.52289	2.56198	1.58903	0.549306	0.804719	2.04717	1.78276
817	4	2154550	2154700	2154550	2154700	2.30524	0	1.92277	3.60766	2.61067	1.98355	1.64721	1.22963	2.25997	1.57257
818	4	2223850	2224600	2223850	2224600	2.66893	0.0462098	0.905093	4.44855	3.37641	2.71667	0.0924196	1.93826	2.29088	1.67135
819	4	2421300	2422400	2421300	2422400	3.62339	1.03891	0.401693	4.66018	3.46903	3.11649	0.69995	1.57776	2.07612	1.86766
820	4	2437850	2438500	2437850	2438500	3.42869	1.77291	0.106638	3.83409	2.77355	2.18225	1.3309	2.05091	2.3167	1.82099
821	4	2459350	2459650	2459350	2459650	2.45495	0.876249	0.634444	3.491	2.38432	2.31748	1.58571	1.79782	2.06306	1.60067
822	4	2472750	2473400	2472750	2473400	2.74242	1.5884	0	3.60844	2.46744	2.13656	0.687769	2.01238	2.27274	1.66477
823	4	2482800	2483100	2482800	2483100	2.41776	0	0.597253	3.40916	2.27655	2.45594	2.08195	0.996902	2.31204	1.58884
824	4	2528900	2529150	2528900	2529150	2.70266	1.05765	0.358352	3.93596	2.80512	2.45065	1.65313	1.5526	1.86722	1.66594
825	4	2530750	2531050	2530750	2531050	3.03836	0.115525	1.10467	4.33113	3.15052	2.54249	1.09654	0.823607	2.29969	1.74211
826	4	2531650	2532450	2531650	2532450	2.92562	0.642535	0.682528	4.25605	2.93886	2.52998	0.966318	1.28141	2.03446	1.71595
827	4	2535850	2536050	2535850	2536050	2.81126	1.09551	0.173287	3.46725	2.41814	2.09275	1.75638	1.37016	2.28987	1.67714
828	4	2548100	2548600	2548100	2548600	3.30108	1.27148	1.04505	5.56498	4.2076	3.65513	1.99182	1.21131	2.28525	1.80225
829	4	2668500	2668600	2668500	2668600	3.15131	0	1.03972	3.47156	2.38109	2.07157	0	2.72121	2.29756	1.75433
830	4	2679900	2682000	2679900	2682000	3.3127	1.52559	0.0495105	4.39421	2.96491	3.1098	0.738344	2.32076	2.10513	1.79936
831	4	2751500	2751700	2751500	2751700	3.38697	0	0.44794	4.12199	2.56024	2.85841	0.794513	1.87137	2.07938	1.81401
832	4	2861550	2861700	2861550	2861700	2.63218	0	0.366204	4.31205	3.48916	2.19308	0	2.52003	2.18034	1.65983
833	4	2940850	2941600	2940850	2941600	3.399	0	1.39066	4.74775	3.6566	3.03173	1.27962	1.85023	2.18134	1.81876
834	4	2949050	2949650	2949050	2949650	2.94325	0.0577623	1.6208	4.05704	2.60793	2.81298	0.414151	1.32978	1.64481	1.71848
835	4	2977900	2978150	2977900	2978150	2.51635	0	1.25831	3.11128	2.16669	1.82574	1.82884	1.11214	1.97666	1.60261
836	4	3004500	3004750	3004500	3004750	3.38399	0.635611	0	4.0794	3.06089	2.72096	0	1.76494	2.41364	1.81268
837	4	3083500	3083900	3083500	3083900	3.2314	0	1.11985	4.43596	3.21067	2.8037	1.01042	1.60446	2.35273	1.78613
838	4	3109050	3110150	3109050	3110150	2.71873	0.297532	0.407393	4.59594	3.15504	3.0213	0.71931	1.62432	2.17843	1.68246
839	4	3201950	3202150	3201950	3202150	3.68539	0.934417	1.45428	3.80959	2.49995	2.69309	1.82831	1.39399	1.90222	1.88224
840	4	3235050	3235200	3235050	3235200	2.03493	0	2.40114	5.16619	2.42181	4.46773	2.70497	0.828302	2.19308	1.58224
841	4	3299000	3299300	3299000	3299300	2.92683	0.993963	0	3.8038	3.15348	2.02129	1.21369	2.27335	2.12944	1.70766
842	4	3373000	3375400	3373000	3375400	3.73494	0.425057	2.16914	4.96716	3.58044	3.60945	1.95586	1.46596	2.05917	1.8817
843	4	3375650	3376200	3375650	3376200	2.99112	1.35911	0.18904	3.81577	2.78448	2.2526	0.315067	1.6842	2.08153	1.72369
844	4	3441650	3443000	3441650	3443000	3.11689	0.0277259	1.65417	4.81238	3.40689	3.31591	0.48661	1.10344	2.0831	1.76216
845	4	3511400	3511950	3511400	3511950	4.86532	0	3.70973	4.59101	3.35477	3.30733	2.23042	1.571	2.03848	2.14548
846	4	3566650	3566800	3566650	3566800	2.36336	1.05935	0.462098	3.40086	2.4404	2.07419	1.46068	1.11073	1.7525	1.57825
847	4	3571900	3572000	3571900	3572000	3.21162	0.549306	0	4.02471	3.01293	2.13833	0	2.27694	2.07157	1.77529
848	4	3598850	3599650	3598850	3599650	2.72424	1.11249	0	4.72592	3.34329	3.46847	1.14441	1.44731	1.99155	1.68623
849	4	3632250	3632350	3632250	3632350	3.15587	0	1.03972	3.45338	2.56198	1.77767	0.549306	2.86505	2.04717	1.75461
850	4	3639300	3639450	3639300	3639450	2.79645	0.597253	0	3.43148	2.44651	1.93904	1.36478	1.4065	2.43439	1.67453
851	4	3645300	3645400	3645300	3645400	2.45633	0	0.346574	3.29515	2.35024	1.77767	1.64792	2.94858	2.19101	1.59504
852	4	3722800	3723250	3722800	3723250	3.51448	0.353117	2.18628	4.52707	3.35789	2.76669	0.954906	1.55298	2.27806	1.84211
853	4	3770600	3771300	3770600	3771300	3.91754	0	2.30713	4.01752	2.84606	2.35886	2.23652	1.51277	2.21011	1.93317
854	4	3813400	3814200	3813400	3814200	2.92172	0.931064	0.0866434	3.64368	2.4806	2.60884	0.303252	1.83866	1.99782	1.70556
855	4	3814500	3815800	3814500	3815800	3.87081	1.53738	1.23498	3.9241	2.50774	2.66266	1.70867	1.29739	1.8501	1.92177
856	4	3848500	3849050	3848500	3849050	3.58844	0.0630134	1.27582	4.45801	3.27543	2.79766	2.63063	1.45858	2.16429	1.85864
857	4	3995250	3995350	3995250	3995350	2.47082	0	0	3.23385	2.2499	1.99449	1.49787	2.19722	2.25543	1.5955
858	4	4009100	4009300	4009100	4009300	2.59855	0	2.44702	3.75248	2.61649	2.11909	2.39582	1.83939	2.24175	1.63886
859	4	4009850	4010200	4009850	4010200	2.95635	1.55085	0.297063	3.90257	2.52317	2.50286	1.4478	1.51897	2.34641	1.71579
860	4	4028250	4028950	4028250	4028950	2.82425	0.72851	1.25953	4.75997	3.14212	3.40321	1.71947	1.23314	1.97745	1.70773
861	4	4151850	4152250	4151850	4152250	2.66791	0.173287	1.19687	4.18546	2.8924	2.32486	0.74383	1.35699	2.02361	1.66387
862	4	4305000	4306100	4305000	4306100	3.55462	1.49765	0	3.58942	2.62056	2.18131	0.215067	1.36132	2.18957	1.84825
863	4	4316500	4316750	4316500	4316750	3.34572	2.55378	0	4.00094	2.89552	2.33198	1.24452	1.20805	2.48052	1.80595
864	4	4338350	4338500	4338350	4338500	3.31704	1.2614	0.231049	3.29058	2.45358	1.78237	0.998577	2.37483	1.79176	1.79376
865	4	4338650	4339400	4338650	4339400	2.98693	1.1702	0	3.64449	2.45173	2.3314	1.22668	1.49999	2.01974	1.72148
866	4	4392600	4392700	4392600	4392700	4.48857	3.0524	0	5.26304	2.67355	4.31311	1.49787	1.28247	2.01268	2.0335
867	4	4431650	4431950	4431650	4431950	3.85308	1.31309	0	5.03304	4.07387	2.89082	0.115525	2.63946	1.76743	1.9058
868	4	4496600	4497000	4496600	4497000	2.78424	0.771723	0.4839	4.0563	3.01684	2.50841	1.47607	1.14619	1.99139	1.68451
869	4	4499550	4500350	4499550	4500350	3.17637	0.570544	2.14664	4.94821	3.46887	3.03451	1.62119	1.52616	1.99205	1.77594
870	4	4500550	4501700	4500550	4501700	2.65625	0.607173	0.701673	4.93005	3.45401	3.16455	0.751705	1.08429	1.71056	1.67683
871	4	4526450	4527000	4526450	4527000	2.6788	1.26368	0.0630134	4.75128	3.27061	3.0042	0.540968	2.25466	1.85296	1.67707
872	4	4543850	4545100	4543850	4545100	2.87559	0.0716704	1.47413	4.54222	3.04965	2.79167	0.73325	1.32757	2.04387	1.71435
873	4	4545150	4545250	4545150	4545250	2.58524	0.346574	2.48491	4.97227	3.81765	2.69908	1.49787	2.34107	1.84444	1.66949
874	4	4597650	4597800	4597650	4597800	3.47073	1.38629	0.732408	4.08518	3.05567	2.48258	0.597253	1.85865	2.25997	1.83224
875	4	4602350	4602500	4602350	4602500	2.62618	0.732408	0.231049	4.08529	2.82462	2.33436	0.693147	1.07296	1.96203	1.65563
876	4	4621750	4621850	4621750	4621850	2.95404	0.346574	2.58524	4.57423	3.36491	2.73614	1.86883	1.38629	2.2499	1.72888
877	4	4710100	4710700	4710100	4710700	2.94691	0	0.651549	3.65614	2.26718	2.70039	0.0630134	1.34868	2.03158	1.71175
878	4	4711300	4711400	4711300	4711400	2.69681	0	0.693147	3.70909	2.6365	2.39375	1.03972	1.79176	2.21541	1.65572
879	4	4744500	4744600	4744500	4744600	2.99448	0	1.79176	3.97154	3.21162	2.45264	1.03972	1.73287	1.79176	1.72664
880	4	4745050	4745300	4745050	4745300	3.14302	1.46424	0.219722	3.99465	2.8813	2.26064	0.666441	1.69326	2.35102	1.76126
881	4	4757750	4758100	4757750	4758100	3.07219	0.297063	2.21574	5.08653	3.60918	3.2631	0.924842	1.69641	2.13549	1.76039
882	4	4758450	4758550	4758450	4758550	2.67355	0	0.346574	4.09379	2.67355	2.78797	2.52493	1.31953	2.04717	1.66295
883	4	4765350	4766300	4765350	4766300	3.14588	1.24151	0.0364814	4.73924	3.4317	3.18703	0.371013	1.37246	1.9407	1.77
884	4	4856550	4857500	4856550	4857500	3.21753	0.225088	2.09176	4.07255	2.80784	2.37447	0.824423	1.28815	1.90238	1.77766
885	4	4859100	4859200	4859100	4859200	2.07944	0	1.15129	3.17282	1.86883	1.99449	2.41814	2.56198	1.58903	1.51027
886	4	4859350	4859450	4859350	4859450	2.13833	0	0.693147	3.41759	2.52493	2.2499	1.58903	1.49787	2.30259	1.53183
887	4	4868750	4869900	4868750	4869900	3.87067	2.08995	0	4.33596	3.16873	2.86447	0.63731	1.53455	2.43977	1.92097
888	4	4876500	4877350	4876500	4877350	2.80146	0.479286	0.955507	4.72461	3.32942	3.28096	0.964588	1.2229	2.41633	1.70165
889	4	4877500	4878450	4877500	4878450	3.46514	0.387015	2.18881	5.19863	4.05782	3.58543	2.11404	1.1422	2.15168	1.83445
890	4	4880500	4881200	4880500	4881200	4.23687	2.90518	0	4.15898	3.02382	2.67337	0.942809	1.16488	2.08611	2.00783
891	4	4885550	4886950	4885550	4886950	3.258	1.20861	0	3.98457	2.77863	2.75146	0.823316	1.25507	2.00368	1.78453
892	4	4939650	4939750	4939650	4939750	2.74447	0.346574	0.346574	3.8128	3.04452	2.13833	0	0.89588	2.13833	1.67144
893	4	4952450	4952900	4952450	4952900	3.12411	0.654012	1.99141	4.29838	3.01001	2.56393	0.94724	2.0245	2.36744	1.75638
894	4	5009400	5010150	5009400	5010150	3.07124	0	1.19011	3.70844	2.81015	2.22216	0.184839	1.17909	2.06417	1.74138
895	4	5010450	5010900	5010450	5010900	2.68332	0.598436	0	4.12823	3.10721	2.36141	0.137327	1.23541	2.28921	1.66524
896	4	5050000	5050300	5050000	5050300	2.65096	1.34722	0.115525	4.72115	3.38743	2.89728	0.845862	1.5864	2.11492	1.67192
897	4	5057850	5058000	5057850	5058000	2.65239	0	0.231049	3.09786	2.25997	1.83375	0	0.462098	1.55132	1.63384
898	4	5059000	5060300	5059000	5060300	2.87251	1.00893	0.230441	4.34715	3.21589	2.92041	1.02951	1.40112	1.99786	1.71434
899	4	5122600	5122750	5122600	5122750	2.70207	1.42556	0	3.90293	2.42413	2.66205	1.30401	0.693147	1.73099	1.66347
900	4	5135550	5136250	5135550	5136250	3.72854	0.683927	1.9814	5.04224	3.91831	3.24257	2.42027	1.12548	2.19704	1.88219
901	4	5146800	5147400	5146800	5147400	2.42025	0.630007	0	4.03371	2.28881	3.15476	1.49769	1.06041	3.3215	1.60953
902	4	5166200	5168350	5166200	5168350	3.52283	1.57341	0.198915	5.53716	2.8314	4.75696	1.45052	1.14033	2.51921	1.84151
903	4	5168400	5169100	5168400	5169100	4.40845	0.227004	2.20224	5.15988	3.67947	3.56653	1.39537	1.19036	3.15422	2.02037
904	4	5170750	5172900	5170750	5172900	4.11414	0.344941	1.96903	4.63435	3.29583	3.24667	1.47839	1.90688	2.04809	1.96081
905	4	5174400	5175850	5174400	5175850	3.3578	1.31165	0.103228	4.57368	3.21608	3.00107	0.54661	1.31144	2.0894	1.80582
906	4	5179600	5180700	5179600	5180700	3.34651	0.773399	1.00477	4.78288	3.19801	3.27602	1.42888	2.00312	2.1583	1.8068
907	4	5180750	5181100	5180750	5181100	2.8242	1.10381	0	4.64362	3.41865	2.9747	1.88273	0.741851	1.55604	1.70615
908	4	5182150	5182250	5182150	5182250	2.6365	0.346574	0.346574	3.66257	2.23867	2.30259	0.693147	1.58903	2.48491	1.64343
909	4	5190600	5191100	5190600	5191100	2.1966	1.58482	0	4.28907	2.29675	3.37935	2.07931	1.19138	1.6552	1.57581
910	4	5191350	5192000	5191350	5192000	3.08703	0.137828	0.990063	4.94734	3.43879	3.47987	1.06926	0.7034	2.19867	1.75749
911	4	5260450	5261150	5260450	5261150	2.68849	1.28186	0.148532	3.92112	2.68449	2.38688	0.255966	1.55984	2.31998	1.66176
912	4	5286350	5288600	5286350	5288600	2.69401	0.0407218	0.848241	4.3733	2.66024	3.37595	0.498139	1.18226	2.10894	1.67361
913	4	5289250	5289500	5289250	5289500	2.66378	0	0.554518	3.85963	2.57188	2.67348	0	1.16696	2.16364	1.65371
914	4	5305250	5305900	5305250	5305900	3.3594	0.244466	2.38656	4.09662	2.82421	2.68378	0.966635	0.905212	3.71013	1.81084
915	4	5344850	5344950	5344850	5344950	2.64413	0	0.346574	3.05462	2.35024	2.01268	0.346574	0.693147	2.2499	1.62854
916	4	5367500	5367750	5367500	5367750	2.92857	1.19687	0.402359	3.41401	2.38742	1.82831	0.794513	1.55564	1.61847	1.70203
917	4	5435050	5435350	5435050	5435350	3.13182	0	0.682391	3.58341	2.71888	1.88976	0.115525	1.10467	2.04717	1.74672
918	4	5441950	5442850	5441950	5442850	4.61451	0.115525	3.30034	5.13959	3.67473	3.67118	2.08836	2.04845	2.10318	2.06449
919	4	5463400	5463700	5463400	5463700	2.87494	2.11401	0.115525	4.124	2.42255	2.6745	1.20131	1.70426	2.09438	1.70792
920	4	5467350	5467750	5467350	5467750	2.66401	0.0866434	1.05829	3.64973	2.60488	2.09027	0.4839	1.20649	1.85946	1.65037
921	4	5471050	5472400	5471050	5472400	3.4067	0.0689138	1.37624	4.50139	2.9319	2.92054	2.66377	1.46782	1.94103	1.82015
922	4	5472850	5473900	5472850	5473900	3.2157	1.47595	0.340696	5.01311	3.71068	3.40072	1.52711	1.96929	1.81225	1.78741
923	4	5476450	5477250	5476450	5477250	2.73597	1.35381	1.1938	4.50254	3.09948	2.75222	0.946933	1.16256	2.36301	1.68223
924	4	5477950	5478200	5477950	5478200	2.72888	1.61667	0	3.46853	2.52814	2.22108	1.22096	1.03859	2.538	1.66089
925	4	5491950	5492950	5491950	5492950	4.18895	0.816828	1.79992	4.92254	3.67355	3.36682	1.16171	1.87392	2.02082	1.97345
926	4	5493700	5494300	5493700	5494300	3.33664	1.85844	0.44794	4.40235	3.21928	2.53869	0.231049	1.18234	2.35225	1.79896
927	4	5545650	5546450	5545650	5546450	2.71314	0.715231	0.630861	4.27669	2.9078	2.80832	0.753743	1.09862	2.19137	1.67301
928	4	5561450	5562650	5561450	5562650	2.66173	0	0.901129	4.03214	2.62917	2.7839	0.184617	1.25422	1.97984	1.65967
929	4	5564600	5565000	5564600	5565000	3.11189	0.881157	0	5.06051	4.39102	3.21203	1.3342	2.87212	2.41236	1.76492
930	4	5569650	5570700	5569650	5570700	3.55032	0.161962	2.58017	4.70319	3.56529	3.17239	2.07886	1.80451	2.23354	1.83835
931	4	5683250	5683350	5683250	5683350	2.86505	0.693147	0	3.40672	2.13833	1.79176	0.549306	1.15129	2.29756	1.68595
932	4	5800250	5800350	5800250	5800350	2.97532	0.346574	0	3.60762	2.79921	1.84444	0	2.13833	3.17457	1.71607
933	4	5813550	5814300	5813550	5814300	3.77366	0.184839	2.37671	5.38599	4.25428	3.73032	1.78779	1.54177	3.66127	1.88947
934	4	5815500	5815700	5815500	5815700	2.54465	0	1.56585	3.10117	2.29238	1.73914	1.58198	1.56916	2.73137	1.60882
935	4	5836750	5837000	5836750	5837000	3.04539	0.138629	0	3.4448	2.56853	2.04644	0.277259	1.49507	3.60506	1.72946
936	5	45550	45850	45550	45850	4.39203	0	3.51179	3.6679	2.46829	2.47483	0.298627	1.82186	2.45245	2.06528
937	5	46000	46350	46000	46350	2.81833	0	1.42289	4.27366	3.13188	2.52795	0	1.00925	2.65019	1.69461
938	5	115950	116650	115950	116650	2.66617	0	1.08931	4.53123	2.9547	3.564	0.949113	2.48052	2.00856	1.67184
939	5	141100	141350	141100	141350	2.68526	0.138629	0.219722	3.4706	2.53153	1.94583	1.29845	0.782405	2.28062	1.65061
940	5	143900	144750	143900	144750	3.82008	0.462364	1.66178	4.21977	3.02079	2.71749	1.04813	1.11334	2.00319	1.91024
941	5	145000	146150	145000	146150	2.81148	1.07056	0.138176	4.1292	2.94098	2.71508	0.398675	1.06289	2.06426	1.69143
942	5	152400	152800	152400	152800	2.69276	0.93184	0	3.52178	2.68259	2.12813	0	1.69779	2.33864	1.65174
943	5	165100	166850	165100	166850	4.29807	0.0594126	3.17284	4.82385	3.41908	3.37388	1.18489	2.66555	2.12485	2.00173
944	5	168400	169550	168400	169550	2.99612	0.932629	0.301368	4.6903	2.84073	3.64679	0.629383	1.41134	2.15772	1.73898
945	5	170850	171200	170850	171200	3.33982	1.41592	0.913847	3.49267	2.32076	1.89892	1.23375	1.03891	1.65801	1.79881
946	5	246550	246650	246550	246650	2.69681	0	0	3.47156	2.34107	2.01268	0	2.29756	2.55297	1.65317
947	5	266700	266850	266700	266850	3.25612	0	1.61209	3.75147	2.19308	2.65887	1.03035	0.767528	3.23092	1.78186
948	5	267050	268550	267050	268550	3.73603	0.0617848	1.96982	3.94055	2.33327	2.90785	0.660618	0.769932	3.67028	1.8934
949	5	297500	297650	297500	297650	2.9842	0	1.46068	4.09674	1.73099	2.9552	1.56071	0.536479	1.69172	1.72675
950	5	297700	298050	297700	298050	3.37116	0.099021	1.78998	4.67529	2.4109	3.73909	1.43939	0.814826	1.87433	1.81156
951	5	298100	301350	298100	301350	3.61092	0.396817	1.70516	5.50158	3.58863	4.31481	1.75369	1.19356	2.03133	1.85351
952	5	308700	311350	308700	311350	3.67111	1.62951	0.300163	4.34185	3.07204	2.99165	1.32701	1.50884	1.99326	1.86438
953	5	328050	329200	328050	329200	2.83904	0.0301368	1.71858	4.11733	2.75819	2.70534	0.0904105	1.73199	2.25255	1.69658
954	5	329750	329950	329750	329950	2.60593	0.346574	1.958	3.70487	2.70357	2.34565	2.11658	1.06917	2.03508	1.63878
955	5	330000	330650	330000	330650	3.17648	0.6971	1.35738	3.7786	2.72885	2.09512	0.933841	1.35755	2.14143	1.76506
956	5	342500	342900	342500	342900	3.20562	1.41803	0	3.47757	2.58313	1.96607	2.05304	1.70586	1.84576	1.76795
957	5	343450	344800	343450	344800	2.63573	1.18369	0	4.41615	3.14267	3.00496	0.413005	1.51814	2.0563	1.66387
958	5	357450	357700	357450	357700	2.47733	0.855333	0.496981	4.37215	2.65498	2.84975	1.5664	1.49094	1.76872	1.63173
959	5	358900	359350	358900	359350	4.79633	2.66839	0.231049	4.61944	3.87845	2.65885	0.276101	4.37472	2.12789	2.11425
960	5	362950	363650	362950	363650	3.44266	1.30304	0	3.45193	2.38926	2.0375	2.04572	1.70397	2.35019	1.8254
961	5	428000	428350	428000	428350	3.03746	0.668876	1.5248	3.74484	2.61919	2.10682	1.90878	1.75007	2.45923	1.73318
962	5	461700	462000	461700	462000	2.76874	0.346574	1.23776	4.07623	2.86501	2.67675	0.115525	1.10555	2.18464	1.68119
963	5	463150	466200	463150	466200	4.17298	2.30291	0.0828302	4.65011	3.14471	3.47082	0.545709	2.77985	2.03716	1.97701
964	5	472800	473350	472800	473350	2.91141	0.780882	0.126027	3.87652	2.8941	2.48275	0.262761	1.42029	2.03078	1.70778
965	5	492050	492500	492050	492500	2.67055	0.154033	0.77608	4.95065	3.42368	3.24941	0.276101	1.18596	2.54645	1.68305
966	5	508900	509200	508900	509200	2.86605	0.828302	0	3.50871	2.69393	1.99715	0.115525	0.6452	2.38555	1.68977
967	5	626200	627600	626200	627600	3.22347	1.15355	0.702456	4.81852	3.21101	3.1251	0.710425	1.48333	2.42718	1.78482
968	5	675350	676100	675350	676100	4.28117	0.0732408	2.81901	4.58194	3.24367	2.98485	1.66262	1.63189	3.93106	2.00909
969	5	680600	680700	680600	680700	2.28217	1.03972	0	4.84811	3.23695	3.98051	1.7006	0.804719	3.55535	1.6117
970	5	772450	772800	772450	772800	3.23986	2.36118	0	3.908	3.0092	2.27336	1.23853	1.85488	3.77118	1.77986
971	5	796800	797100	796800	797100	2.91671	0.115525	0.577623	3.31189	2.27185	1.91678	0.961387	0.746223	3.17711	1.70036
972	5	827750	829050	827750	829050	4.56556	3.01992	0.0799785	4.24797	2.91117	2.92159	1.91507	1.86742	2.68953	2.08492
973	5	831050	831300	831050	831300	2.83747	0	1.42586	3.42881	2.43553	1.91096	1.7713	0.993963	2.33873	1.6841
974	5	866900	867800	866900	867800	2.83492	0	1.0542	3.6572	2.70113	2.17684	0.061034	1.21007	1.87347	1.68692
975	5	1268000	1268350	1268000	1268350	2.83473	0	0.898796	4.22216	2.42779	3.10868	1.08179	1.56966	2.2063	1.69932
976	5	1268400	1271150	1268400	1271150	4.13078	0	2.18014	4.92026	2.90495	4.04079	1.60508	1.54537	2.13451	1.96431
977	5	1275850	1275950	1275850	1275950	2.78797	2.07944	0	3.28474	2.30259	2.07157	0	1.90333	2.04717	1.66965
978	5	1277850	1278100	1277850	1278100	2.52365	0.277259	1.17722	3.64252	2.78184	2.28274	1.97723	2.19989	2.18461	1.61892
979	5	1281400	1282250	1281400	1282250	2.95287	0.173287	1.34629	3.47719	2.47263	2.12244	0.958957	1.53481	2.10042	1.7089
980	5	1282350	1283350	1282350	1283350	2.92539	0.697851	0.690541	4.24018	3.01678	2.66254	1.48982	1.64396	2.0189	1.71598
981	5	1335100	1335850	1335100	1335850	2.73856	0.25808	0.511858	4.34421	3.05608	2.66217	0.543191	1.76527	2.10925	1.68079
982	5	1374450	1374700	1374450	1374700	2.87776	0	0.496981	4.03629	2.51574	3.0259	0.219722	2.73145	2.40433	1.7033
983	5	1387300	1387400	1387300	1387400	2.77063	1.09861	0.346574	2.79921	2.04717	1.73287	0	1.35403	1.77767	1.65326
984	5	1538100	1538450	1538100	1538450	3.04833	0.156945	1.03891	3.60951	2.24957	2.07269	0.949113	2.00713	2.22292	1.73092
985	5	1549000	1550050	1549000	1550050	3.09903	1.13641	1.26952	3.96055	2.74973	2.23717	1.27052	1.47026	1.8907	1.74942
986	5	1576000	1576900	1576000	1576900	3.35321	0	1.03909	3.54659	2.42096	2.15336	0.601541	1.12607	1.90781	1.80244
987	5	1628500	1628750	1628500	1628750	3.26531	0	1.36574	3.71765	2.92033	2.15992	0.138629	1.93627	1.9952	1.78275
988	5	1629100	1630500	1629100	1630500	4.28805	2.62508	0.0247553	4.43125	3.1802	3.1386	0.558534	2.41775	2.2185	2.01942
989	5	1657950	1658650	1657950	1658650	6.72656	2.81945	4.15073	4.10737	3.11552	2.44482	3.11536	3.89865	2.22141	2.6619
990	5	1677500	1677900	1677500	1677900	3.10731	0.865493	0	3.01428	2.09645	1.92828	0.414151	0.828302	1.8607	1.73779
991	5	1680800	1681000	1680800	1681000	3.44631	0.621227	1.54345	2.36036	2.10954	1.63777	0.51986	1.19687	2.31677	1.798
992	5	1682200	1682450	1682200	1682450	4.37004	1.94583	0	3.67091	2.90676	2.02288	0	2.38606	1.98845	2.05525
993	5	1685200	1685650	1685200	1685650	2.83753	2.09825	0.640925	3.46637	1.99405	2.45731	1.1657	0.781501	2.35606	1.68281
994	5	1705100	1705850	1705100	1705850	3.00687	1.79738	0	3.61853	2.1733	2.54874	1.23236	1.08233	2.35136	1.72323
995	5	1775200	1775750	1775200	1775750	2.73731	0.887028	0.398366	4.09925	2.91922	2.36537	0.435227	1.84157	2.35076	1.67356
996	5	1784400	1785500	1784400	1785500	3.01433	1.33825	0.033007	4.94225	3.46018	3.27785	1.06518	1.64649	2.1687	1.74648
997	5	1796550	1796950	1796550	1796950	5.33226	2.49606	0	5.52038	4.92622	3.45729	0.570544	2.72665	2.02257	2.1918
998	5	1797000	1798500	1797000	1798500	6.98253	4.98227	0.0998577	5.96727	4.15957	5.10102	4.27618	2.31297	2.09242	2.5113
999	5	1801400	1801500	1801400	1801500	3.08689	0	1.58903	4.48807	3.48112	2.51848	1.86883	1.03972	2.29756	1.75445
1000	5	1819200	1819900	1819200	1819900	4.10531	2.41208	0.099021	4.66363	3.28938	3.0634	1.9038	1.76221	2.14431	1.96739
1001	5	1840000	1841150	1840000	1841150	2.92046	1.09857	0.231049	4.75172	3.40136	3.07986	0.903601	2.34561	2.16564	1.72604
1002	5	1841350	1842600	1841350	1842600	4.13004	0.919007	2.05116	5.34656	4.04795	3.81732	1.76305	1.82236	2.24325	1.95842
1003	5	1851400	1852400	1851400	1852400	2.68945	0.0346574	1.42409	4.67426	3.02686	3.3847	0.804262	1.52397	2.1216	1.68054
1004	5	1852450	1852950	1852450	1852950	3.71259	0.0693147	2.37829	4.34905	3.2947	2.53166	2.20063	1.13259	2.16271	1.88441
1005	5	1853450	1853800	1853450	1853800	2.71861	0.782948	0.354987	3.54294	2.61284	1.8872	0.808994	1.45182	1.79695	1.65791
1006	5	1870450	1870600	1870450	1870600	2.27407	0.462098	0.767528	4.28592	3.10586	2.58597	1.63509	0.963457	2.22485	1.5908
1007	5	1926150	1927200	1926150	1927200	2.76944	0	1.23696	3.88991	2.70664	2.51165	0.701291	1.16826	2.02798	1.67749
1008	5	1965600	1968800	1965600	1968800	2.84667	0.0288993	1.16198	3.96886	2.76412	2.64112	0.975737	1.55557	2.13434	1.69527
1009	5	1984150	1984350	1984150	1984350	2.70574	1.02359	0.173287	4.25332	2.36036	3.29478	1.7006	1.74618	2.2688	1.67296
1010	5	1989000	1989800	1989000	1989800	3.02781	0	1.00533	4.02344	2.86326	2.49196	0.479866	1.33408	2.05869	1.73547
1011	5	2011950	2012050	2011950	2012050	2.76471	0	0	4.04719	2.91741	2.34107	1.09861	1.9356	2.3979	1.67976
1012	5	2076350	2076450	2076350	2076450	2.64916	0	0	4.06029	3.02013	2.2499	0.346574	1.24245	1.95601	1.65695
1013	5	2076800	2077050	2076800	2077050	2.65276	0	0.737776	3.71896	2.41364	2.1871	0.496981	0.957498	1.96747	1.64866
1014	5	2077200	2077300	2077200	2077300	2.71467	0	0.693147	3.28544	2.1719	1.9356	1.03972	0	1.99449	1.64982
1015	5	2079500	2080000	2079500	2080000	2.67068	0.86074	1.21087	4.25957	3.12948	2.33858	1.20554	1.233	2.12782	1.6622
1016	5	2080550	2081800	2080550	2081800	3.31563	1.316	0.2103	3.77779	2.57835	2.27008	0.902871	1.34793	2.24038	1.79597
1017	5	2083100	2084900	2083100	2084900	2.69843	0.936624	0.149313	5.19603	3.79452	3.88641	0.622361	1.67949	2.17705	1.69371
1018	5	2118200	2118350	2118200	2118350	3.15736	0.693147	1.61209	3.89126	2.94176	2.40801	0.828302	2.02968	2.01342	1.76098
1019	5	2128050	2128150	2128050	2128150	2.67355	0.693147	0	3.66323	2.56495	1.86883	0.693147	0.693147	2.62875	1.65197
1020	5	2128300	2128900	2128300	2128900	2.85332	0.77054	0.0577623	3.75708	2.50352	2.39674	1.00499	1.85281	2.15192	1.69216
1021	5	2132000	2132750	2132000	2132750	3.13116	1.04183	0.106638	3.23928	2.16738	1.90121	0.169017	0.951838	1.9101	1.74793
1022	5	2149650	2151500	2149650	2151500	2.76667	0.0562011	1.0706	4.70208	3.30652	3.23788	0.385207	1.60581	2.18455	1.69659
1023	5	2151950	2153300	2151950	2153300	3.08043	0.166355	1.8782	4.32341	2.78344	2.84026	1.13352	1.59353	2.04421	1.74823
1024	5	2153350	2156000	2153350	2156000	4.56893	0.931401	2.99655	6.24818	4.78246	4.80523	2.29461	1.46529	1.87714	2.00122
1025	5	2159900	2160450	2159900	2160450	3.77709	2.65044	0.126027	4.74469	3.32387	2.9834	1.24363	1.55078	2.48542	1.8928
1026	5	2197650	2197800	2197650	2197800	2.454	0	1.6566	3.98484	3.086	2.25997	1.60944	1.78237	1.64721	1.61532
1027	5	2211900	2214400	2211900	2214400	3.37205	1.78335	0.377405	4.8261	3.41462	3.33502	0.676974	1.45797	2.02255	1.80966
1028	5	2231600	2232750	2231600	2232750	2.72582	0.0904105	0.735156	3.82751	2.66697	2.41245	0.86255	1.5617	2.17849	1.66728
1029	5	2271750	2272450	2271750	2272450	2.95345	1.32371	0.935852	4.67388	3.20981	2.95343	0.973465	1.58437	2.09817	1.72981
1030	5	2305200	2305900	2305200	2305900	3.28918	1.62731	0	5.03966	3.50715	3.42205	0.099021	1.74082	2.04488	1.79858
1031	5	2333050	2333450	2333050	2333450	2.68641	0.923773	0.0866434	5.78789	4.47508	3.99015	0.22397	1.54289	2.42199	1.70736
1032	5	2397900	2398050	2397900	2398050	2.66879	0.828302	0.231049	4.23362	3.14847	2.46339	0.366204	3.2687	2.50128	1.66496
1033	5	2491050	2491450	2491050	2491450	3.36683	1.65201	0.173287	3.71979	2.67289	2.0973	1.92401	2.00749	1.52165	1.80703
1034	5	2553650	2554800	2553650	2554800	2.84952	0.960397	0.0301368	3.97971	2.78934	2.51524	0.44644	1.24571	2.12627	1.69612
1035	5	2559400	2559950	2559400	2559950	3.3416	0.0998738	2.40422	4.14293	2.27187	3.30892	1.64803	0.852965	1.89022	1.80501
1036	5	2560050	2560650	2560050	2560650	4.23242	0	2.41304	4.05891	2.81408	2.84209	0.807731	2.15504	1.87421	2.01067
1037	5	2644450	2645900	2644450	2645900	3.84689	4.02319	0.0770164	3.05398	2.18972	1.85667	0.0513442	1.27881	2.14661	1.9285
1038	5	2680050	2680500	2680050	2680500	2.69345	0	1.37912	4.34849	3.45098	2.67623	0.860267	0.475185	2.21974	1.67191
1039	5	2716500	2717200	2716500	2717200	3.31507	0	1.60395	3.98091	2.84143	2.56044	1.27725	1.9121	2.02257	1.79693
1040	5	2717550	2717900	2717550	2717900	3.43976	2.81164	0.099021	4.38278	3.12848	2.58402	2.79074	1.96597	2.33537	1.82554
1041	5	2753650	2753750	2753650	2753750	2.75469	0	1.7006	4.05746	2.82624	2.43377	1.64792	1.24245	2.19101	1.6798
1042	5	2753800	2754100	2753800	2754100	3.15369	0	1.2317	3.9654	2.86553	2.34925	0.6452	1.8722	2.20427	1.76075
1043	5	2801150	2801350	2801150	2801350	2.6684	0.866434	0	3.23591	2.16074	1.80085	0.575646	0.722593	2.10954	1.64042
1044	5	2815700	2816500	2815700	2816500	3.38808	0.684801	1.65536	4.18195	2.92869	2.57018	1.094	1.44747	2.12732	1.81198
1045	5	2865250	2865750	2865250	2865750	2.83322	0.940508	0	4.02678	2.67786	2.75666	0.716704	0.783201	1.92475	1.69463
1046	5	2872250	2872900	2872250	2872900	4.35621	0.106638	2.12065	3.51989	2.23538	2.22551	1.90954	1.89101	2.26806	2.05836
1047	5	2872950	2873200	2872950	2873200	3.78661	0	0.54161	3.34606	2.56758	2.16555	0	1.5664	2.31514	1.90751
1048	5	2887800	2888100	2887800	2888100	3.59225	0.115525	1.89278	4.0255	3.05278	2.05931	0.91551	1.24504	2.17689	1.85684
1049	5	2893400	2893850	2893400	2893850	3.17684	0.475185	0	3.24582	2.43159	1.76295	0.597253	1.22876	2.22309	1.75849
1050	5	2900700	2901550	2900700	2901550	3.14	0.203867	1.70079	4.05982	2.88412	2.51114	0.796559	1.13874	2.07723	1.75891
1051	5	2903350	2903900	2903350	2903900	3.30852	0.739018	0.468213	4.20905	2.96963	2.35707	0.935184	2.11197	2.15054	1.79418
1052	5	2904200	2904300	2904200	2904300	2.43377	0.804719	0	3.36431	2.31249	2.25543	1.54552	2.51848	2.04717	1.59038
1053	5	2934400	2934800	2934400	2934800	3.2657	0	1.7609	3.99202	3.13671	2.34082	0.361296	0.858367	2.4138	1.78577
1054	5	2981000	2981450	2981000	2981450	3.31576	0	0.930112	3.83882	2.82397	2.24918	0.819751	2.72408	2.16752	1.7967
1055	5	3046050	3046850	3046050	3046850	2.94732	0.464159	1.57143	5.03062	3.48259	3.26696	0.851782	1.13834	2.22478	1.73362
1056	5	3053500	3054500	3053500	3054500	2.83037	1.22485	1.09859	4.38435	2.94986	2.77122	0.560407	1.42711	2.10821	1.70009
1057	5	3056100	3058500	3056100	3058500	3.25813	1.14137	0.493955	5.34755	3.71329	4.05708	1.11978	1.72157	2.09001	1.79412
1058	5	3065050	3066500	3065050	3066500	3.93994	0	2.92965	4.32493	2.84999	3.18959	1.27309	1.44302	2.12686	1.93716
1059	5	3067300	3068500	3067300	3068500	4.1034	2.84227	0.0288811	4.6178	3.12215	3.18909	1.8121	0.970546	2.149	1.97049
1060	5	3197000	3199100	3197000	3199100	2.98806	0.752226	0.834313	4.68382	3.38797	3.07976	1.19269	1.84972	2.24626	1.74236
1061	5	3215500	3216050	3215500	3216050	2.7921	0.953752	0.0630134	4.04054	2.87424	2.5587	1.87601	2.30375	2.10058	1.68618
1062	5	3243750	3244500	3243750	3244500	2.62586	1.15775	0	4.63603	3.58247	3.02926	0.56237	1.9301	2.56453	1.67003
1063	5	3244650	3244850	3244650	3244850	2.97489	0.89588	0	3.978	2.79309	2.71485	0.346574	1.64481	2.39123	1.72124
1064	5	3245050	3246000	3245050	3246000	3.03412	1.25453	0.146171	3.85675	2.46479	2.38133	0.739923	0.94142	2.44204	1.73381
1065	5	3246700	3246800	3246700	3246800	2.67355	0.346574	0	3.39223	2.48491	1.86883	0.549306	1.15129	2.62875	1.64501
1066	5	3255200	3258650	3255200	3258650	3.38799	0.0101933	1.69672	4.66265	2.92719	3.59688	0.370258	2.38055	2.08857	1.81569
1067	5	3338300	3338750	3338300	3338750	3.54242	2.2297	0	4.21232	3.03766	2.38169	0.308065	1.88584	2.20198	1.84441
1068	5	3344250	3345300	3344250	3345300	4.02124	0.198042	2.5892	5.61776	4.29525	3.94857	0.475259	1.58851	2.15784	1.93213
1069	5	3345450	3346550	3345450	3346550	2.85902	0	1.78607	4.06531	2.73144	2.36585	1.10078	1.5558	2.1178	1.69956
1070	5	3347800	3348250	3347800	3348250	2.76913	1.34945	0.154033	5.24257	3.8962	3.24904	0.308065	2.08235	2.31202	1.70693
1071	5	3354250	3355200	3354250	3355200	2.74636	0.921691	0	3.76063	2.68416	2.41085	0.68529	1.64434	2.09307	1.67045
1072	5	3378350	3378950	3378350	3378950	3.58956	1.73238	1.76253	4.34725	3.16081	2.68965	2.67141	2.32804	2.13045	1.85867
1073	5	3379750	3379850	3379750	3379850	2.75469	0.89588	0.346574	3.63759	2.47082	1.86883	1.09861	2.32698	2.01268	1.66855
1074	5	3419950	3420600	3419950	3420600	3.44282	0	2.03164	4.67286	3.69383	2.84456	0.452777	1.76517	2.09222	1.82681
1075	5	3504500	3504850	3504500	3504850	2.9392	1.96895	0	4.56482	3.49557	2.65615	0.297063	1.94291	2.63019	1.72232
1076	5	3505150	3505500	3505150	3505500	2.72241	0.840872	0.297063	3.54629	2.54998	2.18965	1.19183	1.8899	1.92963	1.6612
1077	5	3514600	3515300	3514600	3515300	3.75256	0	1.39409	4.62401	3.52468	2.95618	0.255966	1.75362	2.25388	1.88978
1078	5	3539000	3539300	3539000	3539300	2.74926	1.34906	0	4.73393	3.40677	3.0146	0.481729	2.43226	1.98398	1.69329
1079	5	3551150	3552300	3551150	3552300	2.99959	0	1.22761	3.88714	2.81715	2.36178	1.36517	1.45172	2.34484	1.72704
1080	5	3565350	3566050	3565350	3566050	2.63104	0.0495105	0.824933	3.87349	2.7702	2.26966	0.568968	1.7408	1.86184	1.64848
1081	5	3567850	3568650	3567850	3568650	2.77723	1.41109	0	5.49309	4.01799	3.62562	0.851782	1.35284	2.03515	1.70956
1082	5	3592050	3592850	3592050	3592850	2.8566	1.23298	0	4.43499	2.93413	3.11743	0.991381	1.54624	2.21603	1.70642
1083	5	3615100	3615400	3615100	3615400	3.21279	1.98595	0.231049	3.1808	2.33736	1.72762	1.66684	0.989149	1.89371	1.76609
1084	5	3619750	3619850	3619750	3619850	2.67117	0	2.09483	2.92897	2.23867	1.60944	0.346574	0.346574	1.86883	1.63499
1085	5	3638000	3639600	3638000	3639600	2.90382	0.888914	0.220289	5.10351	3.61716	3.42274	0.519507	1.8574	2.07763	1.72869
1086	5	3726000	3726100	3726000	3726100	2.6365	0.89588	0	4.12973	2.96745	2.76471	0.346574	1.7006	1.49787	1.65582
1087	5	3796750	3797300	3796750	3797300	3.25652	0.0630134	1.49312	3.89659	2.68907	2.14814	1.08421	1.55646	2.09731	1.78433
1088	5	3809400	3809650	3809400	3809650	2.43737	1.41802	0.138629	3.61538	2.2949	2.6179	2.35761	1.17722	2.07718	1.59971
1089	5	3835350	3835450	3835350	3835450	3.02604	0	0.693147	4.02471	3.27554	2.13833	0	3.39897	2.21541	1.73434
1090	5	3846150	3846300	3846150	3846300	4.0701	0	0.998577	3.24431	2.45925	1.87826	0.693147	3.33953	2.39513	1.98086
1091	5	3848550	3848650	3848550	3848650	2.2499	0	0	3.79543	2.35024	3.03997	1.7006	0	2.09483	1.56819
1092	5	3853150	3853800	3853150	3853800	3.25399	1.74957	0.126027	3.17549	2.27953	1.81279	0.80744	1.36778	2.0627	1.7764
1093	5	3859400	3859700	3859400	3859700	3.2245	0.415888	0.138629	3.69189	2.78009	1.98229	0	1.51202	2.28626	1.77481
1094	5	3884150	3884400	3884150	3884400	3.19448	1.14076	0.138629	4.07776	3.20854	2.29653	1.22185	1.81696	2.14288	1.77154
1095	5	3966700	3967200	3966700	3967200	2.71456	0.899516	0.767786	4.6648	3.18657	2.96536	0.398898	2.04849	2.34013	1.68583
1096	5	3982900	3983700	3982900	3983700	2.66257	1.32404	0.24195	4.79223	3.55567	3.06817	1.27618	1.35276	2.22806	1.68026
1097	5	3984700	3984800	3984700	3984800	2.66877	1.09861	0	3.51143	2.34107	1.94591	0.549306	0.804719	2.48491	1.64679
1098	5	3999350	4000250	3999350	4000250	3.32121	2.09062	0	4.41291	2.38022	3.58863	3.05686	0.976653	1.6813	1.80247
1099	5	4005950	4007000	4005950	4007000	3.00625	0	1.05186	4.63963	3.28999	3.20352	0.296313	1.38314	2.33615	1.73936
1100	5	4071550	4072100	4071550	4072100	3.20176	0.787154	1.72322	4.27668	3.09736	2.50309	1.16267	0.870453	2.30645	1.77549
1101	5	4080050	4080300	4080050	4080300	2.29392	0	1.49094	3.72161	2.40857	2.73387	1.7261	0.680239	2.11732	1.57533
1102	5	4080350	4081350	4080350	4081350	3.49864	0	1.57734	3.63607	2.63942	2.27669	0.749721	1.32588	2.04168	1.83626
1103	5	4096500	4097300	4096500	4097300	3.19824	0	1.67548	3.63872	2.35803	2.33441	1.85917	0.862741	2.314	1.76606
1104	5	4097500	4097950	4097500	4097950	3.39042	0	1.88594	3.87621	3.0037	2.35019	1.30036	1.17579	2.21139	1.81138
1105	5	4129150	4129500	4129150	4129500	3.08582	1.2399	0.297063	4.4249	3.50401	2.54983	2.68955	1.26595	2.30219	1.75178
1106	5	4144400	4144500	4144400	4144500	2.99071	0.549306	0	3.87724	3.06561	2.13833	0	2.87629	2.3222	1.72481
1107	5	4188700	4189550	4188700	4189550	3.69025	1.7084	0	4.87168	3.91881	3.38052	1.72389	1.5656	2.40401	1.87788
1108	5	4213350	4213600	4213350	4213600	2.65839	1.90683	0.138629	4.22546	2.94166	2.70841	1.0515	1.42198	2.36698	1.66214
1109	5	4215750	4216250	4215750	4216250	2.70729	1.19627	0.207944	4.20509	3.0166	2.66584	1.39131	1.88421	2.20751	1.67456
1110	5	4223200	4223300	4223200	4223300	2.67355	1.6661	0.346574	3.54001	2.39375	2.13833	1.52226	2.17835	2.08719	1.6495
1111	5	4274500	4275500	4274500	4275500	3.45702	1.56276	0.862642	4.67885	3.11102	2.9099	1.2585	2.05758	2.385	1.82935
1112	5	4290450	4291650	4290450	4291650	2.98586	0.909909	1.48599	4.14859	2.84345	2.60698	0.653561	1.5749	2.10312	1.7251
1113	5	4291900	4293150	4291900	4293150	3.56847	0.325915	1.98803	3.92839	2.69689	2.48307	0.960016	1.90097	1.91829	1.85237
1114	5	4293200	4293300	4293200	4293300	2.07944	0.89588	0	3.68606	2.74032	2.13833	1.58903	2.84179	2.04717	1.53028
1115	5	4304500	4304800	4304500	4304800	3.39711	0	2.27942	4.36131	3.17972	2.54762	1.33572	1.44312	2.52261	1.81664
1116	5	4320300	4320900	4320300	4320900	3.28539	1.51607	0.149313	4.31396	3.3354	2.60183	1.137	2.36923	2.17559	1.79723
1117	5	4320950	4321050	4320950	4321050	2.09483	0	1.84444	4.74251	3.27554	3.34852	1.58903	2.04717	2.50532	1.57555
1118	5	4483950	4484450	4483950	4484450	2.69132	0	0.975731	3.48814	2.55965	1.90244	0.358352	1.73969	1.99002	1.65097
1119	5	4490800	4491100	4490800	4491100	3.00712	1.07691	0.115525	3.9111	2.92184	2.31858	0.797915	1.86123	1.99586	1.72789
1120	5	4491600	4492200	4491600	4492200	3.60682	0.621227	2.00409	4.1736	2.98664	2.73156	1.92508	1.7428	2.21	1.86443
1121	5	4557600	4557800	4557600	4557800	4.11944	0.173287	1.43575	3.45843	2.6294	2.10889	0.173287	1.93166	1.85664	1.99311
1122	5	4572750	4574150	4572750	4574150	3.07759	0	1.58121	4.36949	2.78944	3.20227	0.645135	1.32449	2.02463	1.75013
1123	5	4575150	4576300	4575150	4576300	3.6768	1.92793	0.0904105	4.85953	3.5999	3.23775	0.959847	1.15974	1.8887	1.87193
1124	5	4577800	4578850	4577800	4578850	2.71405	1.16571	0	4.061	2.8778	2.869	0.900907	1.57804	1.86211	1.66896
1125	5	4585100	4587800	4585100	4587800	2.90449	0.0385082	0.745963	4.34436	3.00846	3.08482	0.649381	1.4556	1.9664	1.71466
1126	5	4604600	4605200	4604600	4605200	3.52153	2.10343	0.557051	3.84971	2.64597	2.2073	0.71043	1.77417	2.02821	1.84576
1127	5	4610450	4610550	4610450	4610550	2.67117	0.549306	0.804719	4.56921	3.18836	2.74032	0	1.03972	2.28217	1.67404
1128	5	4632600	4632950	4632600	4632950	2.98377	1.63599	0.396084	3.70906	2.58856	2.07092	0.584906	2.55931	2.31991	1.72014
1129	5	4703600	4704000	4703600	4704000	2.66245	0.310613	1.95226	3.94093	2.80781	2.39778	0.46111	1.80631	2.14711	1.65557
1130	5	4726500	4727000	4726500	4727000	4.14657	0	3.09824	3.99901	2.56702	2.82915	2.63505	1.10258	2.28729	1.99065
1131	5	4727100	4727600	4727100	4727600	4.08388	0	2.19497	3.77971	2.70118	2.13972	0.901091	1.60695	1.89576	1.9792
1132	5	4741600	4741700	4741600	4741700	2.63906	0.346574	0	5.12737	3.23695	3.48911	0.346574	2.44517	2.35024	1.68299
1133	5	4741750	4742450	4741750	4742450	3.43807	0.460409	2.56366	4.91675	2.89449	3.57109	2.67767	1.40815	1.72673	1.82974
1134	5	4769050	4769500	4769050	4769500	3.5865	1.25126	0	4.40314	3.76904	2.5577	0.597253	3.08407	1.91727	1.85888
1135	5	4840650	4842650	4840650	4842650	3.35102	1.55388	0.553871	4.57762	3.14831	3.07199	1.28151	1.76089	2.14082	1.8041
1136	5	4885850	4886300	4885850	4886300	3.49219	0	2.22949	4.22721	2.94153	2.51363	1.08415	1.10324	1.91279	1.83608
1137	5	4890000	4890750	4890000	4890750	2.99969	1.65315	0.119451	4.24778	3.01703	2.61269	0.406986	1.58902	2.23349	1.73308
1138	5	4930600	4932100	4930600	4932100	2.82992	0.0462098	1.16628	4.33671	2.8993	2.95229	0.800067	1.76843	2.16311	1.6989
1139	5	4932350	4932700	4932350	4932700	3.1556	2.29393	0	3.68862	2.56593	2.31333	0.908015	1.98803	1.96493	1.75837
1140	5	4947950	4949450	4947950	4949450	2.69059	0.977771	0.0462098	4.07322	2.80122	2.68464	0.298627	1.66165	2.11385	1.66597
1141	5	4983350	4983800	4983350	4983800	3.11852	0.706234	0.552201	3.86628	2.55881	2.20479	3.29175	1.07106	2.04983	1.75152
1142	5	4983850	4984250	4983850	4984250	3.04792	1.07427	0.173287	4.00733	2.84564	2.32896	1.07371	1.54148	1.95071	1.73787
1143	5	4985550	4985650	4985550	4985650	2.66877	0	1.31953	4.57973	3.21162	2.77063	0	2.32698	2.28217	1.67401
1144	5	4996650	4999350	4996650	4999350	4.68106	2.81319	0.097361	4.53547	3.00325	3.43875	1.79934	1.33914	1.92785	2.10452
1145	5	5000100	5000200	5000100	5000200	2.19101	0	1.35403	4.127	2.07157	3.17719	1.99449	1.62905	2.12425	1.56873
1146	5	5023450	5024200	5023450	5024200	2.67241	0.0462098	1.2512	5.30397	3.77639	3.71508	0.457796	2.08199	2.12195	1.69266
1147	5	5025750	5027050	5025750	5027050	3.51488	1.37174	1.16313	5.1378	3.5819	3.64079	1.02503	1.96494	2.24687	1.83512
1148	5	5044200	5044650	5044200	5044650	2.65245	1.18314	0	4.29363	3.43852	2.50941	0.154033	2.12997	2.02281	1.66212
1149	5	5059300	5060200	5059300	5060200	2.67305	0	0.519547	3.61222	2.29943	2.45034	0.0385082	1.61569	2.01149	1.65023
1150	5	5099450	5100400	5099450	5100400	3.36465	0.349673	2.81623	4.67588	3.49703	3.07757	0.825905	1.8456	2.15542	1.81483
1151	5	5101750	5104100	5101750	5104100	3.2258	1.59478	1.97543	4.68561	3.23893	3.24264	1.10236	1.55472	2.28277	1.78032
1152	5	5106100	5106750	5106100	5106750	2.98283	0.784119	1.39887	4.8568	3.51439	3.15298	0.444673	1.69648	2.23144	1.73768
1153	5	5125200	5126950	5125200	5126950	3.48969	1.03478	1.3981	4.82946	3.52564	3.07343	1.29202	1.32024	2.05798	1.83415
1154	5	5128450	5128600	5128450	5128600	2.80394	0.231049	0.231049	3.38612	2.39513	2.02968	0.231049	1.01484	2.62618	1.67464
1155	5	5128800	5129350	5128800	5129350	3.53711	2.5395	0	4.45704	3.18972	2.76247	1.28168	1.5648	2.28798	1.85642
1156	5	5130200	5130650	5130200	5130650	3.04729	1.44005	0.661183	5.3967	4.16589	3.51849	0.276101	1.42843	1.82088	1.75992
1157	5	5147100	5147500	5147100	5147500	3.02611	1.75848	0.758553	4.44295	3.02562	2.71445	0.735763	1.24284	2.25774	1.74094
1158	5	5148900	5149150	5148900	5149150	2.65224	1.46739	0.496981	5.25668	4.1027	3.35366	0.138629	1.52177	1.82884	1.68855
1159	5	5179900	5180200	5179900	5180200	2.74612	0	2.06664	4.09748	2.74706	2.36727	0.115525	2.23623	2.17083	1.67707
1160	5	5181150	5182450	5181150	5182450	3.71128	0.466802	1.79199	4.53976	3.10219	3.02213	1.55173	1.44466	2.10334	1.88591
1161	5	5189250	5189600	5189250	5189600	3.1895	0	1.46463	3.45164	2.41012	2.17401	0.553029	2.12463	2.47649	1.76466
1162	5	5196850	5197150	5196850	5197150	3.09174	1.6938	0	4.20798	2.79819	2.45849	0.462098	1.18981	1.80462	1.7499
1163	5	5225450	5226400	5225450	5226400	3.04325	0.0364814	1.09922	3.39702	2.52615	2.12561	1.07616	0.912663	2.41901	1.72885
1164	5	5226750	5227350	5226750	5227350	3.35613	1.26668	1.27389	3.58547	2.57523	2.07285	0.846898	1.50564	2.5765	1.80425
1165	5	5242500	5243650	5242500	5243650	3.4935	1.54828	0.168313	3.99386	2.9105	2.57324	0.495911	1.90437	2.10721	1.83741
1166	5	5251150	5251550	5251150	5251550	3.00685	1.31153	1.78214	4.02845	2.67032	2.2818	1.97189	1.37884	2.24756	1.7277
1167	5	5252700	5252950	5252700	5252950	2.65277	1.6417	0.138629	5.27925	4.39963	3.49827	1.21369	1.25831	2.13941	1.68899
1168	5	5348400	5349250	5348400	5349250	3.43644	0.505538	2.3444	4.71716	3.45814	3.17532	1.26484	1.56984	2.30907	1.83078
1169	5	5355100	5355600	5355100	5355600	2.71853	1.50636	0.346574	4.60891	3.26923	2.7796	1.01095	1.01503	2.02591	1.68691
1170	5	5355750	5356700	5355750	5356700	2.73503	0.465317	0.392354	4.4354	3.01177	2.78246	0.392354	1.74081	2.10621	1.68138
1171	5	5357300	5357450	5357300	5357450	2.80836	0.597253	0	3.87153	2.93237	1.93904	0.366204	0.732408	1.96203	1.68463
1172	5	5363650	5364350	5363650	5364350	5.35182	0	2.56773	4.65869	3.88561	2.89616	0.511931	4.12477	2.0007	2.25551
1173	5	5364850	5365300	5364850	5365300	3.77273	1.89257	0.0770164	4.36157	3.34005	2.54761	0.751286	2.57543	2.25885	1.89492
1174	5	5389450	5390150	5389450	5390150	3.20047	0.909488	1.08895	4.89825	3.88836	3.1657	1.30628	2.74785	1.89137	1.78166
1175	5	5437100	5437950	5437100	5437950	2.84763	0.881157	0	4.58649	3.22098	2.96802	0.129965	1.77014	2.31799	1.70841
1176	5	5441400	5442400	5441400	5442400	3.0055	0	1.54271	5.14349	3.7765	3.34123	0.825851	1.39878	2.1377	1.74633
1177	5	5450800	5452250	5450800	5452250	4.25354	0.0770164	2.67841	4.5889	3.38348	3.10598	1.0579	0.983778	2.30088	1.99329
1178	5	5460200	5460750	5460200	5460750	2.6808	1.04405	0.18904	3.42147	2.3404	1.79622	0.225901	1.45104	2.08401	1.64711
1179	5	5521400	5521550	5521400	5521550	2.65437	0	0.597253	3.37947	2.53827	2.03493	0	2.2146	1.92691	1.63994
1180	5	5528150	5528250	5528150	5528250	2.65906	1.58903	0	3.80045	2.86179	1.99449	0.346574	1.24245	3.13455	1.65267
1181	5	5536850	5537600	5536850	5537600	4.39874	0	2.15443	4.41718	3.58698	2.71686	0.496981	1.15291	2.25535	2.02993
1182	5	5538200	5540450	5538200	5540450	4.16867	2.03665	0.0860267	4.57194	3.17728	3.2007	0.65688	1.20672	2.10714	1.98404
1183	5	5580950	5581600	5580950	5581600	3.12186	1.68218	0.351104	5.08385	3.45034	3.26706	1.83081	1.52448	2.22435	1.76748
1184	5	5643750	5644850	5643750	5644850	3.39691	1.874	0.433371	4.35208	3.20012	2.69243	1.24385	2.16818	2.31046	1.81458
1185	5	5645050	5645150	5645050	5645150	2.92177	1.49787	0	4.2685	2.91741	2.6365	0	1.49787	2.35925	1.71666
1186	5	5714450	5714950	5714450	5714950	3.08473	0.0693147	1.26736	3.80966	2.7162	2.07266	1.0779	1.43493	2.58068	1.74347
1187	5	5721000	5721150	5721000	5721150	3.85716	0.963457	0	3.85056	2.47749	1.99042	0	0.462098	2.14857	1.92438
1188	5	5763350	5763750	5763350	5763750	2.69994	1.63549	0.0866434	4.81326	3.55499	3.10656	0.771723	0.9678	2.22459	1.68698
1189	5	5777150	5777350	5777150	5777350	4.95005	4.14135	0	3.60541	2.68632	2.13129	5.32438	2.01268	2.17488	2.22443
1190	5	5791800	5792550	5791800	5792550	3.55917	0.782639	2.13633	3.94927	2.65797	2.16913	1.06858	1.67201	2.14816	1.85143
1191	5	5836600	5838100	5836600	5838100	2.6743	1.2587	0.0924196	5.32718	3.74743	3.8622	0.603338	1.97241	2.24781	1.6919
1192	5	5838800	5839600	5838800	5839600	3.13547	2.59306	1.09039	4.49712	2.97436	2.83493	1.30455	2.20955	2.49992	1.76279
1193	5	5839850	5840200	5839850	5840200	2.97163	2.34339	0.099021	3.86628	2.8034	2.15054	0.156945	1.6557	2.65337	1.71992
1194	5	5851850	5852150	5851850	5852150	2.84382	1.54973	0.231049	3.76924	2.49392	2.2286	0.6452	1.51882	2.21271	1.69055
1195	5	5857750	5857850	5857750	5857850	3.32772	0	0	3.82485	2.94305	1.94591	0.549306	4.44258	2.1719	1.79961
1196	5	5881450	5881550	5881450	5881550	2.96213	1.09861	0.346574	4.0342	2.63906	2.56198	0.549306	1.7006	1.99449	1.72107
1197	5	5920500	5920600	5920500	5920600	2.6365	0.549306	0	4.02279	2.56495	2.67355	1.03972	2.32698	2.07944	1.65337
1198	5	5937600	5938300	5937600	5938300	3.19392	0.0495105	1.52555	4.0641	3.29885	2.25652	1.36842	0.939175	2.23127	1.76813
1199	5	5954350	5954450	5954350	5954450	2.83321	0	0	3.4012	2.35024	1.86883	0.89588	1.35403	3.7748	1.6807
1200	5	5955550	5955650	5955550	5955650	2.63906	0	0	3.21808	2.29756	2.01268	0	2.13833	4.01309	1.63276
1201	5	5956150	5956450	5956150	5956450	2.82228	0	0	2.98958	2.02968	1.76743	0.115525	0.515174	4.30706	1.66757
1202	5	5960850	5960950	5960850	5960950	2.67355	0	0	3.24612	2.34107	1.6661	0	2.50532	2.6365	1.64136
1203	5	6022300	6022650	6022300	6022650	2.94632	0.65205	0	3.56567	2.75706	2.03207	0.198042	1.14088	4.26768	1.70966
1204	5	6055050	6055300	6055050	6055300	3.99752	0	0.77424	3.17393	2.23487	1.7415	0.899962	1.54805	4.62575	1.96635
1205	5	6130400	6130700	6130400	6130700	2.72696	0	0.847933	3.29099	2.32027	1.83501	0.828302	0.481729	2.63929	1.65456
1206	5	6131450	6132100	6131450	6132100	3.38266	2.20496	0	3.77548	2.60089	2.36818	1.82189	1.38904	2.55703	1.81205
1207	5	6164750	6165300	6164750	6165300	2.8627	2.18827	0	3.52104	2.66828	2.01844	0.921327	1.30297	4.43387	1.69178
1208	5	6324450	6327250	6324450	6327250	2.98395	0.037808	1.13981	4.2482	2.66914	3.11858	0.264451	1.06474	2.8885	1.7294
1209	5	6327800	6328150	6327800	6328150	2.52781	0.354987	1.30993	4.16862	2.74353	2.78311	2.39211	0.837662	2.67825	1.63414
1210	5	6337950	6338400	6337950	6338400	3.22117	0	1.75676	4.36328	3.08379	2.57888	0.199084	1.74108	2.42336	1.77973
1211	5	6338650	6339550	6338650	6339550	2.64128	0.631486	0.833281	5.28927	3.91817	3.67568	0.795647	1.21296	2.417	1.68782
1212	6	22400	23950	22400	23950	3.30416	1.29891	0	3.46522	2.43249	2.14637	0.491146	1.03733	4.19239	1.78848
1213	6	53600	54200	53600	54200	4.02367	0.0577623	1.18234	4.01345	3.1419	2.2058	0	0.876249	2.86403	1.96201
1214	6	146800	146900	146800	146900	2.68764	0	1.09861	3.27051	2.91741	2.12425	0	1.15129	3.54001	1.64629
1215	6	173100	173750	173100	173750	3.02023	0	1.08643	3.81926	2.78242	2.21291	0.191147	1.38792	3.5661	1.7285
1216	6	174600	174850	174600	174850	3.03319	1.30205	0.635611	3.82023	2.64146	2.22108	1.31079	1.11519	2.9561	1.73315
1217	6	175050	175300	175050	175300	3.00541	1.61667	0	3.19722	2.00336	1.87449	2.79949	1.02479	2.00585	1.71551
1218	6	179350	180450	179350	180450	4.43828	0	2.88719	3.78928	2.74385	2.41609	3.23196	1.03499	4.14647	2.06369
1219	6	246800	247150	246800	247150	3.22495	0.41291	1.93482	4.16667	3.15647	2.36003	1.34295	1.20887	2.49881	1.7782
1220	6	284450	285100	284450	285100	4.25407	3.27667	0	3.43238	2.46333	2.07852	2.66645	0.543765	3.79851	2.03601
1221	6	350700	351200	350700	351200	2.7845	0.888184	0	3.33804	2.40521	1.99531	0.0693147	0.948797	4.51666	1.66857
1222	6	351400	351600	351400	351600	2.73399	1.12495	0	3.2352	2.15512	2.00358	0.173287	0.346574	4.40558	1.65337
1223	6	417700	420300	417700	420300	3.42472	1.04082	0.243779	3.67147	2.46252	2.21961	0.687971	0.926383	4.47584	1.81702
1224	6	480200	480550	480200	480550	3.16997	0	1.21788	3.80285	2.73571	2.57956	1.14491	1.1255	4.59433	1.76088
1225	6	489700	491550	489700	491550	3.12359	0.0374674	1.7459	5.22079	3.81492	3.7996	0.897956	0.783308	3.46049	1.7715
1226	6	492050	493050	492050	493050	3.5045	0.701699	1.8047	4.86185	3.49869	3.26562	1.28211	0.535721	2.42513	1.83925
1227	6	494300	494750	494300	494750	2.94047	1.46748	0.199084	4.17301	2.86705	2.5697	0.552201	1.17425	3.22274	1.71868
1228	6	498500	498650	498500	498650	2.62693	0.597253	0.231049	3.84373	2.32824	2.39513	1.46068	1.11073	2.0897	1.64618
1229	6	510700	511500	510700	511500	3.12335	0.138629	0.822122	4.46501	2.97818	2.73712	1.06638	0.934548	2.26858	1.75912
1230	6	518600	518950	518600	518950	3.25508	1.01287	1.96331	3.72466	2.85809	2.32294	1.46399	0.836848	2.29211	1.78234
1231	6	519900	520350	519900	520350	3.16116	1.59129	0.154033	3.65773	2.76989	2.19113	1.44672	1.35083	2.58254	1.75729
1232	6	520900	521200	520900	521200	2.68131	0.712778	0.414151	3.54532	2.3933	1.79993	1.19244	2.02117	3.14702	1.65094
1233	6	522450	524050	522450	524050	3.14996	0.0343316	1.56193	4.21507	2.95485	2.7408	0.87724	0.991927	3.04534	1.76537
1234	6	526000	526100	526000	526100	2.29756	1.60944	0	3.71238	2.39375	2.09483	1.6661	1.15129	2.80474	1.57502
1235	6	526850	527150	526850	527150	2.76179	1.04485	0	3.50573	2.11444	2.03098	0.991774	1.56544	2.43049	1.66559
1236	6	532100	532200	532100	532200	2.8029	0	0	3.73739	2.70582	2.09483	0	0.89588	3.54085	1.68124
1237	6	532950	534050	532950	534050	3.16255	1.29968	0	3.53012	2.33625	2.22837	0.664061	0.974736	4.30429	1.75868
1238	6	580350	580600	580350	580600	2.94399	1.56955	0	3.68332	2.57188	2.25955	1.00213	1.39694	2.15378	1.71044
1239	6	587650	589400	587650	589400	3.70022	2.67963	0.484592	4.7056	3.46533	3.06071	0.843394	1.59395	2.10912	1.859
1240	6	630450	630700	630450	630700	2.96539	0	1.21369	3.97398	3.14844	2.19841	0	2.83008	2.33254	1.72105
1241	6	681000	681350	681000	681350	2.81302	0	1.2972	3.69405	2.29549	2.26372	0.566866	1.19451	2.50366	1.6815
1242	6	695050	695800	695050	695800	3.41031	0	2.09039	5.38131	4.74026	3.52731	0.635611	3.62583	2.23179	1.83247
1243	6	697000	697100	697000	697100	2.91447	0.549306	0	4.77341	3.54877	2.83148	0.346574	2.89037	2.19101	1.72523
1244	6	697550	699000	697550	699000	3.50882	2.19935	1.00336	4.62283	3.047	3.06823	1.02993	1.52168	2.32549	1.84545
1245	6	723700	724950	723700	724950	3.70131	0.28197	1.46489	4.05273	2.82545	2.51757	1.32885	1.33637	2.38454	1.88107
1246	6	741050	741450	741050	741450	3.23128	0	1.10513	4.19198	3.42395	2.15535	1.07427	3.99755	1.63816	1.77933
1247	6	752450	752750	752450	752750	2.85928	0	0.865493	4.01014	2.99983	2.39391	0.115525	1.65191	1.51413	1.69855
1248	6	753300	754050	753300	754050	3.28866	0.16566	2.3341	4.3017	2.89831	2.57795	0.856556	1.7507	2.15338	1.79073
1249	6	829750	830500	829750	830500	2.82632	0	1.01418	3.41047	2.46666	2.00502	0.502318	2.03021	1.73177	1.67838
1250	6	857200	858700	857200	858700	3.82515	2.39642	0.0231049	4.00752	2.92696	2.60853	0.958976	1.77468	2.12188	1.91603
1251	6	883500	883750	883500	883750	2.63566	0.77424	0.219722	3.66193	2.32573	2.37551	0.876405	1.59311	2.39548	1.64412
1252	6	883800	884050	883800	884050	2.70474	1.35644	0.358352	3.63056	2.3561	2.18911	1.75492	2.28012	2.24158	1.65855
1253	6	954800	955450	954800	955450	3.50197	0	1.48396	3.98542	3.04628	2.38803	0.306845	1.85061	2.13931	1.83582
1254	6	972050	972500	972050	972500	2.22555	0.198042	0.41291	4.03803	2.53644	2.79075	1.71299	0.964443	1.70056	1.57214
1255	6	973300	975000	973300	975000	2.86433	0.0407734	1.11658	4.42531	2.5656	3.3348	1.88357	1.76651	1.84262	1.70937
1256	6	983800	984700	983800	984700	2.84848	0.0770164	1.4274	5.01856	3.47237	3.34656	0.436677	1.04198	2.20297	1.71676
1257	6	985100	986550	985100	986550	3.65621	2.173	0.161453	6.25451	4.85012	4.76453	0.910073	1.55625	2.12442	1.86116
1258	6	995300	995450	995300	995450	2.79796	0.828302	0	3.83137	2.85444	2.14857	0	1.53506	1.93904	1.67998
1259	6	1041900	1042000	1041900	1042000	2.69681	0	0	3.27267	2.35024	1.90333	0.693147	0.804719	2.602	1.64602
1260	6	1042600	1042900	1042600	1042900	2.72973	0.183102	1.70339	3.81112	2.51545	2.41362	0.414151	0.981017	2.27791	1.66782
1261	6	1043700	1045050	1043700	1045050	4.0433	0.117706	2.23809	4.18713	2.86626	2.77451	1.84542	0.992313	2.03919	1.95361
1262	6	1047100	1047650	1047100	1047650	2.99828	1.00719	0	3.79416	2.88755	2.18016	0.707566	0.974762	1.8459	1.72536
1263	6	1061200	1061650	1061200	1061650	2.81683	0.0770164	0.796338	3.51565	2.47153	2.05735	0.199084	0.654012	1.95575	1.67916
1264	6	1064200	1065050	1064200	1065050	2.9936	1.20636	0	3.44436	2.4784	2.11313	0.563234	1.77775	2.11199	1.71796
1265	6	1119000	1120100	1119000	1120100	3.20004	0.066014	1.01864	4.11477	2.94	2.65484	0.876952	1.58646	2.24735	1.77172
1266	6	1136500	1137700	1136500	1137700	3.13589	1.89979	0	4.41589	2.13731	3.60314	2.26487	1.62622	2.14458	1.76312
1267	6	1157150	1157250	1157150	1157250	2.58524	0	1.09861	3.13549	1.86883	1.86883	2.21541	0	1.03972	1.61849
1268	6	1214350	1214450	1214350	1214450	2.8029	0.89588	0.346574	3.1968	2.56198	2.19722	0	2.09483	2.70805	1.66949
1269	6	1280000	1280300	1280000	1280300	2.77152	0.865493	0.682391	3.98524	2.78645	2.3343	1.0928	1.26889	2.31045	1.68105
1270	6	1403850	1405650	1403850	1405650	2.94248	1.33874	0	4.31828	3.10605	2.83674	0.545221	1.34355	2.03981	1.72218
1271	6	1459700	1459900	1459700	1459900	2.53114	0	1.09551	3.72288	2.46141	2.04212	2.55289	1.62756	2.04155	1.62207
1272	6	1486250	1486700	1486250	1486700	3.92742	0.430133	4.16139	5.20838	3.50861	3.34289	0.199084	0.898148	2.16955	1.92174
1273	6	1490150	1490500	1490150	1490500	2.64455	0.099021	2.75411	4.47149	3.2068	2.85266	0.198042	0.773092	2.05875	1.66791
1274	6	1493400	1494650	1493400	1494650	4.59013	3.90238	0.0439445	4.94102	3.61609	3.5856	0.436818	1.1211	2.44251	2.06521
1275	6	1638350	1638850	1638350	1638850	3.63146	2.31852	0	4.2867	2.93724	2.36525	0.825323	1.44325	2.6426	1.856
1276	6	1638950	1639800	1638950	1639800	5.02238	4.31895	0.12232	4.48755	2.92284	3.38315	2.41426	1.21089	2.72609	2.19249
1277	6	1640200	1641200	1640200	1641200	4.40947	0.228217	3.17977	4.37487	2.53717	3.42422	3.59919	1.61726	2.06703	2.04639
1278	6	1641250	1641950	1641250	1641950	4.358	0	2.18847	4.23544	3.09534	2.79286	0.524067	2.28301	2.31411	2.03278
1279	6	1668950	1669250	1668950	1669250	3.09968	0.481729	2.64627	3.49926	2.54847	2.14857	1.73537	2.07756	2.49024	1.74337
1280	6	1669300	1669500	1669300	1669500	2.76725	0	1.24245	3.43867	2.36179	2.01379	1.4087	1.61143	2.17488	1.6686
1281	6	1670150	1671850	1670150	1671850	4.09881	2.6862	0.275054	4.13397	2.70667	2.76591	1.54759	1.45478	2.14152	1.97571
1282	6	1727650	1728250	1727650	1728250	4.11646	0.115525	1.68976	3.7843	2.46911	2.59646	0.249644	0.910038	2.64754	1.98763
1283	6	1728750	1728850	1728750	1728850	2.41814	0	0.693147	3.98898	2.30259	3.10127	1.58903	2.70582	2.79175	1.60826
1284	6	1734800	1735200	1734800	1735200	2.99214	1.14619	0	4.6977	3.38003	2.78726	0.64912	1.3208	2.23628	1.73735
1285	6	1742550	1744100	1742550	1744100	3.57257	1.49919	0.0462098	3.7353	2.62119	2.27296	0.531036	1.19426	2.13813	1.85056
1286	6	1865450	1866200	2769050	2769800	3.75728	0.16566	1.70917	5.01197	4.13251	3.40712	1.19452	4.39914	2.05988	1.89094
1287	6	1887400	1887600	2747650	2747850	2.97318	0	2.46504	3.30594	2.41757	2.01268	1.958	0.346574	2.33402	1.71343
1288	6	1887650	1888050	2747200	2747600	2.97493	0	1.4847	3.19887	2.34604	1.85209	1.05092	1.39208	2.51934	1.70899
1289	6	1923550	1923900	2711350	2711700	3.09617	0.610952	0.65205	3.52072	2.3376	2.13173	0.427962	2.07663	2.3163	1.74196
1290	6	1924050	1924500	2710750	2711200	2.86351	0.986871	0.154033	3.12083	2.16762	1.94182	1.1292	1.29212	1.98384	1.68241
1291	6	1924550	1924900	2710350	2710700	2.35746	1.49313	0	3.39293	2.3053	2.28054	2.08875	1.16412	2.03615	1.57634
1292	6	2028300	2029250	2606000	2606950	3.2803	0	1.68746	3.83189	2.52311	2.44822	1.00426	1.63226	2.1318	1.78548
1293	6	2037500	2038150	2597100	2597750	3.02114	0	1.27513	3.31824	2.33593	2.09379	0.624267	1.70079	2.19013	1.72222
1294	6	2038500	2038800	2596450	2596750	3.20493	1.18981	0	3.46023	2.49699	1.76743	0.183102	1.19756	2.22653	1.76754
1295	6	2045450	2045950	2589300	2589800	3.00622	0.778322	0	3.81384	2.66597	2.3409	1.11154	1.36215	2.11649	1.72725
1296	6	2046200	2046850	2588400	2589050	2.98136	0.648888	0	3.31288	2.0811	2.01097	0.807634	1.12896	2.30062	1.71216
1297	6	2060700	2061600	2573650	2574550	2.96005	1.82303	0.865859	4.34918	2.98126	2.66009	0.946095	1.64393	2.19213	1.72436
1298	6	2062750	2063650	2571600	2572500	3.34957	0.269557	2.12875	4.30778	2.94791	2.67222	0.998606	1.13183	2.20859	1.80657
1299	6	2072150	2072600	2562650	2563100	4.4284	2.18709	0.853096	4.89378	3.45228	3.17635	1.96154	0.905319	1.99107	2.03433
1300	6	2075800	2075900	2559350	2559450	2.12425	0	0.89588	3.81329	2.82624	2.56495	2.2499	1.24245	1.94591	1.54293
1301	6	2102250	2102900	2532350	2533000	4.02628	2.88065	0	3.76706	2.4915	2.44498	1.49261	1.57161	2.01925	1.96574
1302	6	2116950	2117200	2518050	2518300	2.92646	1.0515	0.277259	2.75119	2.03504	1.81696	3.955	0.51299	2.01515	1.68762
1303	6	2118400	2118600	2516650	2516850	2.79611	0	0.173287	3.00787	1.86368	1.84755	1.41574	1.71881	2.13129	1.66399
1304	6	2132650	2134150	2501100	2502600	3.05818	0	1.32424	3.6128	2.44582	2.38635	0.49049	1.30843	2.00403	1.73603
1305	6	2166250	2166750	2468500	2469000	2.86083	0.0693147	0.799632	5.06437	3.82589	3.203	0.38712	2.02746	2.34865	1.71918
1306	6	2215150	2215750	2419500	2420100	3.75431	1.15733	1.6393	5.21999	3.94228	3.47767	1.07351	2.06862	2.096	1.88643
1307	6	2237050	2237400	2397850	2398200	2.96058	0	0.961915	4.48595	3.54566	2.71476	0.297063	2.14398	2.17442	1.72658
1308	6	2240150	2242200	2393050	2395100	3.2083	0.222018	1.23316	3.95005	2.7019	2.65626	0.584451	1.58473	2.15069	1.77194
1309	6	2353000	2354850	2280400	2282250	5.66651	0.0749348	4.02215	5.68853	4.18588	4.39259	1.83434	1.20155	2.33658	2.25177
1310	6	2362800	2362900	2272350	2272450	2.49522	0.346574	1.31953	5.38885	3.84193	3.91601	2.21541	1.58903	1.73287	1.66487
1311	6	2413100	2413400	2221850	2222150	1.99848	0	1.76743	4.75695	3.30079	2.8574	1.57827	2.09903	2.41354	1.55965
1312	6	2414600	2414800	2220450	2220650	3.14499	1.02359	0	4.28253	3.12221	2.78774	1.49535	2.27063	2.3155	1.76313
1313	6	2438250	2439400	2195850	2197000	3.22793	1.71304	0.150684	3.88155	2.86061	2.34713	1.32446	1.67346	2.10803	1.77552
1314	6	2546700	2547400	2087850	2088550	4.01068	2.60319	0.0495105	4.84576	3.70198	3.14721	1.19405	1.77995	2.31488	1.94405
1315	6	2548700	2550450	2084800	2086550	3.45579	0.0594126	1.55979	4.20562	2.95536	2.86636	0.669687	1.69249	2.08952	1.82865
1316	6	2562250	2562850	2072400	2073000	2.89939	1.31332	1.05123	4.39296	3.08078	2.80767	1.08204	1.71658	2.31946	1.71629
1317	6	2573100	2573200	2062050	2062150	3.3667	1.38629	0	3.48112	2.29756	2.34107	0	1.58903	1.90333	1.80586
1318	6	2585400	2586400	2048850	2049850	3.6482	0.36362	2.50328	5.13907	3.68629	3.4511	1.35877	1.78837	2.20773	1.86124
1319	6	2610050	2610550	2024700	2025200	2.87776	0.826565	1.70661	4.12128	2.88556	2.35707	1.1813	1.8699	2.08807	1.7044
1320	6	2614200	2614550	2020700	2021050	3.23015	1.14076	0.138629	3.86048	2.28847	2.63785	1.03859	2.55639	2.23145	1.77497
1321	6	2670650	2671200	1964050	1964600	3.42147	1.45695	0	4.60265	3.43853	2.94181	1.11664	2.15824	2.44492	1.82299
1322	6	2726250	2726400	1908850	1909000	2.67756	0	0	3.64886	2.38669	2.06207	0	1.7525	2.26411	1.65249
1323	6	3122400	3123100	3122400	3123100	2.77238	0.886223	0.053319	4.96786	3.64083	3.14218	0.457742	2.0006	2.12677	1.69926
1324	6	3123500	3124250	3123500	3124250	4.30463	2.04699	0.0462098	5.57322	4.16981	4.01137	1.14747	0.799512	2.21444	1.99106
1325	6	3144550	3145250	3144550	3145250	2.62884	1.80587	0.383948	5.35484	4.12818	3.50512	0.917014	1.83068	2.17335	1.69072
1326	6	3175700	3176000	3175700	3176000	3.06707	0.231049	1.12693	3.99524	3.20227	2.1729	0.414151	2.25692	2.28428	1.74728
1327	6	3176400	3178600	3176400	3178600	3.65308	1.61585	0.103735	4.43771	3.10353	3.11754	1.04514	1.64685	2.00735	1.87189
1328	6	3180550	3181150	3180550	3181150	2.99498	0	2.58435	4.96418	2.40964	4.14215	4.69139	1.49824	2.29777	1.74417
1329	6	3262100	3262650	3262100	3262650	3.38953	1.60064	0.335353	4.20253	3.21263	2.46964	1.00235	1.48885	1.9272	1.81711
1330	6	3291400	3292850	3291400	3292850	4.22882	0.0478033	2.39675	5.13572	3.78727	3.82817	1.03635	1.38438	2.10917	1.98166
1331	6	3296850	3297700	3296850	3297700	3.53167	2.7451	0.0815467	4.81542	3.15642	3.26143	1.11215	0.870097	2.70058	1.84587
1332	6	3299450	3300650	3299450	3300650	3.61856	2.30392	0.0288811	4.01573	2.82073	2.58015	0.810234	1.14672	2.58118	1.86054
1333	6	3309850	3309950	3309850	3309950	2.19101	0	0.693147	3.43968	2.48491	2.07944	1.49787	1.31953	2.3979	1.54388
1334	6	3354350	3354800	3354350	3354800	5.30684	0	2.97613	3.81125	3.2204	2.22668	1.56763	1.15941	2.95853	2.3044
1335	6	3355000	3355200	3355000	3355200	2.6347	0	0.51986	3.09459	2.23724	1.90222	0	1.24245	2.71686	1.62801
1336	6	3388800	3390700	3388800	3390700	3.97467	2.02413	0.0729629	4.78241	3.28969	3.4632	1.27968	1.14401	2.31954	1.93474
1337	6	3432150	3432750	3432150	3432750	2.83688	0.3226	0.587438	3.81185	2.76618	2.44185	0.149313	0.865493	2.37142	1.68889
1338	6	3453900	3454600	3453900	3454600	3.01411	1.4315	0.099021	3.88352	2.90609	2.35589	1.27273	1.62037	2.6659	1.73074
1339	6	3460250	3460500	3460250	3460500	2.72736	0.496981	0	3.08371	2.21581	1.86722	1.07506	1.99907	3.65575	1.64883
1340	6	3475450	3476400	3475450	3476400	5.00052	2.59449	0	3.40124	2.5666	2.06147	1.60804	1.56617	4.14878	2.24794
1341	6	3487850	3488750	3487850	3488750	3.32596	1.91514	0	4.09782	2.80348	2.58288	0.61167	1.36669	5.17259	1.79968
1342	6	3504500	3504700	3504500	3504700	2.75252	0	1.8303	3.89911	3.18313	2.12567	1.41574	0.850299	5.2069	1.67421
1343	6	3537950	3538350	3537950	3538350	2.76892	1.00376	0	3.1984	2.44953	1.48217	0	1.55212	4.02758	1.66207
1344	6	3611550	3612000	3611550	3612000	2.90015	0.783251	0.122068	3.63945	2.5928	2.07015	0.0770164	1.41648	2.33977	1.69976
1345	6	3671100	3671250	3671100	3671250	2.73915	0.693147	0	3.9764	2.19308	3.05651	1.19451	1.83375	4.92458	1.67324
1346	6	3683150	3685250	3683150	3685250	3.39208	0.0165035	1.28812	4.12836	2.74334	2.84529	0.426314	0.974124	3.0274	1.81419
1347	6	3709400	3709600	3709400	3709600	3.36907	1.82086	0	3.06055	2.24429	1.68335	1.2912	0.173287	5.38385	1.80422
1348	6	3709650	3709900	3709650	3709900	3.9081	2.12655	0	3.10947	2.16555	1.88829	2.73101	0.527811	5.43317	1.94332
1349	6	3774100	3775250	3774100	3775250	3.06106	0.676421	0	3.69356	2.63306	2.29265	1.00876	0.894035	4.72374	1.73686
1350	6	3835300	3835450	3835300	3835450	2.63416	0	1.59583	2.97688	2.02968	1.89453	0.231049	0.648637	4.54234	1.62526
1351	6	3854800	3855650	3854800	3855650	3.85091	0.985904	3.12949	4.84257	3.37039	3.38532	1.97212	1.44303	2.69814	1.90325
1352	6	3856350	3856850	3856350	3856850	2.85786	2.15399	0.415888	5.09455	3.32772	3.42972	0.940063	1.596	2.49489	1.71755
1353	6	3859100	3859550	3859100	3859550	2.71551	0.822406	0	4.27274	3.37586	2.78502	0.549306	3.78714	2.59977	1.67575
1354	6	3885300	3885600	3885300	3885600	3.59642	1.16412	0	3.61616	2.796	2.07682	0.712778	1.53638	4.37373	1.8604
1355	6	3963400	3964100	3963400	3964100	3.03048	1.59104	0.667989	4.06007	3.03241	2.33178	0.433459	1.31382	2.33759	1.73463
1356	6	3986200	3986350	3986200	3986350	2.70805	0	1.59583	3.94777	2.89895	2.39004	0.597253	1.38104	2.67669	1.66603
1357	6	3989300	3990000	3989300	3990000	3.03832	1.21349	0	4.40325	2.98582	3.29821	0.683927	1.1284	2.65399	1.74248
1358	6	4025050	4026600	4025050	4026600	4.72722	2.97828	0.0223596	5.52889	4.02182	4.15344	2.06401	3.72854	2.20722	2.07259
1359	6	4044650	4044900	4044650	4044900	2.64265	0	1.78163	3.28866	2.29691	2.22366	0.737776	1.72667	3.52485	1.63533
1360	6	4045100	4045650	4045100	4045650	3.10892	0	1.00092	3.24148	2.39571	2.01772	0	0.587406	3.69727	1.74236
1361	6	4059250	4059700	4059250	4059700	4.20745	1.60734	0	3.77942	3.18543	2.07394	0	3.44963	3.09198	2.01249
1362	6	4076200	4077000	4076200	4077000	2.97446	0	0.646568	3.68106	2.81628	2.27642	0.0433217	3.48137	3.56538	1.71819
1363	6	4079300	4079750	4079300	4079750	2.12306	0.475185	0.231049	4.71228	3.14548	3.29248	2.2048	1.09132	2.94882	1.57906
1364	6	4106950	4107350	4106950	4107350	3.01084	2.13655	0.0866434	3.96246	2.57347	2.28898	1.72674	1.92149	2.60651	1.73129
1365	6	4108600	4111250	4108600	4111250	3.03139	1.19074	0.0130782	4.25172	2.83957	3.07762	0.483927	1.40962	2.72412	1.73864
1366	6	4114600	4114900	4114600	4114900	2.82905	0	1.30534	4.14246	3.28659	2.35461	0.346574	1.34722	2.80577	1.69413
1367	6	4147900	4148450	4147900	4148450	5.08516	2.53169	0	3.51256	2.548	2.00324	2.03737	0.785722	4.48783	2.25507
1368	7	67400	68100	4187204	4187904	2.8043	0.581991	0.482969	3.69053	2.52978	2.10465	1.75347	1.54511	2.90737	1.6803
1369	7	189950	190750	4064554	4065354	2.95072	1.14038	0.317975	4.05718	2.85921	2.62733	0.4839	0.803022	2.49154	1.71795
1370	7	195700	196350	4058954	4059604	2.78935	0.053319	2.33533	3.90148	2.13636	2.93921	4.32218	0.28376	3.38012	1.6816
1371	7	332600	333050	3922254	3922704	2.62968	0.67427	0	3.82846	2.63479	2.00659	0.276101	2.08787	2.07334	1.64682
1372	7	382100	382400	3872904	3873204	2.92	0	1.62965	3.6498	2.67723	2.11951	0.712778	1.67292	2.23297	1.70386
1373	7	407200	407650	3847654	3848104	3.02822	0.0770164	1.32515	3.83221	2.86708	2.25369	0.308065	2.05077	2.17058	1.73253
1374	7	409350	410100	3845204	3845954	2.86173	0.138629	1.10846	4.90164	3.68639	3.14789	0.431593	1.68982	2.31932	1.71683
1375	7	427950	428050	3827254	3827354	2.68764	0	0.804719	3.27697	1.79176	1.77767	1.03972	0.549306	2.3222	1.64503
1376	7	429000	429300	3826004	3826304	2.86879	0	1.09654	3.21695	1.9898	1.91034	0.298627	1.81276	2.34412	1.68588
1377	7	471500	471950	3783354	3783804	3.58674	2.27114	0	3.55706	2.70929	2.04314	2.34266	1.45439	2.3198	1.8587
1378	7	528850	528950	3726354	3726454	2.28217	0	0.693147	3.7647	2.19722	2.74032	2.86179	0	2.01268	1.57288
1379	7	579800	580000	3675304	3675504	3.0138	0.621227	0	3.42934	2.47935	2.04212	0.693147	1.86368	4.021	1.72031
1380	7	658050	658950	3596354	3597254	3.67671	0	2.40325	4.56123	2.34521	3.72755	1.67797	0.881372	2.14189	1.87769
1381	7	712000	712650	3542654	3543304	2.866	0.106638	0.977863	3.45449	2.27387	2.09794	1.02526	1.11355	1.88221	1.68914
1382	7	718050	718650	3536654	3537254	2.86241	0.115525	1.1107	4.34694	3.27577	2.73376	0	1.49324	2.13763	1.7055
1383	7	733650	734050	3521254	3521654	2.98293	0.0866434	1.59568	4.1796	3.04319	2.56524	0.4839	1.51853	1.75425	1.72875
1384	7	736050	736550	3518754	3519254	2.9645	0	1.98219	4.5785	2.8407	3.00609	2.03255	1.64394	2.33388	1.72957
1385	7	736800	738050	3517254	3518504	3.10766	0.0993963	1.67352	4.61642	3.1804	3.19006	0.712499	2.1192	2.2722	1.75838
1386	7	756300	756700	3498604	3499004	4.14352	2.50991	0	3.92361	2.92759	2.30909	2.15204	2.07134	1.81529	1.99082
1387	7	783050	783950	3471354	3472254	3.16117	0.0770164	1.6505	4.00796	2.78494	2.45885	1.59989	1.45508	2.00762	1.76338
1388	7	789100	789650	3465654	3466204	3.51342	0.162887	2.4014	4.6386	3.19795	2.85886	0.451801	1.47376	2.31053	1.84175
1389	7	793050	793150	3462154	3462254	2.72121	0	0.89588	3.41652	2.66877	2.23867	0	1.28247	2.56198	1.65555
1390	7	823900	824200	3431104	3431404	3.16924	2.07485	0	3.98055	3.19962	2.78237	0.183102	1.8462	2.19836	1.7673
1391	7	858950	859100	3396204	3396354	2.67145	1.22963	0.231049	3.38013	2.03493	2.14108	0.963457	0.828302	2.22485	1.64273
1392	7	870850	871200	3384104	3384454	2.63094	0.913847	1.27983	4.89691	3.6131	2.95265	0.866918	1.58792	2.30072	1.67504
1393	7	906800	907550	3347754	3348504	2.83303	1.44988	0.669666	4.47668	3.12377	2.86126	0.0462098	1.63522	2.25546	1.70597
1394	7	931950	932300	3323004	3323354	2.68545	1.76954	0	3.71254	2.62222	2.22167	0.65205	1.83987	2.31991	1.6558
1395	7	938150	939250	3316054	3317154	3.01188	1.13615	0	4.52053	3.21138	2.99696	0.945252	1.7003	2.27173	1.7392
1396	7	1015350	1015650	3239654	3239954	2.64377	0	0.767528	3.44811	2.35699	2.21241	0.115525	2.16032	2.54397	1.63791
1397	7	1054500	1054850	3200454	3200804	2.65591	1.25378	0	3.85241	1.67189	3.09222	2.67284	0.709973	1.78371	1.65245
1398	7	1123900	1125800	3129504	3131404	4.94047	4.06447	0.0729629	6.83776	5.06712	5.59415	0.983529	2.83579	2.01675	2.0461
1399	7	1126250	1126450	3128854	3129054	2.64206	0.346574	0.748933	3.8951	2.55509	2.55023	1.19687	1.49787	2.09275	1.65018
1400	7	1127650	1128400	3126904	3127654	2.78697	1.22276	0.945344	4.65067	3.19839	3.42612	0.3505	1.1581	2.0201	1.6976
1401	7	1128550	1129500	3125804	3126754	3.01515	1.42297	0.0729629	4.56211	2.66634	3.48903	1.3779	1.4071	1.94031	1.74099
1402	7	1151950	1152300	3103004	3103354	3.08237	1.96959	0.427962	4.63621	3.31944	2.76084	1.5248	1.40895	2.32294	1.7537
1403	7	1183550	1184650	3070654	3071754	2.735	2.04758	0	5.0534	3.69825	3.60635	0.0814436	1.90562	2.05365	1.69892
1404	7	1185550	1186050	3069254	3069754	2.81427	1.44521	0.0693147	3.5712	2.18409	2.16459	0.92873	0.933609	1.79948	1.6778
1405	7	1186200	1187800	3067504	3069104	3.46916	0.47403	2.02515	4.99391	3.44156	3.30109	1.43456	1.92704	2.03527	1.8324
1406	7	1234600	1236050	3019254	3020704	3.43767	1.07788	1.19179	4.92659	3.60846	3.24296	1.7017	1.242	2.08923	1.8251
1407	7	1241350	1241800	3013504	3013954	2.91222	0.353117	0.552201	4.04299	2.97187	2.46328	0.276101	1.69853	1.99	1.71105
1408	7	1269250	1269450	2985854	2986054	2.65383	0.274653	0.997246	4.31423	3.237	2.86608	0.173287	0.92222	2.20082	1.66507
1409	7	1276000	1276100	2979204	2979304	2.3222	1.03972	0	4.36064	2.85189	2.99448	1.73287	1.09861	2.19101	1.60148
1410	7	1276350	1276850	2978454	2978954	3.16899	1.47886	0	4.13887	2.81012	2.81687	0.138629	1.60695	2.23781	1.76693
1411	7	1302450	1303250	2952054	2952854	2.99355	0	1.14216	3.53025	2.55666	2.21832	0.644808	1.23282	2.37615	1.72029
1412	7	1376800	1377400	2877904	2878504	3.93749	0.173287	2.87631	5.55913	4.26364	3.68414	1.65583	1.86953	2.45528	1.91864
1413	7	1667050	1667500	2587804	2588254	3.65078	0.0770164	2.80753	5.32744	4.12383	3.46374	1.75676	2.49012	2.51324	1.87054
1414	7	1669000	1669500	2585804	2586304	3.38749	0.566296	1.7956	4.26599	2.87022	2.47785	1.54611	2.48364	2.30069	1.8119
1415	7	2253700	2254200	2001104	2001604	3.1681	1.86242	0	3.31561	2.55433	1.92896	1.59799	1.13102	1.58647	1.75541
1416	7	2255550	2255850	1999454	1999754	3.39806	0	2.35019	3.70871	2.31374	2.65379	3.12782	0.6452	1.74518	1.81877
1417	7	2262000	2262350	1992954	1993304	2.6749	1.25201	0.156945	3.78081	2.81151	2.14272	0.64283	1.89448	2.05329	1.65354
1418	7	2262500	2263450	1991854	1992804	3.27586	1.62051	0.0364814	4.79332	3.34057	3.26935	1.00468	1.11776	2.10809	1.79373
1419	7	2272950	2273150	1982154	1982354	2.91361	0	0	3.35733	2.54641	1.80196	0	1.42595	2.17798	1.69269
1420	7	2296300	2297750	1957554	1959004	3.64932	0.0956065	1.30854	5.15021	3.9215	3.7131	0.772868	2.08982	2.2131	1.86782
1421	7	2337100	2337200	1918104	1918204	2.63906	1.03972	0	3.66977	2.23867	1.86883	0.549306	2.29756	2.07157	1.6445
1422	7	2342350	2342650	1912654	1912954	2.97295	0	0.865493	4.02421	2.70462	2.55841	0.298627	1.83167	2.09434	1.7218
1423	7	2432500	2432900	1822404	1822804	2.38525	0.0866434	0.905528	3.2496	2.38387	1.80085	1.61692	1.18409	2.28008	1.57946
1424	7	2443700	2444200	1811104	1811604	2.73233	2.01498	0.0693147	3.97077	2.85803	2.52075	1.28426	1.17722	2.22521	1.67171
1425	7	2519900	2520050	1735254	1735404	3.13426	0.963457	0	3.87495	3.0072	1.84314	0.366204	3.29646	2.29923	1.75585
1426	7	2548700	2549450	1705854	1706604	2.73355	0.998623	0	3.94094	2.70387	2.80827	0.445595	1.49019	2.25272	1.67135
1427	7	2566600	2566700	1688604	1688704	2.29756	0	2.48491	3.34975	2.29756	1.79176	2.79921	0.693147	2.13833	1.56252
1428	7	2631350	2631650	1623654	1623954	2.26604	0	0.9678	3.03013	1.958	1.89002	1.9356	0.823959	3.56021	1.5441
1429	7	2742150	2742300	1513004	1513154	3.25363	0.597253	0.231049	4.35622	3.11728	2.62006	0.828302	2.21546	2.25997	1.78521
1430	7	2748700	2749700	1505604	1506604	2.90281	1.1381	0.0549306	4.27626	2.55865	3.12029	0.536119	1.19483	2.13973	1.71388
1431	7	2773850	2774200	1481104	1481454	2.80535	0	0.751071	3.83085	2.74338	2.28027	0.255966	0.354987	2.24436	1.68256
1432	7	2838400	2838550	1416754	1416904	3.00041	1.98355	0	4.39145	3.1438	2.94351	0.231049	1.98441	2.10931	1.73792
1433	7	2959200	2959450	1295854	1296104	4.13885	1.34905	0	4.56159	3.73566	2.57991	0.993963	1.01752	1.643	1.97293
1434	7	2959850	2960050	1295254	1295454	2.87067	0.833051	0.173287	5.25625	4.2165	3.54408	0.274653	4.1769	1.95096	1.72732
1435	7	3006300	3006800	1248504	1249004	3.48182	0.109861	2.7074	4.52984	2.97935	3.20496	0.796555	1.45936	2.75832	1.83706
1436	7	3157100	3157350	1097954	1098204	2.77502	0.87889	0	3.32262	2.25595	1.90368	0.957498	2.08612	2.33654	1.66765
1437	7	3157400	3157500	1097804	1097904	2.45633	1.03972	0	3.24612	2.2499	1.9356	1.7006	1.28247	2.45264	1.59479
1438	7	3218500	3219650	1035654	1036804	2.88445	1.24883	0	4.88706	3.50622	3.54328	0.77214	0.769458	2.33072	1.72128
1439	7	3253200	3253700	1001604	1002104	3.20399	1.55683	0.154033	4.16936	3.27685	2.52651	0.629218	1.49944	2.2297	1.77109
1440	7	3254050	3254700	1000604	1001254	3.17799	1.81462	0	4.36381	3.51125	2.75534	1.87548	1.39763	2.46334	1.77272
1441	7	3271500	3271700	983604	983804	3.18166	0.804719	0.173287	3.75864	2.69411	2.22322	0.9678	2.3989	2.36179	1.76401
1442	7	3280100	3280500	974804	975204	3.30435	0	1.72283	4.17652	2.09989	3.21926	2.09368	2.05224	2.36914	1.79651
1443	7	3280600	3282450	972854	974704	3.23125	0.0192541	1.16793	3.74752	2.1623	2.7427	0.820317	0.55992	2.71171	1.77653
1444	7	3291650	3292050	963254	963654	3.06024	0.4839	1.68145	4.34753	3.10282	2.61623	0.951109	1.44759	2.54948	1.74756
1445	7	3299000	3299100	956204	956304	2.67117	0	0	3.47827	2.8029	2.23867	0.346574	1.49787	2.48142	1.64591
1446	7	3416550	3416850	838454	838754	2.67516	1.62622	0	3.93306	2.73038	2.09175	1.51882	1.302	2.93734	1.65828
1447	7	3508450	3508600	746704	746854	2.98815	0.693147	0	3.45918	2.42181	2.1187	0.597253	2.03642	2.69444	1.71533
1448	7	3517050	3517450	737854	738254	3.2626	1.04638	1.691	5.21794	3.90358	3.4113	1.29824	0.998271	2.28053	1.79509
1449	7	3518450	3518850	736454	736854	2.76682	1.05955	0	4.03117	2.69945	2.06974	0.822406	1.36347	1.78926	1.68018
1450	7	3529000	3529400	725904	726304	2.77049	0.22397	0.310613	3.5444	2.47773	1.87333	0.89588	1.78388	2.43861	1.66884
1451	7	3617950	3618500	636804	637354	4.28014	1.98444	0.288914	4.18225	3.15375	2.32764	0.551675	1.79341	1.87747	2.01821
1452	7	3627500	3629700	625604	627804	3.44538	1.37332	0.963687	4.7691	3.37229	3.22048	1.53962	1.28481	2.21517	1.83858
1453	7	3629800	3630200	625104	625504	2.87749	0	1.58706	4.15912	3.12738	2.39969	0.915149	1.77384	2.26833	1.70716
1454	7	3646650	3647200	608104	608654	3.37341	2.34549	0.0630134	3.8679	2.76508	2.17596	0.18904	1.15753	1.7818	1.80917
1455	7	3669700	3671250	584054	585604	3.15529	0.510107	1.5149	3.56682	2.37753	2.38818	0.952619	1.55459	3.32037	1.75631
1456	7	3671350	3671550	583754	583954	2.64206	0	1.68335	3.45357	2.32183	2.09275	1.51006	0.794513	3.05396	1.63984
1457	7	3671650	3672000	583304	583654	3.02965	0.198042	1.08001	3.28701	2.23514	2.01407	0.693147	0.946863	2.89674	1.72465
1458	7	3672850	3673500	581804	582454	2.74515	1.06144	0.3226	3.5436	2.40771	2.19245	0.264838	0.784915	2.72585	1.66455
1459	7	3677700	3678800	576504	577604	4.05651	0	1.86494	4.32823	3.24392	2.70486	0.18904	1.64394	2.19639	1.96136
1460	7	3685300	3685500	569804	570004	3.51121	2.19688	0	3.6708	2.00358	2.67161	1.77252	1.50767	1.95096	1.84167
1461	7	3685650	3685850	569454	569654	3.6279	0.823959	0	3.41595	2.05937	2.58495	0.549306	0	1.80196	1.86996
1462	7	3685900	3686150	569154	569404	3.30599	3.01582	0.138629	3.40868	2.00585	2.47775	3.03431	1.16342	2.05048	1.78959
1463	7	3690700	3692000	563304	564604	3.23751	0.181481	1.93282	4.43065	3.26222	3.001	1.20396	1.37876	2.3896	1.78641
1464	7	3693850	3694250	561054	561454	2.6407	1.14877	0.346574	4.50299	3.32223	2.68736	0.93184	1.28226	2.40859	1.6679
1465	7	3703250	3703500	551804	552054	2.77182	0	1.09613	3.89335	2.912	2.42292	0.496981	1.89392	3.28328	1.67905
1466	7	3763500	3763600	491704	491804	2.34107	1.15129	0	3.6629	2.4414	2.70582	1.86883	0.972955	3.59269	1.58299
1467	7	3781350	3781850	473454	473954	3.06269	0	1.2214	3.58466	2.39062	2.46707	0.248491	0.870748	3.6156	1.73459
1468	7	3782050	3782700	472604	473254	2.9274	0	1.06116	3.51646	2.47807	1.93928	0.137828	1.45913	3.22465	1.70484
1469	7	3786000	3786100	469204	469304	3.23463	0	0	3.16218	2.28217	1.79176	0	0.549306	3.39897	1.76689
1470	7	3809050	3809450	445854	446254	2.76753	0.361296	0.397257	3.65924	2.52257	1.98309	2.69394	1.25947	1.79563	1.67161
1471	7	3809500	3809600	445704	445804	2.68764	0	1.7006	3.35769	2.23867	2.01268	0.549306	1.83178	1.84444	1.64518
1472	7	3812300	3814550	440754	443004	4.90764	2.92694	0.0315067	5.49711	4.09679	4.11237	2.54966	1.31594	3.72043	2.10775
1473	7	3830500	3831550	423754	424804	3.21375	2.30486	0	4.34473	3.11343	2.81707	1.27693	0.988923	3.11321	1.78012
1474	7	3855250	3855650	399654	400054	2.71523	0.25993	1.03165	4.20088	2.92632	2.58417	0.433217	1.05248	2.31038	1.67116
1475	7	3856400	3856850	398454	398904	3.18571	1.46493	0.696566	3.45554	2.55023	1.68997	2.40856	1.1044	1.93503	1.76436
1476	7	3898150	3898750	356554	357154	3.61343	0.283433	1.80263	3.53931	2.25803	1.93231	0.231049	0.930352	2.53615	1.85956
1477	7	3934150	3935000	320304	321154	3.61188	1.79093	0.12232	3.97321	2.70291	2.28027	1.76112	1.27706	3.1204	1.86159
1478	7	4233650	4233750	21554	21654	3.53494	0	0.972955	4.36413	3.48112	2.53759	0.346574	2.50532	3.16397	1.84991

## Sheet: Confident lincRNAs (n=1060)
		NC10		NC12					log(Read counts)
Number	Chromosome	lincRNA Start	lincRNA End	lincRNA Start	lincRNA End	RNA-Seq Pooled	RNA-Seq (+) Strand	RNA-Seq (-) Strand	RNAPII N-terminus ChIP-Seq	RNAPII Ser5-P ChIP-Seq	RNAPII Ser2-P ChIP-Seq	Polysome	H3K4Me2 ChIP-Seq	H3K27Me3 ChIP-Seq	Logistic Regression log Ratio
1	1	20450	20750	20450	20750	2.7002	0	0.298627	3.32445	2.38738	1.74855	0.6452	1.2172	4.14177	1.65117
2	1	35000	35300	35000	35300	2.91127	1.36478	0	3.19342	2.37128	1.89109	1.35328	1.31309	4.17852	1.69466
3	1	98400	98500	98400	98500	2.85022	0	0.549306	3.71978	2.41814	2.19722	0.549306	1.38629	3.09104	1.692
4	1	107900	108400	107900	108400	2.63886	1.13259	0.179176	3.51395	2.55618	1.96849	0.207944	1.19545	2.64992	1.64029
5	1	230300	230650	230300	230650	2.85211	0.767897	0.949113	4.02231	3.03636	2.40315	0.610952	2.33812	2.79963	1.69691
6	1	323100	323200	323100	323200	2.6365	0	0.346574	3.44683	2.23867	2.34107	0	0	2.89037	1.63797
7	1	324150	324500	324150	324500	3.22762	0	1.68174	3.80951	3.08934	2.12306	0.099021	1.78774	3.02738	1.77688
8	1	385600	386000	385600	386000	3.30062	1.57618	0.0866434	3.72591	2.68703	2.1504	1.08234	1.3442	2.32724	1.79361
9	1	432350	432700	432350	432700	2.76309	0	1.47562	4.21029	3.04294	2.44983	1.29488	1.56301	2.38626	1.68578
10	1	433850	434600	433850	434600	2.69563	1.22773	0.593877	4.49449	3.19536	2.91132	0.783467	1.34991	2.436	1.67455
11	1	444900	445100	444900	445100	2.88683	0	1.37016	3.54058	2.24429	2.18708	0	1.43814	2.63053	1.6952
12	1	469650	470200	469650	470200	3.2254	1.85416	0.703855	3.59276	2.63354	2.05952	0.362635	1.72255	2.39588	1.77364
13	1	500450	500850	500450	500850	2.69093	0.68508	0	3.49449	2.74537	1.94586	0	3.32821	2.31621	1.65059
14	1	524850	525900	524850	525900	3.67286	0	1.92589	4.74707	3.43537	3.18083	1.13283	1.06389	1.83275	1.87467
15	1	527650	528650	527650	528650	3.14831	0.0693147	1.22104	3.56331	2.55666	2.19252	0.38712	1.68333	1.60672	1.75518
16	1	533550	534500	533550	534500	2.9591	0.154033	1.72148	3.81572	2.33047	2.54626	0.44253	1.41073	2.22615	1.71966
17	1	535400	535500	535400	535500	2.74032	0	1.03972	3.22917	2.07157	1.94591	0.346574	1.94591	1.86883	1.65485
18	1	626400	626550	626400	626550	3.07346	0.767528	0	4.30654	3.39127	2.56297	0.231049	4.08352	2.35662	1.7463
19	1	646600	647650	646600	647650	3.96845	1.72227	0.846269	6.25284	5.05932	4.84028	1.27444	3.50263	2.33219	1.91153
20	1	651400	651900	651400	651900	3.23718	1.27373	1.51997	4.84808	3.56811	3.07668	0.899962	2.04673	2.16818	1.78384
21	1	660200	660700	660200	660700	2.92608	0	1.95177	4.1279	2.43986	3.02138	0.808333	1.07914	2.98061	1.71478
22	1	664300	665100	664300	665100	4.08297	2.24125	0	4.43479	3.55062	2.86823	0.6671	2.1264	2.12346	1.96865
23	1	700350	700900	700350	700900	2.6376	0	0.992769	4.02671	2.66274	2.99009	0.315067	1.35028	2.47049	1.6537
24	1	705400	707200	705400	707200	2.86872	0.147031	0.81406	4.09013	2.73711	2.86249	0.687538	1.53785	2.1085	1.7015
25	1	707350	708400	707350	708400	3.42358	1.35319	0	3.96803	2.91275	2.41539	0.667693	1.71198	2.2537	1.8165
26	1	714200	714850	714200	714850	3.03073	1.09139	0.106638	4.11617	3.23611	2.37039	0.648888	1.82499	2.38131	1.73506
27	1	738450	738850	738450	738850	2.77028	0.63595	1.25365	5.23057	3.65068	3.27793	0.70787	0.94501	2.13675	1.70835
28	1	756950	757600	756950	757600	3.41067	1.75947	0	3.7906	2.87872	2.50916	0.923332	1.58547	1.95853	1.81694
29	1	780300	781300	780300	781300	2.96129	1.33337	0.515846	4.89723	3.4091	3.09968	0.935018	2.04284	2.16592	1.73556
30	1	788550	789100	788550	789100	2.9445	2.43088	0	4.15921	2.76975	2.4364	1.09512	0.635611	2.18058	1.7185
31	1	825900	826300	825900	826300	4.93353	0	2.5602	4.11378	3.41096	2.42741	0.534583	2.44927	2.23242	2.18114
32	1	931500	933550	931500	933550	3.28261	1.22427	0.0507181	4.50353	3.14578	3.06617	0.645638	1.33712	2.11091	1.79457
33	1	936200	936950	936200	936950	2.66107	0.0924196	1.19368	3.82552	2.41492	2.26979	0.708023	1.53115	2.12776	1.65426
34	1	946400	946850	946400	946850	2.69326	0.738199	0.828302	4.01512	2.40822	2.99355	0.783251	1.20621	2.06881	1.66385
35	1	948000	948850	948000	948850	2.81558	0.0407734	0.960974	4.26143	2.74883	2.89692	0.72013	0.868727	2.04871	1.69477
36	1	960300	962150	960300	962150	3.67563	0.112402	1.91421	4.71423	3.46907	3.18234	1.2641	1.25575	2.01072	1.87316
37	1	962400	963750	962400	963750	3.95445	1.82765	0.128361	5.08976	3.77998	3.53106	0.378789	1.6539	2.06866	1.92921
38	1	995000	995800	995000	995800	3.31548	0	1.68568	3.85587	2.7904	2.29326	0.491262	1.46178	2.11012	1.79557
39	1	1026250	1027050	1026250	1027050	3.1181	1.16239	0	4.40661	3.49123	2.73595	1.05601	2.02173	2.26373	1.75823
40	1	1047400	1047500	1047400	1047500	2.73614	0	0	4.34372	3.25513	2.65906	0	1.79176	2.13833	1.68131
41	1	1102000	1104050	1102000	1104050	3.92184	2.16688	0.016906	4.67626	3.36623	3.37583	0.84443	2.17985	2.16274	1.92913
42	1	1161450	1162100	1161450	1162100	2.69291	0.879329	0.520121	4.073	2.59958	2.93486	0.688183	1.50555	2.00226	1.66336
43	1	1176200	1176700	1176200	1176700	2.74056	0.138629	1.25299	3.59428	2.70271	1.96688	0.179176	2.22126	1.942	1.66483
44	1	1209850	1210150	1209850	1210150	2.89136	0.115525	1.73024	4.11565	2.66778	2.29411	0.577623	0.971491	2.20173	1.70791
45	1	1310050	1311200	1310050	1311200	3.49772	0.0779026	1.87484	4.92219	3.48886	3.2511	1.08228	1.05921	2.10877	1.84154
46	1	1351250	1353250	1351250	1353250	3.18085	0	1.90749	4.29056	2.91838	2.92859	0.835224	0.771529	3.33571	1.77024
47	1	1361100	1361200	1361100	1361200	2.66877	0	0.693147	3.72736	2.70582	1.99449	0.346574	2.55297	1.9356	1.65273
48	1	1420350	1420800	1420350	1420800	2.71304	0	0.385082	3.89692	3.16405	2.21911	1.10127	2.51857	2.2069	1.66522
49	1	1423500	1425750	1423500	1425750	3.59863	0	1.69702	3.47362	2.33063	2.18581	0.732958	1.14892	2.08523	1.86103
50	1	1433400	1433800	1433400	1433800	2.65297	0.51986	0.498623	3.55832	2.64685	2.08216	1.18215	1.47959	2.10988	1.64387
51	1	1435600	1436450	1435600	1436450	2.67118	1.17826	0	3.59066	2.40019	2.1921	0.361296	1.95472	2.20993	1.64954
52	1	1461100	1462250	1461100	1462250	3.0926	1.53823	0.73576	3.76002	2.60835	2.32278	0.74176	1.77575	2.0864	1.74215
53	1	1517350	1517700	1517350	1517700	3.55977	0	1.25898	4.52662	3.50739	2.91489	0.65205	2.42815	1.83548	1.85196
54	1	1565400	1565800	1565400	1565800	2.63243	0.0866434	0.25993	3.25759	2.11531	2.1997	0.173287	0.948857	2.00358	1.63216
55	1	1662400	1662550	1662400	1662550	4.72058	0	1.9938	5.59291	4.82647	3.16926	0.462098	4.73791	2.30259	2.06405
56	1	1709650	1709850	1709650	1709850	3.1022	0	1.31437	3.79675	2.76952	2.13129	0.173287	1.8181	1.80473	1.74803
57	1	1745300	1745750	1745300	1745750	3.09152	0	1.70306	4.5841	3.53479	2.84314	0.308065	0.995764	2.14379	1.75435
58	1	1808350	1809000	1808350	1809000	3.1097	0	1.51914	4.15742	3.14882	2.6284	1.10045	1.34117	2.26183	1.75373
59	1	1862800	1863150	1862800	1863150	3.07208	0.808994	0	3.16941	2.31012	1.91397	0.476029	1.06717	1.23696	1.73128
60	1	1929700	1930700	1929700	1930700	3.10352	1.58322	0.0346574	3.78846	2.47084	2.30692	0.878456	1.28678	2.10619	1.74951
61	1	1952950	1953200	1952950	1953200	2.69705	0.993963	0	3.89334	2.43516	2.27501	0.855333	2.60267	1.82986	1.6617
62	1	1968450	1969700	1968450	1969700	3.53626	0.127122	1.36109	4.26026	3.10107	2.79738	0.716207	1.46626	2.03743	1.84531
63	1	1975900	1976100	1975900	1976100	3.5381	0.693147	0.833051	3.8104	2.95821	1.82325	0.850299	1.38236	2.12955	1.84839
64	1	2001800	2002100	2001800	2002100	3.45071	2.33262	0	3.45908	2.67226	1.9681	0.943827	1.19451	2.10631	1.82138
65	1	2056000	2056650	2056000	2056650	3.06077	0	1.31012	3.45886	2.42244	2.02097	1.00092	1.35136	2.11464	1.73491
66	1	2124750	2126650	2124750	2126650	3.69681	0.0562011	1.44838	4.68769	3.46106	3.01919	0.930387	1.75551	2.20305	1.87733
67	1	2130850	2131800	2130850	2131800	2.74403	0.844851	0.0407734	3.52821	2.32417	2.18418	0.12232	1.91249	2.24192	1.66415
68	1	2216900	2217150	2216900	2217150	2.81549	2.13022	1.95779	3.58718	2.37211	2.04546	0.415888	0.818869	2.40172	1.67929
69	1	2220950	2221100	2220950	2221100	3.4693	0.924196	0	3.26493	2.50729	1.86614	0.828302	0.231049	1.89453	1.83027
70	1	2229050	2229900	2229050	2229900	3.3652	2.47934	0.486215	4.4684	3.14957	2.84601	0.914485	1.30251	2.17965	1.8037
71	1	2245450	2245900	2245450	2245900	2.91679	1.05935	0.154033	4.23202	2.82914	2.62238	1.07106	0.50715	2.01737	1.71501
72	1	2453700	2454600	2453700	2454600	2.96641	1.6987	0	4.46388	3.26384	2.73991	0.430133	1.73318	2.2269	1.72743
73	1	2474450	2475050	2474450	2475050	4.70196	2.85363	0	3.93786	3.03133	2.36682	0.248491	1.73284	2.26443	2.12137
74	1	2476550	2477350	2476550	2477350	2.88833	0	1.3105	3.39781	2.33809	2.10634	1.20449	0.950904	2.16369	1.69456
75	1	2520150	2520700	2520150	2520700	3.9063	0	1.72086	4.10981	3.32142	2.27046	0.435227	2.94229	2.10526	1.92779
76	1	2612400	2612850	2612400	2612850	2.75973	0.475185	0.685976	4.13173	2.97733	2.62671	0.731028	1.99962	2.32515	1.68075
77	1	2613100	2613200	2613100	2613200	2.70582	0.346574	0.549306	3.6499	2.67355	2.30259	0	1.86883	2.13833	1.65836
78	1	2803100	2803250	2803100	2803250	2.65795	0	1.94591	3.29252	2.10931	2.09657	1.2904	1.76611	2.1187	1.63823
79	1	2804000	2804100	2804000	2804100	2.64916	0	0.693147	3.46525	2.79921	1.84444	0.346574	1.31953	2.58524	1.64169
80	1	2879900	2880200	2879900	2880200	3.42213	1.52403	0	4.009	2.9649	2.29411	1.09654	1.14656	2.06606	1.82109
81	1	2893750	2895000	2893750	2895000	2.76205	1.29624	1.30735	4.84105	3.42999	3.21289	0.892313	1.1905	2.08286	1.69691
82	1	2896900	2897300	2896900	2897300	3.33137	2.30984	0	3.84208	2.73345	2.24232	1.23031	1.27754	1.882	1.79836
83	1	2960050	2960350	2960050	2960350	3.02642	1.63435	0.115525	4.61316	2.98106	3.3891	0.346574	1.73237	2.06306	1.74657
84	1	2971200	2971700	2971200	2971700	2.81729	0	1.17678	4.47928	3.71711	2.51843	0.415888	4.6118	2.25009	1.69982
85	1	2979200	2980250	2979200	2980250	4.40943	2.65399	0.066014	4.21144	3.14143	2.68163	0.703023	1.7909	2.11876	2.04831
86	1	3019000	3019450	3019000	3019450	2.73371	0.122068	1.23239	4.49593	3.20669	2.66348	0.909854	1.37456	2.22427	1.684
87	1	3020150	3020550	3020150	3020550	2.63698	0.310613	1.15229	3.9053	2.71613	2.15285	0.22397	1.94828	1.99907	1.64965
88	1	3031200	3031750	3031200	3031750	3.34715	0	1.96538	4.68886	3.51684	2.89538	0.976194	1.93274	2.28027	1.80409
89	1	3031900	3032950	3031900	3032950	3.16597	0.777931	1.18061	4.99131	3.72509	3.33823	1.15957	1.86558	2.10805	1.76738
90	1	3038300	3038550	3038300	3038550	3.05366	0.797797	0.277259	3.81495	2.8503	2.04598	0.635611	2.09257	2.17531	1.73675
91	1	3054700	3054850	3054700	3054850	2.65437	0.231049	0	3.58474	2.3675	2.0013	0	1.09861	1.59583	1.64581
92	1	3055250	3055500	3055250	3055500	2.64873	1.37339	1.15366	4.18989	2.62321	2.43516	0.693147	1.94003	1.93101	1.6606
93	1	3090550	3090750	3090550	3090750	3.45027	1.78472	0	4.04982	2.93572	2.22046	0.722593	2.34607	2.17237	1.82822
94	1	3103600	3103900	3103600	3103900	3.36628	0	3.20711	3.88953	2.83509	2.47721	1.17018	2.47466	2.35656	1.80822
95	1	3104500	3105000	3104500	3105000	2.83089	2.74926	0	3.95844	2.93278	2.42951	0.0693147	1.45654	2.09629	1.69259
96	1	3157600	3158150	3157600	3158150	2.6644	1.12251	0.887028	4.59203	3.32881	2.76545	0.18904	1.35325	2.25253	1.67383
97	1	3160050	3162100	3160050	3162100	3.01668	1.18199	0.480209	4.5498	3.0898	3.00308	0.734884	1.83405	2.03689	1.74241
98	1	3169200	3169550	3169200	3169550	4.02828	0.198042	2.05059	4.27376	3.11787	2.35042	0.495105	1.94763	2.41835	1.95684
99	1	3288650	3289400	3288650	3289400	2.81959	1.70006	0	4.43038	3.09967	2.88098	0.672918	1.39663	2.18718	1.69978
100	1	3291600	3292100	3291600	3292100	2.99216	0.749554	1.62563	4.89352	3.4061	3.05371	1.04223	0.975034	2.29775	1.73987
101	1	3294400	3295400	3294400	3295400	2.92645	1.26327	0.407393	4.98451	3.63996	3.51131	0.870635	2.19429	2.28075	1.7306
102	1	3327900	3329750	3327900	3329750	3.16111	1.41869	0.207076	4.57987	3.39842	3.1436	0.547137	1.78481	2.19053	1.76812
103	1	3368050	3369200	3368050	3369200	3.09309	0.588761	1.52284	4.83465	3.23001	2.92721	0.995782	1.16302	2.28238	1.75928
104	1	3379200	3379800	3379200	3379800	2.813	0.264838	1.59906	3.84158	2.67446	2.2556	0.932699	1.64163	2.32276	1.68542
105	1	3426100	3426650	3426100	3426650	3.14863	0.514815	1.27325	4.91586	4.08657	3.03447	0.970327	2.21456	2.13491	1.77032
106	1	3427000	3427250	3427000	3427250	2.98145	0.277259	1.57457	3.60604	2.61262	2.01312	0.797797	1.79543	2.00732	1.71735
107	1	3430050	3431500	3430050	3431500	3.4943	0.3381	1.88852	5.3928	4.02311	3.80583	1.18476	2.08113	2.04985	1.82883
108	1	3549450	3550200	3549450	3550200	4.42592	0.0462098	2.33282	5.04094	4.26897	2.96689	0.696697	3.41722	2.2161	2.00696
109	1	3550750	3551600	3550750	3551600	2.86713	0.607804	0.649308	4.85614	3.628	3.35611	1.28218	2.22267	2.04207	1.71658
110	1	3673950	3674300	3673950	3674300	2.83511	0.156945	0.594126	4.29165	3.18644	2.3159	1.17357	1.57733	1.84388	1.70022
111	1	4247450	4247600	4247450	4247600	3.29538	0.462098	0	4.25058	3.46857	2.41474	0.231049	3.78024	2.33192	1.79273
112	1	4270400	4270500	4270400	4270500	2.70805	0	0.693147	4.17898	2.62875	2.53759	1.15129	1.15129	2.30259	1.6683
113	1	4297100	4297250	4297100	4297250	2.76734	0.366204	0.366204	3.53188	2.47552	2.1187	0.462098	1.03035	2.2282	1.66938
114	1	4384700	4385200	4384700	4385200	2.86455	1.75485	0.207944	4.28439	2.85052	2.61992	0.639693	1.98919	2.25617	1.70604
115	1	4409700	4410300	4409700	4410300	3.20591	0.317805	0.566296	3.36318	2.18825	2.20592	0.778322	1.04505	2.0593	1.76579
116	1	4428100	4428550	4428100	4428550	2.91275	0.462098	1.18596	4.54482	3.00564	3.05981	0.499979	1.46185	2.14471	1.71999
117	1	4433450	4434600	4433450	4434600	2.74527	1.00885	0.51354	5.01032	3.63069	3.45175	0.896583	1.70686	2.01687	1.69859
118	1	4439500	4440300	4439500	4440300	4.85331	0.0495105	3.11122	4.09122	2.81897	2.58688	1.11578	1.11196	1.61889	2.15918
119	1	4551600	4551850	4551600	4551850	2.77184	1.62306	0.173287	4.134	2.60348	2.70189	0.621227	2.6347	2.44357	1.68319
120	1	4587400	4587750	4587400	4587750	2.76368	0	0.77424	3.65367	2.34938	1.90368	0.496981	1.69527	2.31964	1.67117
121	1	4739250	4739600	4739250	4739600	2.6739	0	0.553029	3.98113	2.433	2.77102	0.354987	2.53169	1.8897	1.65984
122	1	4802400	4802500	4802400	4802500	2.66877	1.86883	0	3.88659	2.8029	2.51848	0.346574	0.549306	2.23867	1.65603
123	1	4826450	4828450	4826450	4828450	3.40078	0.285782	2.16933	4.89311	3.46648	3.47562	0.957799	1.31883	2.13748	1.81481
124	1	4828650	4829100	4828650	4829100	2.95884	0	1.64039	4.54211	3.22405	2.94772	1.08415	1.73933	2.40057	1.72766
125	1	4838750	4839050	4838750	4839050	2.75315	0.682391	0	4.03857	2.93104	2.28352	0.990029	0.977272	2.25222	1.6755
126	1	4839950	4840350	4839950	4840350	2.74729	0.41291	0.610952	4.09685	2.96783	2.64263	0.553029	0.961915	1.91542	1.67771
127	1	4982450	4983100	4982450	4983100	2.67358	0.106638	0.750562	4.02871	2.91902	2.45644	0.213276	1.65976	2.14794	1.66095
128	1	5046800	5047500	5046800	5047500	3.62137	1.76768	0	4.17276	2.74617	2.9188	0.227004	1.65448	1.97406	1.86455
129	1	5059500	5059600	5059500	5059600	2.67355	0	0.346574	3.46083	1.94591	2.34107	0	1.97562	2.08719	1.64444
130	1	5059800	5062750	5059800	5062750	3.07684	0	1.12883	3.8472	2.47224	2.54884	0.569933	1.42873	2.01839	1.74144
131	1	5070900	5071600	5070900	5071600	2.71098	0.177493	0.693147	4.45847	3.09966	2.91183	0.490495	1.77671	2.21116	1.67863
132	1	5100900	5101150	5100900	5101150	2.81295	0.138629	1.55463	3.27902	2.25449	1.69527	1.40985	2.17118	2.32063	1.67251
133	1	5101650	5101800	5101650	5101800	2.77128	0.462098	0.828302	3.10309	2.29174	1.92277	0.462098	2.34975	2.17009	1.66005
134	1	5106050	5106700	5106050	5106700	3.03568	0.398958	1.08504	4.44193	3.16698	2.64853	0.480693	2.18129	2.03697	1.74368
135	1	5114500	5115400	5114500	5115400	2.90271	0.154033	1.12467	4.7166	3.83731	3.18796	0.635071	2.23033	2.08518	1.72192
136	1	5209650	5210300	5209650	5210300	2.80839	0.799785	0.683218	5.09005	3.70685	3.27259	0.404423	2.27689	2.16366	1.7098
137	1	5236750	5236850	5236750	5236850	2.70805	1.15129	0.693147	4.17011	3.08166	2.3979	0	0.804719	1.49787	1.67147
138	1	5262950	5263050	5262950	5263050	2.79921	0.346574	0.693147	3.66059	2.74032	1.7006	0	1.84444	2.51848	1.67894
139	1	5295450	5296300	5295450	5296300	3.23601	0.12232	1.84286	4.23983	3.12539	2.57413	0.812402	1.68129	2.21059	1.7855
140	1	5313300	5313750	5313300	5313750	2.65494	0.552201	0.430133	3.5663	2.4497	2.07102	0.50715	1.00713	1.89653	1.64457
141	1	5351500	5352750	5351500	5352750	4.37358	2.98007	0.182574	5.44016	4.07362	3.76705	0.792092	1.5803	2.16593	2.00561
142	1	5372800	5373800	5372800	5373800	3.11278	1.69605	0.487865	5.18599	3.78635	3.39513	0.701699	3.05982	2.22909	1.76847
143	1	5379750	5379850	5379750	5379850	2.64413	0.346574	0	3.43347	2.34107	1.86883	0	0.549306	1.99449	1.63923
144	1	5386700	5386950	5386700	5386950	3.46919	0.138629	1.43341	5.43385	4.42436	3.41758	0.496981	1.76257	2.53175	1.83218
145	1	5521750	5522200	5521750	5522200	2.7952	1.24271	0	4.3937	3.45296	2.56164	0.398169	1.92131	2.06135	1.69481
146	1	5546900	5547750	5546900	5547750	2.77499	0.625457	0.890152	4.61032	3.3853	2.94495	0.89708	1.98617	2.02554	1.69491
147	1	5668150	5668550	5668150	5668550	2.78821	0	1.56146	3.86063	2.67896	2.22811	0.346574	2.08959	2.34748	1.68046
148	1	5673550	5673950	5673550	5673950	2.75809	0.25993	1.42891	4.23827	3.11103	2.54722	0.310613	1.5624	2.22569	1.68271
149	1	5702200	5702950	5702200	5702950	3.63805	2.12564	0	4.70526	3.58262	2.89646	0.16566	1.37409	2.18087	1.86673
150	1	5722100	5723500	5722100	5723500	2.83018	1.3115	0.98113	4.8716	3.64229	3.27408	0.659252	1.789	2.0819	1.71114
151	1	5733550	5734600	5733550	5734600	3.17136	1.27355	0.386652	5.53938	3.82086	4.02244	0.731013	1.52739	2.33007	1.78112
152	1	5784400	5784950	5784400	5784950	2.62658	0.677702	0.0998738	3.47801	2.45173	2.02325	0.315067	1.62889	2.22826	1.63633
153	1	5800950	5801200	5800950	5801200	4.10052	1.67641	0	3.87453	2.62219	2.53006	0.277259	2.57416	2.26771	1.98319
154	1	5868850	5869750	5868850	5869750	4.25802	0	2.93178	4.07581	2.75479	2.94007	0.941819	1.33371	1.92374	2.01729
155	1	5869900	5870850	5869900	5870850	4.25429	0.386291	2.47813	3.80023	2.63997	2.35809	0.428835	1.80901	2.10955	2.02323
156	1	5871550	5874250	5871550	5874250	3.69098	2.16392	0.127165	4.35734	2.94257	3.11841	1.26859	1.59223	2.07971	1.88148
157	1	5902700	5903150	5902700	5903150	2.9376	0.654012	0	4.11148	3.11309	2.52174	0.154033	2.21425	2.23731	1.71642
158	1	6077700	6079150	6077700	6079150	2.95103	0.403559	1.01778	5.08572	3.72609	3.61459	0.635034	1.58654	1.90466	1.73677
159	1	6111000	6111100	6111000	6111100	2.74032	0.346574	0	3.21567	2.13833	1.7006	0	2.38956	1.84444	1.65657
160	1	6118300	6119250	6118300	6119250	2.67405	0.109444	0.43438	3.66085	2.60139	2.28812	0.392354	1.81864	2.11983	1.6522
161	1	6154000	6154950	6154000	6154950	3.52696	1.30726	0.225088	5.18379	4.03401	3.70709	0.71729	1.48084	2.19747	1.84332
162	1	6155400	6155700	6155400	6155700	2.73939	1.38367	0	3.964	2.37941	2.80102	1.09654	2.59648	1.84577	1.67426
163	1	6167500	6168050	6167500	6168050	3.52102	0.488662	2.72512	4.54119	3.46057	3.03039	1.31639	1.31826	2.29178	1.844
164	1	6179350	6179850	6179350	6179850	3.14263	0.651026	1.08435	4.11526	2.89569	2.19701	0.346574	1.20862	2.0123	1.75983
165	1	6218150	6218600	6218150	6218600	2.92577	0.731028	0	3.65848	2.56332	2.57784	0.430133	1.55933	2.15922	1.70615
166	1	6233000	6234550	6233000	6234550	3.43342	0.0932378	1.27262	4.84315	3.76212	3.3324	0.491947	2.04336	2.26925	1.82757
167	1	6245850	6246200	6245850	6246200	2.65506	0	0.908015	3.10046	2.18268	1.71996	0.526983	1.02906	2.20887	1.63319
168	1	6247100	6249350	6247100	6249350	3.41491	0.237844	1.42792	3.51531	2.30067	2.27831	1.13769	1.38008	2.34462	1.81766
169	1	6271450	6272100	6271450	6272100	2.69252	1.38707	0	4.26693	3.10715	2.90809	0.298627	1.56461	2.32968	1.6714
170	1	6345050	6345450	6345050	6345450	2.84157	0.0866434	1.51555	4.25871	3.20436	2.55754	0.858367	1.15739	1.96647	1.70204
171	1	6382750	6383550	6382750	6383550	3.03058	1.59577	0	3.86801	2.77515	2.34374	1.04096	0.662788	2.1484	1.7364
172	1	6458700	6459250	6458700	6459250	2.69091	1.32597	0.0630134	4.18921	3.01252	2.58578	0.701294	1.81678	3.29931	1.66897
173	1	6551700	6551850	6551700	6551850	4.52819	0	0.597253	5.1487	4.41261	2.74759	0.231049	2.5318	2.44651	2.04599
174	1	6661550	6662500	6661550	6662500	3.00019	0.340731	0.916158	4.58032	2.95576	3.01834	0.965212	1.51848	1.86507	1.74378
175	1	6720650	6721550	6720650	6721550	3.65323	0.391625	1.74974	4.43166	3.20881	2.78898	1.28696	1.53477	2.26726	1.87366
176	1	6758850	6760600	6758850	6760600	2.86874	1.21926	0.0198042	4.1067	2.88539	2.65708	0.52119	2.12566	2.16046	1.70307
177	1	6767500	6768150	6767500	6768150	2.70967	0.137828	1.50237	4.94259	3.44431	3.14089	1.18715	1.87986	2.22233	1.69322
178	1	6772850	6773550	6772850	6773550	3.57413	1.22943	0.734325	5.02088	3.73518	3.25561	1.13872	0.524067	1.63339	1.84679
179	1	6777800	6778300	6777800	6778300	3.33428	1.20907	0	5.14039	3.80165	3.39653	1.25707	1.10101	2.00673	1.80835
180	1	6787050	6787450	6787050	6787450	2.83484	0.570544	0	3.78333	2.4128	2.13746	0.794513	1.98638	2.16045	1.6895
181	1	6788850	6789000	6788850	6789000	2.70338	0.366204	0	3.79895	2.60748	2.4404	0	1.87826	2.41569	1.66155
182	1	6789350	6790600	6789350	6790600	2.9937	1.09532	0.956184	4.49696	3.09972	3.07579	0.817236	1.63439	2.19803	1.73217
183	1	6792150	6793550	6792150	6793550	3.17984	1.20631	0.0639914	5.04304	3.46992	3.66909	0.980872	1.05918	1.98859	1.77839
184	1	6819650	6820100	6819650	6820100	2.69434	0.154033	1.50711	3.80651	2.67144	2.15263	0.60896	2.03732	2.06071	1.65823
185	1	6827950	6828300	6827950	6828300	2.84215	1.25898	0	3.65632	2.5591	2.02982	1.41271	1.30957	1.77674	1.68821
186	1	6852250	6852400	6852250	6852400	2.82974	1.6566	0.231049	3.9515	2.26746	2.32824	0.231049	2.39764	2.2146	1.69084
187	1	6939600	6939700	6939600	6939700	3.66847	0	1.24245	4.64365	2.35024	3.96958	0	0.549306	2.17835	1.87557
188	1	6964450	6965250	6964450	6965250	2.70376	0.389895	0.25993	3.92637	2.63332	2.66954	0.662788	0.980762	1.90894	1.66456
189	1	7010000	7010800	7010000	7010800	2.66436	0.769172	0.173287	4.81623	3.97669	3.15191	0.760826	1.1915	1.9329	1.68028
190	1	7107500	7108500	7107500	7108500	3.43278	1.54958	0.0693147	4.69074	3.43173	3.17512	0.78217	1.72322	1.98514	1.8265
191	1	7111900	7112050	7111900	7112050	2.76734	0.462098	0	4.30601	2.4404	3.13296	0.231049	0.854983	1.98355	1.68635
192	1	7116550	7116950	7116550	7116950	2.93946	0	1.27292	3.74948	2.2764	2.65543	1.26879	1.17092	2.03349	1.70985
193	1	7146850	7147900	7146850	7147900	3.49298	1.7647	0.099021	5.68197	4.35142	4.12115	1.18978	1.10215	2.09936	1.83205
194	1	7191700	7193650	7191700	7193650	3.2433	1.37778	0	4.3126	2.38761	3.43667	1.31877	1.10734	1.93188	1.78363
195	1	7254750	7255050	7254750	7255050	2.6437	0.943827	0.529676	3.45308	2.63102	1.71949	0.682391	0.597253	1.7593	1.64088
196	1	7284150	7287200	7284150	7287200	3.42127	0.731117	0.940001	3.96968	2.62498	2.84269	0.997102	1.0076	1.7857	1.82024
197	1	7306250	7307450	7306250	7307450	2.6415	0.0301368	1.15673	4.11799	2.88479	2.56337	0.702358	1.52162	2.19496	1.65639
198	1	7311300	7311550	7311300	7311550	2.83071	0	0.9678	4.03164	3.13061	2.26811	0.346574	0.621227	2.27649	1.69328
199	1	7322350	7322950	7322350	7322950	2.78198	1.45223	0.3226	4.16631	2.73986	2.38927	0.928633	1.95394	2.29954	1.68471
200	1	7344700	7345200	7344700	7345200	2.66	0	1.19421	3.75463	2.38644	2.7029	0.179176	1.04615	1.85038	1.65154
201	1	7345350	7346000	7345350	7346000	3.14992	0	1.43874	3.95087	2.48187	2.7973	0	1.42942	1.89923	1.76047
202	1	7390200	7390550	7390200	7390550	2.67748	0.584906	0.354987	4.27031	3.1535	2.58657	0.883744	0.997817	2.02326	1.66633
203	1	7438000	7439250	7438000	7439250	3.20573	0.0277259	1.47275	5.59358	4.5559	4.18384	1.28948	1.19458	2.20033	1.78936
204	1	7445200	7446100	7445200	7446100	3.04346	1.53436	0.0385082	4.59977	3.17375	3.39993	0.845146	0.830323	1.8805	1.74514
205	1	7451100	7451250	7451100	7451250	2.84449	0.462098	0.828302	4.30534	3.25011	2.35062	0.924196	1.34178	1.88765	1.70085
206	1	7500950	7501150	7500950	7501150	2.69681	0.748933	0	3.84435	2.69784	2.21795	0	1.31437	2.1222	1.66028
207	1	7538100	7538200	7538100	7538200	2.68764	1.24245	0.89588	3.89947	2.70805	2.2499	0.346574	1.49787	2.21541	1.66018
208	1	7551950	7553700	7551950	7553700	4.54401	0.440579	2.48572	4.93907	3.96718	3.36184	0.838184	3.8738	1.72066	2.0277
209	1	7559150	7559800	7559150	7559800	4.08244	0.106638	3.24981	4.81822	3.4774	3.2058	1.13975	0.944205	2.24961	1.96071
210	1	7611450	7611800	7611450	7611800	2.80948	1.72284	0.099021	5.23749	3.85785	3.27474	0.354987	0.98099	2.21795	1.71666
211	1	7652550	7652850	7652550	7652850	2.98151	1.2202	0	4.27273	2.14439	3.35165	0.346574	1.39142	2.17178	1.7331
212	1	7760350	7761150	7760350	7761150	3.0705	0	1.44442	3.45395	2.15183	2.19949	1.18194	1.61515	2.14102	1.7376
213	1	7761300	7761500	7761300	7761500	3.33366	0.51986	0.402359	3.32723	2.30007	1.75527	0.44794	0.814524	1.91385	1.79867
214	1	7775850	7776350	7775850	7776350	3.22522	0	1.16602	4.46264	3.11173	2.60047	0.44794	1.60533	2.33829	1.77753
215	1	7777150	7777400	7777150	7777400	2.80645	0.554518	0.693147	4.09157	3.09342	2.30981	1.01752	2.16267	2.04092	1.68921
216	1	7777750	7778450	7777750	7778450	2.85713	1.06295	0.944503	4.76968	3.21326	3.01385	0.589516	1.69698	2.18993	1.71261
217	1	7831750	7832700	7831750	7832700	2.97252	1.04495	0.613235	4.27424	3.03197	2.76552	1.13776	0.872934	1.86383	1.72696
218	1	7910800	7911550	7910800	7911550	3.12177	1.83752	0.0462098	4.23144	3.11088	2.68145	0.589401	1.98036	2.15821	1.75956
219	1	7998850	7999600	7998850	7999600	3.07816	0.816147	0	4.26746	3.28246	2.79095	0.138629	1.54419	2.21294	1.74884
220	1	8076200	8077200	8076200	8077200	3.39369	1.27774	0.660365	3.96623	2.73566	2.37911	1.24014	1.51332	2.25795	1.81464
221	1	8077750	8078100	8077750	8078100	3.72021	2.37784	0	3.25071	2.30605	1.89195	1.02386	1.59194	1.86967	1.8941
222	1	8081300	8082350	8081300	8082350	2.78058	0	1.0866	3.76176	2.54571	2.48983	0.450934	1.31239	2.21251	1.67679
223	1	8083000	8084450	8083000	8084450	2.69119	0.313811	1.09815	4.19515	2.86613	2.8202	0.537592	1.54609	2.1061	1.66931
224	1	8151350	8152350	8151350	8152350	2.81357	0.987696	0	3.55586	2.47488	2.15954	0.891188	1.44527	1.92598	1.67944
225	1	8185100	8185400	8185100	8185400	4.77483	2.12081	0	4.55627	3.79687	2.45012	0	4.00867	2.09951	2.12487
226	1	8206450	8206600	8206450	8206600	2.65518	0	0.767528	4.73659	2.29923	3.79639	0	0.767528	2.06819	1.67543
227	1	8222000	8222850	8222000	8222850	3.20543	1.60005	0.455435	3.82045	2.55845	2.44768	1.43108	1.26753	2.22184	1.77118
228	1	8223850	8225200	8223850	8225200	3.93999	1.83951	0.148892	4.78261	3.28916	3.51647	1.36906	1.25805	3.07088	1.92614
229	1	8308000	8308550	8308000	8308550	3.29729	1.3748	0.887028	4.55832	3.61776	2.73493	1.09635	1.88358	2.14651	1.79462
230	1	8327900	8328400	8327900	8328400	2.95149	1.24245	0.138629	4.18427	2.77566	2.53784	0.409434	1.12332	1.95998	1.71807
231	1	8334300	8336550	8334300	8336550	2.97642	0.462123	0.857555	4.42335	2.82065	3.08444	0.349066	1.17287	2.05073	1.72621
232	1	8339400	8340600	8339400	8340600	2.95038	1.49276	0.0577623	4.29839	3.10653	2.82738	0.120432	1.24865	2.05027	1.72392
233	1	8365050	8365250	8365050	8365250	2.97799	0	0.748933	3.91718	2.85782	2.30007	0	2.23542	2.26107	1.72257
234	1	8374750	8377250	8374750	8377250	3.4741	1.69118	0.372438	5.50475	4.22134	4.14787	0.760567	2.31	1.94219	1.83115
235	1	8395250	8395800	8395250	8395800	3.5231	1.31839	0.703855	4.22611	3.13404	2.74147	0.814436	1.56094	2.42471	1.84078
236	1	8439650	8440250	8439650	8440250	3.42538	1.93827	0.3226	3.70604	2.70719	2.22944	1.19216	1.79972	2.09624	1.81926
237	1	8455650	8456100	8455650	8456100	2.88098	1.67919	0	4.56825	3.52283	2.704	0.873354	1.62464	2.08233	1.71488
238	1	8484350	8484650	8484350	8484650	3.25133	1.4945	0	3.50136	2.35019	2.12551	0.529676	0.853994	2.23841	1.78064
239	1	8493050	8494450	8493050	8494450	3.15558	1.39509	0.0742658	4.4174	3.24282	2.76675	1.11064	1.37281	2.11183	1.76087
240	1	8579150	8580100	8579150	8580100	2.85895	1.14354	0	3.83676	2.48792	2.3502	0.298051	1.18881	2.13047	1.69396
241	1	8658600	8659150	8658600	8659150	2.82866	1.95945	0.325774	3.89763	2.56579	2.32329	0.488662	1.3122	2.17408	1.69063
242	1	8679800	8680150	8679800	8680150	3.38295	0	0.751071	3.10585	2.1032	1.5659	0	2.23853	2.28579	1.80796
243	1	8733150	8733250	8733150	8733250	2.93182	0	0.972955	3.91957	3.36192	2.07944	0.89588	0.972955	2.44517	1.7137
244	1	8785400	8785750	8785400	8785750	2.78654	1.05574	0.741851	4.06531	2.81337	2.33977	0.671497	1.63079	2.25906	1.68573
245	1	8787400	8788650	8787400	8788650	3.40357	0.480133	1.35147	4.89994	3.55071	3.10623	0.166355	1.15101	2.05904	1.81644
246	1	8818500	8819050	8818500	8819050	3.45681	1.96801	0.425648	3.99576	2.86183	2.33885	1.02963	1.57132	2.33564	1.82684
247	1	8847500	8847950	8847500	8847950	3.09122	0.95037	0	4.35489	3.76475	2.77795	0.199084	1.30036	2.03793	1.74822
248	1	9000300	9000650	9000300	9000650	2.93478	1.49292	0.569855	4.48784	3.26734	2.74237	0.495105	1.21091	2.04632	1.72338
249	1	9001200	9002700	9001200	9002700	3.52975	0.552867	1.94923	5.11174	3.6689	3.56994	1.02708	1.42299	1.93384	1.84656
250	1	9005600	9006000	9005600	9006000	3.39833	1.29681	0	4.12513	3.38228	2.27966	0.22397	2.18979	1.91666	1.80706
251	1	9019050	9019750	9019050	9019750	2.75374	1.13421	0.425046	4.04996	2.76709	2.55776	1.21989	1.4482	2.06377	1.67737
252	1	9021000	9021550	9021000	9021550	2.86805	0	0.485203	4.88258	3.66381	3.19619	0.733694	1.94105	2.50294	1.71785
253	1	9023150	9023400	9023150	9023400	2.78802	0	1.23476	4.76108	3.17192	3.2245	0.460517	1.49094	1.89144	1.70081
254	1	9086900	9088800	9086900	9088800	3.27131	0.146334	1.69586	4.96536	3.54163	3.61743	0.757086	1.07364	2.08894	1.79237
255	1	9239950	9240050	9239950	9240050	3.50875	0.804719	0.346574	3.04339	2.13833	1.90333	0.549306	1.84444	2.38956	1.83969
256	1	9240200	9242850	9240200	9242850	3.51345	2.03969	0	4.26675	2.64746	3.19257	0.714778	1.17861	2.11145	1.8407
257	1	9244150	9245600	9244150	9245600	3.61748	0	1.87071	4.32983	2.98329	2.95975	0.195274	1.17517	2.2214	1.86249
258	1	9267550	9268050	9267550	9268050	3.02876	0	0.621227	3.80046	2.2253	2.49069	0.777822	1.60178	3.18155	1.72977
259	1	9271000	9271500	9271000	9271500	2.63009	1.11844	0.478749	4.82544	3.63417	3.0371	1.03169	0.643615	2.12405	1.67261
260	1	9345000	9346100	9345000	9346100	2.95865	0.715379	0.854241	6.22228	4.66224	5.15731	0.669979	2.50515	2.08467	1.76477
261	1	9397700	9398400	9397700	9398400	3.00798	1.14085	0.0495105	5.57142	3.96448	3.82986	0.850092	1.55772	1.81052	1.75577
262	1	9405250	9406700	9405250	9406700	3.44323	1.6017	0.243078	5.21865	4.0911	3.59989	1.04851	1.59857	2.26753	1.82607
263	1	9414150	9414650	9414150	9414650	4.99971	2.15917	0	4.40349	3.63842	2.4574	0.686693	3.26527	2.0342	2.18024
264	1	9425550	9425850	9425550	9425850	4.23773	0	1.72087	3.49235	2.55997	2.30737	0.577623	1.26345	2.28213	2.03025
265	1	9520650	9521400	9520650	9521400	2.72715	1.32613	0.138629	4.10791	2.7871	2.83348	0.632531	1.54336	3.4668	1.67377
266	1	9522750	9524300	9522750	9524300	3.57285	0	2.20715	4.95016	3.62443	3.45363	0.813353	1.88868	2.34462	1.85343
267	1	9554350	9555700	9554350	9555700	3.13297	0.963158	0.519996	3.87958	2.67987	2.51917	1.1089	1.58543	2.5288	1.75465
268	1	9598100	9599200	9598100	9599200	2.9917	1.15515	1.90576	4.5301	3.20061	2.88655	0.686564	1.54567	2.23545	1.73284
269	1	9669250	9669550	9669250	9669550	2.83712	0.89588	0.183102	3.3094	2.41875	1.8492	1.34774	0.760725	3.57133	1.67811
270	2	23550	23900	23550	23900	2.66002	0.099021	0.881969	3.23787	2.31372	1.93188	0.099021	0.949113	3.38612	1.63681
271	2	25250	25950	25250	25950	3.40429	1.38404	0	3.63629	2.5972	1.9625	0.0495105	1.21867	3.40521	1.81438
272	2	29300	29850	29300	29850	2.88031	0	1.23752	3.15954	2.34237	1.73207	0.514815	1.28888	3.94921	1.68828
273	2	154150	154300	154150	154300	2.94657	0	0.924196	3.70663	2.99971	2.07944	0	2.07814	2.67539	1.70919
274	2	332350	332550	332350	332550	4.12628	1.53389	0	4.24254	2.7859	2.43933	0.89588	0.987811	1.5929	1.9819
275	2	345000	345550	345000	345550	3.13938	0.225901	2.07299	4.93057	4.02094	3.31953	0.824014	1.64342	2.42405	1.77535
276	2	353950	354600	353950	354600	4.21592	0.053319	2.49969	3.72943	2.80037	2.40574	1.30781	1.18401	2.0726	2.01239
277	2	375150	375850	375150	375850	3.10433	1.59923	0.583463	4.32938	3.16352	2.779	1.20019	1.04022	1.97246	1.7584
278	2	378300	378950	378300	378950	3.94124	0.421588	1.90357	4.04116	2.68686	2.47865	1.04304	1.48416	2.06666	1.94008
279	2	387850	388850	387850	388850	3.29753	0.38712	1.49827	3.89934	2.84721	2.39568	0.438824	1.14598	2.42477	1.79438
280	2	389900	390650	389900	390650	2.65072	0.423741	1.12641	3.76101	2.60633	2.22244	1.00529	1.41891	2.35926	1.64972
281	2	428550	430350	428550	430350	3.53174	0.110805	1.65904	4.7947	3.43355	3.4799	0.918319	1.58178	2.0022	1.84512
282	2	435700	435950	435700	435950	3.35713	0.794513	0.173287	3.12543	2.18708	2.00358	0.173287	1.27649	2.22046	1.80011
283	2	518450	518850	518450	518850	2.83771	0.90905	0.46111	4.2928	3.1115	2.55966	1.00376	1.19177	2.45772	1.69652
284	2	527900	528250	527900	528250	3.52392	0.354987	1.60153	3.40251	2.45226	1.77385	1.08698	0.908015	1.73967	1.84338
285	2	598400	598700	598400	598700	2.90913	0	1.0371	3.84037	3.02079	2.27822	0.462098	1.38367	2.14698	1.706
286	2	599100	599750	599100	599750	2.85615	1.68514	0	3.1626	2.24813	1.73629	0.829763	1.38216	2.00881	1.6825
287	2	633900	634150	633900	634150	2.84017	0	1.23476	3.05987	2.17846	1.79992	1.17722	0.936426	2.46223	1.67184
288	2	639950	640050	639950	640050	2.94305	0.549306	0.346574	3.02013	2.01268	1.38629	0.346574	3.13549	2.29756	1.69924
289	2	673550	674500	673550	674500	2.64675	0.371013	0.450175	3.93404	2.60771	2.67557	1.10733	0.901317	1.89167	1.65443
290	2	678550	680250	678550	680250	2.74851	1.07387	0.06116	4.22467	2.37191	3.3508	0.539618	1.22652	2.15331	1.68049
291	2	741050	741850	741050	741850	2.92208	1.32075	0	4.14013	2.71567	3.09044	0.371915	1.5409	2.27054	1.71559
292	2	749250	749800	749250	749800	2.88987	0.901041	0	5.11347	2.75852	4.31671	0.225901	1.56473	2.11969	1.72702
293	2	777500	777650	777500	777650	2.67735	0.828302	0.231049	3.9945	2.19308	3.14396	0.963457	1.85865	2.40922	1.66295
294	2	781200	781300	781200	781300	3.59722	0	1.24245	4.58366	3.02013	3.59269	0	0.972955	2.29756	1.86007
295	2	791200	791850	791200	791850	3.10149	0.941709	0	3.32415	2.14479	1.99121	1.28664	1.1441	2.31424	1.74071
296	2	851100	852000	851100	852000	3.03367	0.965401	0.298627	4.30758	2.95236	2.85638	0.154033	2.26727	2.07291	1.74032
297	2	873650	874100	873650	874100	2.67573	0	1.2558	3.51067	2.50594	1.97374	0.231049	0.972034	2.57665	1.64863
298	2	976700	976850	976700	976850	2.63032	0.231049	0.767528	3.0186	2.14538	0.963457	0.693147	1.86614	0.828302	1.62777
299	2	1065050	1065550	1065050	1065550	2.71511	0.317805	1.19264	5.40492	3.92994	3.32488	0.72724	1.36032	2.39219	1.69972
300	2	1382050	1383500	1382050	1383500	3.38489	1.23473	0.157391	4.01533	2.78727	2.59581	0.761694	1.91587	2.18719	1.81329
301	2	1422300	1422400	1422300	1422400	2.6365	0	1.15129	3.97754	3.02013	2.4414	1.03972	1.79176	2.38109	1.65217
302	2	1435950	1436600	1435950	1436600	2.86233	1.17593	0.491429	4.75245	3.19209	2.905	0.934417	2.10908	2.06651	1.71203
303	2	1443150	1443950	1443150	1443950	2.85241	1.39293	0	5.02684	3.53164	3.24267	0.653153	1.49902	2.33691	1.7168
304	2	1447500	1447750	1447500	1447750	3.80152	1.58546	0.138629	4.56195	3.76588	2.26379	0.527811	3.45101	2.13472	1.9034
305	2	1517000	1518450	1517000	1518450	3.20698	0.480297	1.9642	4.62613	3.3651	3.00623	1.02107	1.72277	2.15962	1.77895
306	2	1557050	1557450	1557050	1557450	3.35316	1.33167	0.570544	3.44409	2.27953	1.98235	1.13302	1.0057	2.08009	1.80197
307	2	1628800	1629500	1628800	1629500	3.28105	0.81191	1.20574	4.28414	3.15285	2.68407	1.05341	1.28154	1.65886	1.79436
308	2	1639800	1640050	1639800	1640050	2.91194	0.219722	1.49911	3.83533	2.61124	2.46802	0.578074	1.71479	2.21948	1.70661
309	2	1640400	1641050	1640400	1641050	2.80238	0.999992	1.12293	4.17483	2.88514	2.6374	1.28193	1.6074	2.04282	1.69272
310	2	1643500	1644150	1643500	1644150	3.38907	1.86623	0.413483	5.11542	3.51677	3.37994	0.712679	1.5072	2.30233	1.82027
311	2	1655600	1656150	1655600	1656150	3.21538	1.54344	0	4.23668	2.96007	2.79525	0.598114	1.96333	1.90084	1.77755
312	2	1699600	1700500	1699600	1700500	2.67158	1.25016	0	3.90124	2.82396	2.30759	0.115525	1.39375	2.33568	1.6568
313	2	1719750	1720400	1719750	1720400	3.25259	1.28037	0.860953	3.66742	2.54844	2.23202	1.01595	0.829763	3.53869	1.78004
314	2	1764600	1764750	1764600	1764750	2.70854	0	0.828302	3.99419	2.68505	2.53827	0	0.231049	1.46068	1.66796
315	2	1774550	1775400	1774550	1775400	2.69585	0.705609	1.27504	4.27005	3.01003	2.7194	0.607804	1.64929	1.86902	1.66993
316	2	1798150	1798900	1798150	1798900	3.59641	0.450772	1.45878	4.95045	3.76903	3.41595	0.611301	1.24691	2.02549	1.85733
317	2	1827450	1828300	1827450	1828300	3.66383	0.0815467	1.80084	4.6017	3.76411	2.94402	0.275419	2.60021	2.10143	1.87005
318	2	1846350	1846450	1846350	1846450	2.65906	0.549306	1.03972	3.83241	2.48491	1.99449	0	1.03972	2.15874	1.65234
319	2	1847100	1847400	1847100	1847400	2.97555	1.05935	0.346574	4.11172	3.03831	2.5563	0.566866	1.69685	2.21155	1.72538
320	2	1848000	1848500	1848000	1848500	3.18638	0	1.29661	4.13003	3.08921	2.42876	1.3418	1.90726	2.3026	1.77227
321	2	1864450	1864800	1864450	1864800	3.17283	1.37707	0.511931	3.58368	2.61002	1.96959	1.20802	0.725025	1.94811	1.76112
322	2	1914750	1915050	1914750	1915050	2.88765	0	0.981017	3.47525	2.32962	1.93904	1.36141	0.981017	1.84276	1.69326
323	2	1917050	1917500	1917050	1917500	2.71774	1.29632	0.0770164	3.84539	2.38745	2.39825	0.762993	1.68997	1.89586	1.66562
324	2	2040800	2041150	2040800	2041150	3.43337	0.313889	1.15996	3.75608	2.83129	2.15114	0.454008	0.854488	1.88498	1.81846
325	2	2222850	2223650	2222850	2223650	2.86624	0.36052	1.06032	4.36847	3.06488	2.77594	1.17458	1.7015	1.74834	1.70628
326	2	2224850	2226550	2224850	2226550	3.11557	0.40606	1.26032	4.19021	2.78798	2.53454	0.501384	1.59537	2.18459	1.74897
327	2	2234550	2235550	2234550	2235550	3.5322	1.30025	1.36555	4.91721	3.4527	3.29708	0.989327	1.83358	2.04214	1.84182
328	2	2237200	2238550	2237200	2238550	3.48814	0.538696	1.13206	4.41316	3.10101	2.99383	1.29003	1.36539	2.13627	1.83637
329	2	2240100	2240700	2240100	2240700	2.9647	0.746566	1.42544	4.31254	3.1099	2.59619	0.77932	1.7514	1.60971	1.7241
330	2	2245400	2245900	2245400	2245900	3.01262	1.57396	0.0693147	4.27434	3.03596	2.66653	1.05458	1.33702	2.32812	1.72978
331	2	2257050	2258600	2257050	2258600	3.08657	1.26849	0.635068	4.84795	3.44814	3.15392	1.0014	1.19541	2.20796	1.75631
332	2	2280050	2280800	2280050	2280800	2.96509	0.811017	1.47708	3.73146	2.90755	2.1805	0.969653	2.04358	2.27173	1.7158
333	2	2308350	2308950	2308350	2308950	2.65531	1.15196	0.0577623	3.87225	2.88474	2.261	0.885435	1.58924	2.39161	1.6534
334	2	2316200	2316650	2316200	2316650	2.87306	1.68179	0	4.00808	2.87356	2.5584	0.815215	1.4826	2.02143	1.70239
335	2	2323350	2325200	2323350	2325200	3.24679	1.64473	0.0374674	4.18726	2.65547	2.95402	0.854563	2.51899	2.05683	1.78382
336	2	2338550	2339400	2338550	2339400	3.52737	1.96134	0.24195	3.64388	2.56203	2.32285	1.19196	2.16537	2.28053	1.84604
337	2	2408850	2410000	2408850	2410000	2.80608	0.324118	0.8393	3.87935	2.60819	2.58884	0.739197	0.972824	2.14161	1.6831
338	2	2416750	2416900	2416750	2416900	2.91568	0.231049	0.462098	4.12635	2.38901	2.81055	0.462098	1.44794	2.04519	1.71262
339	2	2417050	2417800	2417050	2417800	3.33806	0.0462098	2.00411	4.08081	3.01831	2.43703	1.18039	1.85847	2.12745	1.79657
340	2	2424900	2425400	2424900	2425400	2.82138	1.12332	0.0693147	3.46614	2.27428	2.44396	1.2869	1.23212	2.3124	1.67792
341	2	2430300	2431200	2430300	2431200	2.72822	0	0.801501	4.5396	3.5689	2.90418	0.698816	1.86349	2.01383	1.68667
342	2	2461000	2462100	2461000	2462100	3.49606	0.794725	1.08519	4.66223	3.35329	3.14376	1.4265	1.77039	2.02293	1.83658
343	2	2472700	2473750	2472700	2473750	3.10701	0.0346574	1.53113	3.81725	2.51942	2.45138	0.689133	1.84966	2.18505	1.74708
344	2	2488750	2488950	2488750	2488950	3.81672	0	1.06917	3.91383	3.37798	2.19871	0.9678	4.83636	1.89002	1.90341
345	2	2579000	2579750	2579000	2579750	3.10311	1.84737	0.227004	3.4393	2.44486	1.96694	1.14053	0.962802	1.78976	1.74022
346	2	2629350	2629700	2629350	2629700	2.70558	0.297063	0.782948	3.73714	2.66397	2.33563	0.65205	1.91727	2.3808	1.66036
347	2	2642700	2643000	2642700	2643000	2.78091	0	0.577623	3.79331	2.83689	2.21271	0.712778	0.828302	2.00998	1.67731
348	2	2659550	2662700	2659550	2662700	4.1084	1.90506	0.306214	5.00772	2.98782	4.08296	1.25369	1.94779	2.00415	1.96132
349	2	2736100	2736650	2736100	2736650	3.63081	0.451801	1.21651	4.68754	3.33949	2.85823	0.162887	1.50643	1.79878	1.86589
350	2	2772350	2772550	2772350	2772550	2.63944	0	1.06917	4.89646	3.73108	3.0667	0	1.51006	1.59923	1.6766
351	2	2774700	2775200	2774700	2775200	3.40964	0.841183	1.42851	5.04871	3.5716	3.08927	1.26095	2.94526	2.34508	1.81344
352	2	2847700	2848200	2847700	2848200	3.01916	0	1.68763	3.79796	2.84176	2.322	0.606843	2.15991	2.0801	1.72928
353	2	2927750	2928100	2927750	2928100	2.66638	0.099021	1.4478	3.40043	2.58757	1.79876	0.741851	1.24106	2.09402	1.64159
354	2	2929900	2930450	2929900	2930450	4.22281	2.26104	0	3.54865	2.5991	2.0401	0.488662	1.6497	1.97811	2.02018
355	2	2932250	2933300	2932250	2933300	2.8756	0	1.33389	4.21028	2.92163	2.63344	0.346305	1.31383	2.31466	1.70607
356	2	2967500	2967850	2967500	2967850	2.71625	0.156945	0.767897	2.94047	2.23275	1.64584	0.773092	1.92633	2.30229	1.64386
357	2	3092700	3093800	3092700	3093800	4.04962	2.08765	0.149811	3.96973	2.80142	2.48632	1.00583	1.98274	2.22061	1.96512
358	2	3094550	3094800	3094550	3094800	2.81189	0.138629	2.39054	4.65425	3.178	2.96161	1.08233	2.33485	2.41224	1.70315
359	2	3133450	3135550	3133450	3135550	3.54453	2.4092	0.269225	5.79507	4.63521	4.09272	0.702268	2.85043	2.12748	1.83918
360	2	3163650	3165850	3163650	3165850	2.83113	1.05298	0	3.31305	2.2487	2.09021	0.138121	1.3861	1.92218	1.6786
361	2	3192450	3192650	3192450	3192650	5.03818	0	2.37017	3.52077	2.98474	1.94076	0	2.32459	2.24429	2.24816
362	2	3212900	3213750	3212900	3213750	3.38226	0.0646243	1.52635	3.5625	2.38304	2.13171	1.44217	1.18363	1.95556	1.80984
363	2	3249000	3249900	3249000	3249900	3.13736	1.07779	1.09445	4.50015	3.25752	2.64655	1.31675	1.84661	2.30064	1.76425
364	2	3272950	3274850	3272950	3274850	3.17269	1.45862	0.661088	5.23627	3.86414	3.49476	0.808493	1.71849	2.12965	1.7755
365	2	3323650	3324100	3323650	3324100	2.95189	0.0770164	1.62326	5.27381	3.6203	3.46226	1.3543	1.80252	2.46244	1.73986
366	2	3324900	3327000	3324900	3327000	2.71252	1.34769	0	3.7702	2.68415	2.58806	0.674088	1.8945	2.24232	1.6626
367	2	3366300	3366400	3366300	3366400	2.84179	0.549306	0	3.06125	2.35024	1.84444	1.03972	2.68764	2.38109	1.6749
368	2	3511900	3512850	3511900	3512850	2.86647	0.674609	1.3842	4.27528	2.85547	2.83919	0.644327	1.48735	2.1245	1.70716
369	2	3529700	3530900	3529700	3530900	3.53315	1.64251	0.0288811	5.15574	3.79171	3.56716	0.538973	2.38543	2.13444	1.84735
370	2	3568450	3568800	3568450	3568800	3.27935	0.255966	1.186	4.12181	2.83578	2.71616	0.741851	1.27656	2.32452	1.78853
371	2	3737750	3737900	3737750	3737900	2.87144	0.231049	0.231049	3.56856	2.72283	1.99042	0.597253	2.07419	2.19585	1.69142
372	2	3763200	3763300	3763200	3763300	2.94858	0.549306	0	3.59722	2.62875	2.19722	0	2.1719	2.23867	1.71053
373	2	3853500	3853850	3853500	3853850	2.86438	1.39973	0.099021	3.5384	2.53121	1.97415	0.971771	2.09292	2.33398	1.69106
374	2	3854550	3854850	3854550	3854850	3.17679	1.4735	0	4.17083	2.91932	2.4667	1.02896	1.53901	2.31936	1.76878
375	2	3887100	3888350	3887100	3888350	3.26939	1.1495	0.144406	3.33761	2.36603	1.96807	0.426138	0.820705	3.72217	1.77972
376	2	4012100	4012700	4012100	4012700	3.06862	0.240864	1.30127	4.11686	3.11321	2.54301	0.745531	1.90752	2.58273	1.74478
377	2	4013350	4013550	4013350	4013550	3.23449	0.866434	0	3.89174	2.87973	2.05937	0.51986	1.21301	1.7006	1.77849
378	2	4019950	4020150	4019950	4020150	3.06263	0	1.19687	4.2284	3.47103	2.33796	0	4.41337	2.29502	1.74541
379	2	4043000	4044150	4043000	4044150	3.22764	0.033007	1.23988	3.20311	2.2299	1.91442	0.776969	2.8854	3.75107	1.77047
380	2	4093800	4094150	4093800	4094150	2.82499	1.77091	0.198042	3.0894	2.27266	2.08077	0.198042	0.930037	4.22139	1.67232
381	2	4121550	4122050	4121550	4122050	3.22582	0.277259	2.14788	4.55403	2.92781	3.29842	0.566296	1.15771	2.96219	1.78011
382	2	4128650	4129000	4128650	4129000	2.72703	0.908015	0	3.55573	2.60639	2.13951	0.156945	1.1904	1.89635	1.66058
383	2	4151900	4152700	4151900	4152700	3.25283	0.58449	1.32346	4.24254	2.80193	2.56204	1.39248	1.36854	3.09816	1.78467
384	2	4194550	4195400	4194550	4195400	2.80891	1.08903	0.0407734	4.35278	3.04625	2.81421	0.350038	1.6493	2.06116	1.69573
385	2	4195800	4196150	4195800	4196150	2.77286	1.08001	0	3.77314	2.48974	2.27706	1.31144	1.71996	2.21732	1.67702
386	2	4283900	4285650	4283900	4285650	3.19844	0.23765	1.21133	4.35059	2.94272	3.09608	0.857234	1.1873	2.09905	1.77482
387	2	4323050	4323500	4323050	4323500	2.91474	0.454927	1.02739	3.26243	2.33166	1.90619	1.08101	0.892232	2.48037	1.69725
388	2	4328100	4328850	4328100	4328850	2.77371	0	0.708852	4.35312	3.10726	2.90659	1.10405	1.02939	2.65619	1.68927
389	2	4329000	4329450	4329000	4329450	2.68077	0	0.597253	4.0116	2.95032	2.45096	0.154033	1.11953	2.32416	1.66139
390	2	4423500	4423700	4423500	4423700	2.7028	0.173287	0.693147	3.61207	2.68453	1.94788	1.1077	0.934417	2.30458	1.65563
391	2	4449900	4450750	4449900	4450750	3.4274	0	0.567761	3.27709	2.45571	1.88848	0.534399	1.11466	4.73889	1.81978
392	2	4453700	4453950	4453700	4453950	2.63038	0.277259	0.415888	3.27724	2.07314	2.33254	0.77424	1.09613	4.87929	1.63328
393	3	42500	43500	42500	43500	3.15118	0	1.58321	3.65825	2.42248	2.20554	0.277259	3.83572	2.3856	1.75639
394	3	108700	108850	108700	108850	2.73398	1.34178	0	3.49157	2.65887	2.07419	0.597253	1.83375	2.19996	1.66094
395	3	153750	154100	153750	154100	3.67536	0.820429	2.3284	4.46409	3.47168	2.48829	1.3528	0.924842	2.21591	1.87462
396	3	156000	156400	156000	156400	2.65852	0.995693	0.0866434	3.33175	2.24199	1.99396	0.137327	0.992172	3.82755	1.64012
397	3	330050	330150	330050	330150	2.67355	0.804719	0	3.44835	2.04717	2.21541	1.03972	0.549306	3.24612	1.6466
398	3	424550	424950	424550	424950	2.76618	0.87309	0	4.55615	3.0681	3.62398	0	0.338506	4.02554	1.69191
399	3	486700	489000	486700	489000	3.48622	2.08376	0.0722285	3.73498	2.45529	2.55326	0.379573	1.82192	2.30236	1.83387
400	3	495800	498350	495800	498350	3.1577	1.46902	0.18901	4.84497	3.66443	3.34933	1.01055	1.4236	2.05249	1.77685
401	3	580950	581250	580950	581250	5.74783	0.115525	3.56758	4.64281	3.75981	2.94054	0.115525	2.90301	2.63693	2.36806
402	3	593100	593400	593100	593400	3.07412	0	2.00107	3.12473	2.44285	1.74048	1.2317	1.66341	3.05332	1.73135
403	3	621800	622050	621800	622050	2.99282	0	0.277259	3.67757	2.63182	1.8339	0.415888	1.08233	2.27583	1.72328
404	3	623050	623200	623050	623200	2.90017	1.98441	0.231049	3.11959	2.53028	1.83375	1.19451	0.462098	2.26746	1.68915
405	3	623350	623700	623350	623700	2.78082	0.543809	1.7805	3.36298	2.20242	1.75703	0.553029	1.47968	2.38312	1.66782
406	3	634850	635650	634850	635650	3.48158	2.06611	0.524012	4.44846	3.17302	2.75387	1.00099	1.73096	2.48223	1.83665
407	3	645250	646550	645250	646550	3.33763	2.09091	0.448076	4.7179	3.39276	3.01334	1.39795	1.30369	2.12878	1.80207
408	3	647250	648800	647250	648800	4.18127	2.21449	0.566081	4.93257	3.62736	3.41353	1.08876	1.58777	2.12763	1.96813
409	3	649100	651800	649100	651800	3.47195	1.94279	0.409058	4.7161	3.05763	3.54318	1.07456	1.10271	2.21502	1.83222
410	3	652000	652500	652000	652500	3.28099	2.01796	0.0693147	3.58464	2.38334	2.51018	0.537528	1.48813	2.19822	1.78567
411	3	662300	662650	662300	662650	3.24289	0.297063	2.11487	4.22855	3.02257	2.44325	1.02906	1.39937	2.00345	1.7827
412	3	664200	664350	664200	664350	2.77324	0	0.597253	4.02921	2.89649	2.25386	1.36478	0.536479	1.93303	1.68022
413	3	1024300	1024600	1024300	1024600	2.83694	1.91532	0.366204	4.16143	3.18469	2.41903	0.738469	1.18498	2.03903	1.69749
414	3	1082050	1083300	1082050	1083300	3.26512	1.8744	0.0554518	4.52757	3.1171	3.16338	0.309696	1.80532	2.10514	1.78984
415	3	1089600	1090850	1089600	1090850	3.66525	1.85744	0.268425	4.39736	2.94402	3.01159	1.31026	1.20096	2.06724	1.87259
416	3	1091900	1092650	1091900	1092650	2.71896	1.42418	0	3.98791	2.68218	2.39605	0.484827	1.07967	1.90935	1.66838
417	3	1092950	1093550	1092950	1093550	2.78329	1.26105	0.865493	4.61427	3.28485	3.03496	0.630007	1.64076	2.34694	1.69512
418	3	1095600	1095800	1095600	1095800	2.68453	0	0.89588	3.70349	2.02083	2.98435	0.794513	0.850299	1.99139	1.65507
419	3	1105100	1105650	1105100	1105650	2.84629	0.928324	0	4.12393	3.02179	2.32894	0.831756	0.941613	2.33935	1.69741
420	3	1274500	1274650	1274500	1274650	3.99375	0.963457	0	4.14189	3.44281	2.02281	0	1.73099	2.05793	1.95435
421	3	1282000	1282450	1282000	1282450	3.63942	1.17112	0	3.771	2.86681	2.17181	0.231049	1.70492	2.08674	1.8697
422	3	1339250	1340000	1339250	1340000	3.29719	0.184839	2.8835	4.7472	3.36845	3.02261	0.56237	1.15467	4.27814	1.79901
423	3	1362700	1363350	1362700	1363350	3.00458	0.053319	1.01716	4.3601	3.0643	2.6341	0.715363	1.41019	2.25734	1.73707
424	3	1367150	1367600	1367150	1367600	2.64877	0.997461	0.398169	4.20751	3.07231	2.50922	0.963457	1.94582	2.25277	1.65961
425	3	1372100	1373450	1372100	1373450	3.24858	0.623977	1.01658	4.65934	3.40581	3.16279	1.33097	1.53548	2.18312	1.78509
426	3	1379450	1379700	1379450	1379700	2.83148	0	1.89392	3.88136	2.68992	2.28735	0.970406	1.60287	2.50283	1.69097
427	3	1476250	1476550	1476250	1476550	3.12256	0	1.45805	3.59032	2.95039	2.21271	0.828302	1.77256	2.62438	1.74804
428	3	1503750	1504650	1503750	1504650	3.65581	0.0385082	2.3314	5.37517	4.17785	3.67979	1.22976	2.25466	2.28099	1.86972
429	3	1556600	1557250	1556600	1557250	3.29851	0	0.388788	3.22122	2.21513	2.02594	0.0630134	1.43553	2.29434	1.78698
430	3	1557500	1557800	1557500	1557800	3.56887	0	0.806047	3.08118	2.29411	1.93434	0.845862	0.597253	2.29969	1.85555
431	3	1649400	1651150	1649400	1651150	3.16818	1.83942	0	4.46943	3.16495	2.99925	0.562415	1.56138	1.99921	1.76839
432	3	1688250	1688450	1688250	1688450	2.6976	0.794513	0	4.63412	3.01534	3.69237	0.866434	2.05212	2.09275	1.68113
433	3	1692250	1693200	1692250	1693200	3.33561	1.00984	0	3.78011	2.93181	2.23702	0.199084	1.66104	2.13496	1.79835
434	3	1749850	1750300	1749850	1750300	2.85637	0.308065	0.783251	3.98251	2.80749	2.21501	0.276101	2.2414	2.07362	1.6979
435	3	1757600	1758400	1757600	1758400	3.64577	0.696475	2.16456	3.993	2.94325	2.66819	1.41069	1.55361	2.02382	1.86598
436	3	1777900	1778550	1777900	1778550	3.26706	0.053319	1.26635	3.85673	2.68989	2.38822	0.648888	1.4032	2.27526	1.7845
437	3	1779550	1780150	1779550	1780150	2.89338	0.173287	0.98896	3.76682	2.69896	2.36838	0.621227	1.14278	1.82557	1.69807
438	3	1781150	1781500	1781150	1781500	2.65406	0	0.454008	4.98725	3.53229	3.34042	0.65205	0.354987	2.25133	1.68202
439	3	1802050	1802800	1802050	1802800	3.42393	0	1.72234	4.17372	2.87686	2.79143	0.843178	1.2094	1.9965	1.81913
440	3	1803100	1803250	1803100	1803250	2.65286	0	0.879686	3.50586	2.19308	1.94591	0.231049	1.63755	2.25997	1.64335
441	3	1819700	1819800	1819700	1819800	2.71467	0	0	3.80567	2.52493	2.34107	0	1.9356	2.59648	1.66426
442	3	1845800	1845950	1845800	1845950	2.94351	0	0.462098	3.90338	3.0104	2.15796	0.462098	1.95925	2.26746	1.71628
443	3	1888100	1888800	1888100	1888800	3.35403	2.06228	0.227004	5.6182	3.80394	3.76147	0.894992	1.69392	1.72011	1.81138
444	3	1898450	1899450	1898450	1899450	3.24275	1.94574	0.283148	4.9717	3.43476	3.37196	1.38609	1.20957	2.14096	1.7892
445	3	1900100	1900600	1900100	1900600	2.94873	2.36015	0.398898	4.92185	3.32656	3.0902	0.915377	1.08024	2.3174	1.7393
446	3	1971450	1971650	1971450	1971650	3.02084	0.722593	1.65701	4.23202	2.75528	2.59924	0.794513	1.58903	2.62731	1.73845
447	3	1976400	1976750	1976400	1976750	3.41853	1.42578	0.255966	4.46592	3.22122	2.83013	1.11189	1.4837	1.73276	1.82196
448	3	2071400	2072850	2071400	2072850	3.32048	1.09355	0.453741	4.59252	3.20478	3.13484	0.885264	2.42544	1.99028	1.79899
449	3	2159000	2159100	2159000	2159100	2.8102	0.693147	0	3.00194	2.01268	1.9356	1.09861	2.01268	2.07944	1.66414
450	3	2277600	2278750	2277600	2278750	3.29679	1.64151	0.220547	4.27607	3.08666	2.70205	0.558117	1.37037	2.19838	1.79446
451	3	2280100	2280350	2280100	2280350	3.07816	0	0.737776	3.00613	2.04072	1.79903	1.01503	1.92115	2.11643	1.73076
452	3	2300250	2300750	2300250	2300750	2.86927	0.0693147	1.03859	3.98203	2.96834	2.28458	0.976835	1.32156	2.24905	1.70049
453	3	2301400	2302750	2301400	2302750	2.92205	1.15622	0	4.72171	3.32769	3.13895	0.763288	1.30656	2.14471	1.72357
454	3	2326950	2328450	2326950	2328450	3.09802	0.231049	1.50583	4.33559	3.11402	2.77248	1.21996	1.35622	1.99765	1.75418
455	3	2388350	2389050	2388350	2389050	3.13782	1.21091	0.0495105	4.79224	3.47213	3.13157	0.553029	2.13197	2.24403	1.7705
456	3	2389700	2389850	2389700	2389850	2.71682	0.828302	0.648637	3.86698	2.70338	2.70657	1.32966	1.05935	1.84314	1.66645
457	3	2396900	2397100	2396900	2397100	2.63997	1.96963	0.346574	3.48938	2.602	1.9702	0.173287	2.94821	2.36531	1.64129
458	3	2406600	2406700	2406600	2406700	3.3087	0.693147	0	3.19846	1.99449	2.19101	1.24245	2.52493	2.52493	1.78995
459	3	2410800	2411550	2410800	2411550	2.86041	1.20855	0	3.86416	2.56513	2.48583	0.51616	1.92596	2.2662	1.69569
460	3	2422650	2423600	2422650	2423600	3.27322	0	1.36718	3.82357	2.8038	2.38623	0.764452	1.31787	2.27069	1.7846
461	3	2444750	2446650	2444750	2446650	3.893	1.87499	0	4.71356	3.2655	3.48526	0.28738	1.48025	2.06606	1.92268
462	3	2476600	2477900	2476600	2477900	3.2497	0	1.85097	5.29893	3.74276	3.69184	1.01882	1.32768	2.03548	1.78561
463	3	2479050	2479550	2479050	2479550	2.87831	1.56052	0.415888	4.61747	3.32383	2.8409	1.02273	1.89044	1.94174	1.71345
464	3	2481650	2482050	2481650	2482050	2.75068	0.794513	0.598436	4.88611	3.51148	2.94988	0.22397	1.56493	2.10724	1.69621
465	3	2512000	2512150	2512000	2512150	2.67669	0	0.963457	4.09167	2.79034	2.58767	0	0.693147	2.19308	1.66315
466	3	2519400	2520100	2519400	2520100	2.87246	1.70955	0.148532	4.11787	2.88277	2.46857	0.963243	1.4057	2.02759	1.70393
467	3	2563500	2564300	2563500	2564300	2.65584	0.68989	0	3.64952	2.63733	2.30927	0.198628	0.801439	1.93717	1.64799
468	3	2569950	2570700	2569950	2570700	3.01044	0.3505	1.51144	3.82166	2.50917	2.46276	1.3099	1.63763	2.23525	1.72063
469	3	2606800	2607350	2606800	2607350	3.07043	0	2.25208	4.55756	3.79758	2.90808	0.18904	2.59142	2.03781	1.75284
470	3	2609750	2611450	2609750	2611450	3.12978	0.50929	1.35435	4.48535	3.0398	2.96929	1.15042	0.947473	2.0111	1.76026
471	3	2613650	2613750	2613650	2613750	2.66636	0	1.03972	3.19846	2.35024	1.90333	0.549306	0	1.90333	1.63812
472	3	2614150	2614350	2614150	2614350	2.82555	0	1.19687	3.01235	1.96505	1.78472	0.621227	1.11933	1.99139	1.67149
473	3	2614550	2616550	2614550	2616550	3.61987	1.80644	0.331796	3.89986	2.5601	2.58257	0.713526	1.20637	2.03802	1.86651
474	3	2618100	2619550	2618100	2619550	3.28494	1.37282	1.76534	4.08964	2.90353	2.60506	0.237278	1.35049	2.21973	1.7863
475	3	2619950	2621350	2619950	2621350	2.87682	0.797714	0.903698	4.55345	3.18294	3.02316	0.882677	1.03307	2.07447	1.71863
476	3	2695700	2696100	2695700	2696100	2.7127	1.2116	0	3.56291	2.6768	2.01831	0.397257	1.98015	2.46647	1.65761
477	3	2758000	2758250	2758000	2758250	2.97705	0	0.635611	3.17006	2.25764	1.77233	0.439445	1.57931	2.04598	1.71002
478	3	2764350	2765900	2764350	2765900	4.15943	0	2.81763	4.22992	3.07554	2.95479	1.30821	3.09559	2.05903	1.99688
479	3	2820300	2820800	2820300	2820800	2.82461	1.46344	0.0693147	3.96077	2.92762	2.26604	0.77424	1.89962	1.90735	1.69328
480	3	2853850	2854950	2853850	2854950	3.27828	0.0945201	1.29869	3.53584	2.46963	2.11561	0.69239	2.03456	2.2038	1.78505
481	3	2855300	2855650	2855300	2855650	4.52864	1.88676	0.099021	4.18587	3.47717	2.34899	0.396084	3.03165	1.38066	2.07886
482	3	2891450	2891850	2891450	2891850	2.85684	0.25993	1.22224	4.01378	2.85867	2.4228	0.87309	1.98745	2.09326	1.69837
483	3	2904950	2905550	2904950	2905550	3.11854	1.16547	0.264838	3.7912	2.44822	2.29303	0.921572	1.49741	2.1769	1.75175
484	3	2955900	2956150	2955900	2956150	4.17666	0.578074	1.99609	3.6493	2.38168	1.79903	1.15615	1.80316	1.93406	2.00302
485	3	2956800	2957650	2956800	2957650	3.01472	1.47938	0.499341	5.02893	3.55026	3.4365	0.781775	1.1422	2.08676	1.74764
486	3	3030750	3031050	3030750	3031050	2.84464	1.60263	0	4.39384	3.15405	2.50389	0.6452	1.28571	1.98167	1.70369
487	3	3074900	3076000	3074900	3076000	2.64564	0.299057	1.39119	4.62891	3.13346	3.10137	0.175964	1.33986	2.27195	1.67025
488	3	3088850	3089600	3088850	3089600	2.67286	0.138629	0.903968	3.50582	2.49529	2.01793	0.82045	1.94499	2.04411	1.64786
489	3	3222200	3222650	3222200	3222650	2.64025	0.276101	1.0143	4.09934	3.20059	2.4952	1.1044	1.18065	2.40255	1.65679
490	3	3307100	3307700	3307100	3307700	3.64167	1.37016	0	6.01363	4.99131	4.32979	0.0577623	1.84149	2.08419	1.86022
491	3	3392050	3392500	3392050	3392500	2.8434	1.1044	0	3.90213	3.00308	2.27928	0.629218	1.70742	2.17607	1.69249
492	3	3459400	3460200	3459400	3460200	3.24483	0.0433217	1.8727	3.79637	2.38581	2.23513	0.559148	1.13162	1.99934	1.78076
493	3	3522000	3522900	3522000	3522900	3.4478	1.32672	0	3.93098	2.86508	2.43468	0.308065	1.19102	2.15751	1.82733
494	3	3571050	3571750	3571050	3571750	3.032	0.148532	1.77832	4.05482	2.87843	2.42635	1.38257	1.82779	2.15722	1.7359
495	3	3618550	3619350	3618550	3619350	2.79841	1.07802	0.8651	4.59715	2.40896	3.79572	1.25159	1.28096	2.00267	1.7007
496	3	3686950	3687900	3686950	3687900	2.97024	0	1.32585	3.82329	2.69201	2.23919	0.46192	2.11979	2.24879	1.71486
497	3	3689500	3689600	3689500	3689600	2.67355	0	0.549306	4.16591	2.83321	2.64916	0.549306	0.693147	2.13833	1.66438
498	3	3738750	3739750	3738750	3739750	2.85199	1.24926	0.312691	4.2085	2.93463	2.62861	1.15798	1.90774	2.44022	1.70264
499	3	3787200	3787650	3787200	3787650	3.03891	0	1.38504	4.71578	3.55828	3.0887	0.770164	1.86558	2.44008	1.74938
500	3	3787900	3788450	3787900	3788450	3.04832	0.0630134	1.44429	4.08157	2.94712	2.51233	0.325774	1.91804	2.08401	1.74021
501	3	3789600	3790200	3789600	3790200	3.1475	0.548271	1.41128	5.239	3.98768	3.58676	0.755346	3.60087	2.25581	1.77551
502	3	3870250	3870350	3870250	3870350	4.57514	0.972955	0	3.79035	3.17805	1.77767	0.693147	0.693147	2.17835	2.10915
503	3	3873600	3873950	3873600	3873950	2.74338	0.396084	0.198042	3.42815	2.41939	1.9719	0.553029	2.04346	2.11568	1.66125
504	3	3918050	3918950	3918050	3918950	2.66533	0	1.27247	4.29785	3.22982	2.59732	0.72876	2.16046	2.25388	1.66691
505	3	3929850	3929950	3929850	3929950	2.70805	0.346574	0.346574	4.08735	3.22917	2.63906	1.24245	3.00194	2.01268	1.66944
506	3	3930400	3930750	3930400	3930750	2.77278	0.099021	0.840872	3.61144	2.6259	2.00083	0.511931	1.43097	2.44241	1.67156
507	3	4000900	4002500	4000900	4002500	3.3505	1.76532	0.595144	3.97874	2.7854	2.55144	1.20796	1.83081	2.09177	1.80409
508	3	4096800	4097300	4096800	4097300	2.92431	1.69145	0	4.36964	3.30886	2.64448	0.566296	1.39181	2.47637	1.71941
509	3	4119000	4119950	4119000	4119950	3.69704	1.9318	0	4.38879	3.04822	2.78407	1.3913	1.10748	2.35088	1.87865
510	3	4120700	4121450	4120700	4121450	2.69862	0.39671	0.25808	4.02384	2.52606	2.62614	0.750759	1.69089	2.23797	1.66628
511	3	4249000	4249100	4249000	4249100	3.0931	0	0	3.19846	2.35024	1.77767	0	0.89588	2.6365	1.73625
512	3	4299450	4299950	4299450	4299950	2.70077	0	0.975731	3.6052	2.77722	2.22639	0.409434	1.26683	2.25793	1.65522
513	3	4320700	4321900	4320700	4321900	3.50587	0.596736	1.39983	5.41832	4.12749	3.82354	1.08456	1.87097	2.33119	1.83591
514	3	4378650	4379200	4378650	4379200	3.75586	0.0630134	1.39744	4.79526	3.96797	2.86201	0.451801	1.85225	1.62962	1.89164
515	3	4390250	4391600	4390250	4391600	3.3134	0.0663615	1.44676	4.81783	3.47727	3.33756	0.16905	1.45593	2.14805	1.79749
516	3	4392900	4393700	4392900	4393700	3.59671	0.541168	1.20346	4.98334	3.86476	3.32039	1.18422	2.08061	2.17637	1.85549
517	3	4395000	4396250	4395000	4396250	2.66899	0.892491	0.0993963	4.62585	3.2292	3.15213	0.4206	1.62529	2.09081	1.67652
518	3	4473500	4474300	4473500	4474300	2.80586	0	0.808994	2.86718	2.02055	1.72431	0.0495105	0.990876	3.84716	1.6628
519	3	4512650	4513100	4512650	4513100	4.54421	0.0770164	2.31577	4.93974	4.14669	3.01503	0.552201	1.79561	2.49101	2.05454
520	3	4523400	4523700	4523400	4523700	2.80854	0.924196	0.231049	3.13546	2.18671	1.86414	0.780355	1.58433	2.53966	1.67188
521	3	4561450	4563450	4561450	4563450	2.91304	0	1.0575	3.93751	2.66783	2.56521	0.587375	1.2137	3.73952	1.70912
522	3	4703350	4705800	4703350	4705800	2.95292	0.813064	0.099021	4.4766	2.7945	3.45402	0.834342	1.50599	2.38808	1.72662
523	3	4898350	4898750	4898350	4898750	3.25541	1.51711	0	4.34745	3.30927	2.3982	0.173287	2.74159	2.53959	1.7871
524	3	4940400	4941350	4940400	4941350	3.33632	1.09302	0.0364814	3.48508	2.46725	2.04418	0.905067	1.26988	2.6277	1.799
525	3	4945000	4945100	4945000	4945100	3.30602	0.804719	0	3.32189	1.9356	2.29756	1.15129	1.79176	3.27267	1.79066
526	3	4986200	4987300	4986200	4987300	2.96941	0.11295	0.771144	3.2847	2.25891	2.04075	1.00054	1.50909	4.53086	1.70891
527	3	5005400	5005800	5005400	5005800	3.48696	1.42694	0	4.47689	3.79687	2.66252	0.830474	4.58542	2.60998	1.8343
528	3	5020450	5020800	5020450	5020800	2.67679	0	1.16398	3.0562	2.14272	1.81495	0	1.77674	4.97759	1.63664
529	3	5063100	5063550	5063100	5063550	2.74695	0	0.717941	3.27598	2.45619	1.80034	0.50715	1.48685	4.47058	1.6567
530	3	5134150	5134500	5134150	5134500	2.92748	0	1.4478	3.37692	2.35106	1.83697	0.156945	0.99021	2.83478	1.70082
531	3	5158400	5158900	5158400	5158900	2.67935	0.0693147	0.963952	4.41487	3.24762	2.57259	0.346574	1.27641	2.28517	1.67342
532	3	5265300	5265450	5265300	5265450	3.06737	1.13373	0	3.39971	2.51123	1.84314	0	0.366204	4.62269	1.73396
533	4	187150	187450	187150	187450	3.16268	0.622945	0	3.12949	2.23936	1.6844	0.298627	0.760725	4.81725	1.752
534	4	256250	257050	256250	257050	3.13904	0	1.64147	3.43397	2.35904	2.09347	0.497847	1.452	4.39165	1.75057
535	4	286300	286600	286300	286600	2.81881	0	1.34722	3.2579	2.13571	2.29618	1.26815	0.817546	3.98348	1.67502
536	4	402950	403150	402950	403150	2.69013	1.12495	0	3.51951	2.5607	1.94076	0.173287	1.46591	3.33753	1.65153
537	4	403300	404100	403300	404100	3.05172	1.91694	0.180648	3.87081	2.58447	2.41142	0.70306	0.829768	3.11201	1.73789
538	4	438850	440000	438850	440000	3.45313	0.0301368	2.70541	4.51967	3.07147	2.97029	0.562407	1.14115	3.93537	1.82859
539	4	522050	522800	522050	522800	3.81936	2.86257	0.0924196	4.38096	3.13366	2.93301	1.1918	0.82682	2.57682	1.9075
540	4	544100	544650	544100	544650	2.93345	0.122068	0	2.8392	2.06726	1.86969	0.0770164	1.58641	3.72565	1.69418
541	4	575200	576550	575200	576550	2.85851	0.0256721	1.32016	4.55097	3.28066	3.02506	0.286756	1.19254	1.38983	1.70974
542	4	594700	594800	594700	594800	3.65057	0.89588	0	3.30602	2.48142	1.86883	0.346574	1.58903	5.0994	1.87403
543	4	629000	629200	629000	629200	2.72671	0.748933	0	3.57739	2.55683	1.80196	0.850299	2.3796	2.87101	1.65997
544	4	633150	633250	633150	633250	2.70582	0	0.549306	4.50989	3.19344	2.66877	0.346574	1.03972	3.64035	1.67858
545	4	770350	771100	770350	771100	4.24969	1.90409	0.0462098	3.8824	2.95802	2.41511	0.769938	1.54509	2.89602	2.01758
546	4	771250	771750	771250	771750	3.19465	1.38979	0	3.38509	2.04972	2.26609	0.547753	1.14813	3.94944	1.76052
547	4	1106600	1107250	1106600	1107250	3.59071	0	2.04104	4.21801	2.8582	2.57577	0.840035	1.94397	2.71203	1.85994
548	4	1112550	1114000	1112550	1114000	4.22959	0.171373	2.30555	4.94043	3.3857	3.59685	0.937608	1.50146	2.1546	1.99033
549	4	1123350	1125300	1123350	1125300	2.99754	0.594791	1.01905	4.71808	3.40949	3.18938	0.846421	1.30019	2.11805	1.73905
550	4	1173800	1175000	1173800	1175000	4.42301	2.18808	0.0577623	4.69584	3.67373	3.08392	1.31178	1.59604	2.19562	2.03563
551	4	1175750	1176700	1175750	1176700	3.55462	1.38501	0.0364814	4.27984	2.89818	2.987	0.407495	1.48503	2.64176	1.85118
552	4	1192800	1193400	1192800	1193400	3.13872	1.20225	0	3.58819	2.68568	2.12807	0.736751	1.54855	2.06432	1.75359
553	4	1245050	1245300	1245050	1245300	2.8675	0	0.635611	3.44908	2.37772	2.05889	0	1.37024	2.02491	1.68718
554	4	1279700	1280100	1279700	1280100	2.76848	1.43649	0.287823	4.07061	2.9031	2.28339	0.807684	1.80279	2.30255	1.6801
555	4	1310000	1310550	1310000	1310550	3.39909	1.27953	1.12978	4.75808	3.39041	2.85401	1.26624	1.54672	2.05783	1.81798
556	4	1589950	1590400	1589950	1590400	2.62674	0.154033	0.783251	3.51646	2.49863	2.03318	0.77608	2.22296	2.37719	1.63696
557	4	1654700	1655650	1654700	1655650	2.87173	1.15019	0.109444	4.68035	3.66211	3.15001	0.355872	2.05394	2.26849	1.71536
558	4	1738150	1738300	1738150	1738300	2.70657	0	0.462098	3.07485	2.4404	1.9783	0.536479	0.231049	2.19996	1.64395
559	4	1780050	1781600	1780050	1781600	3.46521	0.0924196	1.82065	5.113	3.80481	3.53387	0.577246	1.34873	2.06222	1.83132
560	4	1957150	1957750	1957150	1957750	2.85077	0.712778	0.380362	3.90106	2.74325	2.30998	0.51986	1.36465	1.89818	1.69427
561	4	2008300	2009150	2008300	2009150	3.27483	0	1.16727	4.8082	3.83931	3.23176	1.05681	1.67838	2.11635	1.79741
562	4	2131100	2131400	2131100	2131400	2.75722	0	0.936426	3.45604	2.50764	2.13884	0.138629	1.26559	1.96534	1.66558
563	4	2132750	2133250	2132750	2133250	2.9249	0.138629	1.68474	4.02938	2.79006	2.49616	0.865869	1.85852	2.25477	1.71606
564	4	2134150	2134450	2134150	2134450	2.92449	0.853994	0.115525	4.12553	3.34528	2.14698	0.115525	2.43833	2.33146	1.71485
565	4	2153900	2154000	2153900	2154000	3.27554	1.15129	0.346574	3.52289	2.56198	1.58903	0.549306	0.804719	2.04717	1.78276
566	4	2223850	2224600	2223850	2224600	2.66893	0.0462098	0.905093	4.44855	3.37641	2.71667	0.0924196	1.93826	2.29088	1.67135
567	4	2421300	2422400	2421300	2422400	3.62339	1.03891	0.401693	4.66018	3.46903	3.11649	0.69995	1.57776	2.07612	1.86766
568	4	2437850	2438500	2437850	2438500	3.42869	1.77291	0.106638	3.83409	2.77355	2.18225	1.3309	2.05091	2.3167	1.82099
569	4	2472750	2473400	2472750	2473400	2.74242	1.5884	0	3.60844	2.46744	2.13656	0.687769	2.01238	2.27274	1.66477
570	4	2530750	2531050	2530750	2531050	3.03836	0.115525	1.10467	4.33113	3.15052	2.54249	1.09654	0.823607	2.29969	1.74211
571	4	2531650	2532450	2531650	2532450	2.92562	0.642535	0.682528	4.25605	2.93886	2.52998	0.966318	1.28141	2.03446	1.71595
572	4	2668500	2668600	2668500	2668600	3.15131	0	1.03972	3.47156	2.38109	2.07157	0	2.72121	2.29756	1.75433
573	4	2679900	2682000	2679900	2682000	3.3127	1.52559	0.0495105	4.39421	2.96491	3.1098	0.738344	2.32076	2.10513	1.79936
574	4	2751500	2751700	2751500	2751700	3.38697	0	0.44794	4.12199	2.56024	2.85841	0.794513	1.87137	2.07938	1.81401
575	4	2861550	2861700	2861550	2861700	2.63218	0	0.366204	4.31205	3.48916	2.19308	0	2.52003	2.18034	1.65983
576	4	2940850	2941600	2940850	2941600	3.399	0	1.39066	4.74775	3.6566	3.03173	1.27962	1.85023	2.18134	1.81876
577	4	2949050	2949650	2949050	2949650	2.94325	0.0577623	1.6208	4.05704	2.60793	2.81298	0.414151	1.32978	1.64481	1.71848
578	4	3004500	3004750	3004500	3004750	3.38399	0.635611	0	4.0794	3.06089	2.72096	0	1.76494	2.41364	1.81268
579	4	3083500	3083900	3083500	3083900	3.2314	0	1.11985	4.43596	3.21067	2.8037	1.01042	1.60446	2.35273	1.78613
580	4	3109050	3110150	3109050	3110150	2.71873	0.297532	0.407393	4.59594	3.15504	3.0213	0.71931	1.62432	2.17843	1.68246
581	4	3299000	3299300	3299000	3299300	2.92683	0.993963	0	3.8038	3.15348	2.02129	1.21369	2.27335	2.12944	1.70766
582	4	3375650	3376200	3375650	3376200	2.99112	1.35911	0.18904	3.81577	2.78448	2.2526	0.315067	1.6842	2.08153	1.72369
583	4	3441650	3443000	3441650	3443000	3.11689	0.0277259	1.65417	4.81238	3.40689	3.31591	0.48661	1.10344	2.0831	1.76216
584	4	3571900	3572000	3571900	3572000	3.21162	0.549306	0	4.02471	3.01293	2.13833	0	2.27694	2.07157	1.77529
585	4	3598850	3599650	3598850	3599650	2.72424	1.11249	0	4.72592	3.34329	3.46847	1.14441	1.44731	1.99155	1.68623
586	4	3632250	3632350	3632250	3632350	3.15587	0	1.03972	3.45338	2.56198	1.77767	0.549306	2.86505	2.04717	1.75461
587	4	3639300	3639450	3639300	3639450	2.79645	0.597253	0	3.43148	2.44651	1.93904	1.36478	1.4065	2.43439	1.67453
588	4	3722800	3723250	3722800	3723250	3.51448	0.353117	2.18628	4.52707	3.35789	2.76669	0.954906	1.55298	2.27806	1.84211
589	4	3813400	3814200	3813400	3814200	2.92172	0.931064	0.0866434	3.64368	2.4806	2.60884	0.303252	1.83866	1.99782	1.70556
590	4	4009850	4010200	4009850	4010200	2.95635	1.55085	0.297063	3.90257	2.52317	2.50286	1.4478	1.51897	2.34641	1.71579
591	4	4151850	4152250	4151850	4152250	2.66791	0.173287	1.19687	4.18546	2.8924	2.32486	0.74383	1.35699	2.02361	1.66387
592	4	4305000	4306100	4305000	4306100	3.55462	1.49765	0	3.58942	2.62056	2.18131	0.215067	1.36132	2.18957	1.84825
593	4	4316500	4316750	4316500	4316750	3.34572	2.55378	0	4.00094	2.89552	2.33198	1.24452	1.20805	2.48052	1.80595
594	4	4338350	4338500	4338350	4338500	3.31704	1.2614	0.231049	3.29058	2.45358	1.78237	0.998577	2.37483	1.79176	1.79376
595	4	4338650	4339400	4338650	4339400	2.98693	1.1702	0	3.64449	2.45173	2.3314	1.22668	1.49999	2.01974	1.72148
596	4	4431650	4431950	4431650	4431950	3.85308	1.31309	0	5.03304	4.07387	2.89082	0.115525	2.63946	1.76743	1.9058
597	4	4500550	4501700	4500550	4501700	2.65625	0.607173	0.701673	4.93005	3.45401	3.16455	0.751705	1.08429	1.71056	1.67683
598	4	4526450	4527000	4526450	4527000	2.6788	1.26368	0.0630134	4.75128	3.27061	3.0042	0.540968	2.25466	1.85296	1.67707
599	4	4543850	4545100	4543850	4545100	2.87559	0.0716704	1.47413	4.54222	3.04965	2.79167	0.73325	1.32757	2.04387	1.71435
600	4	4597650	4597800	4597650	4597800	3.47073	1.38629	0.732408	4.08518	3.05567	2.48258	0.597253	1.85865	2.25997	1.83224
601	4	4602350	4602500	4602350	4602500	2.62618	0.732408	0.231049	4.08529	2.82462	2.33436	0.693147	1.07296	1.96203	1.65563
602	4	4710100	4710700	4710100	4710700	2.94691	0	0.651549	3.65614	2.26718	2.70039	0.0630134	1.34868	2.03158	1.71175
603	4	4711300	4711400	4711300	4711400	2.69681	0	0.693147	3.70909	2.6365	2.39375	1.03972	1.79176	2.21541	1.65572
604	4	4744500	4744600	4744500	4744600	2.99448	0	1.79176	3.97154	3.21162	2.45264	1.03972	1.73287	1.79176	1.72664
605	4	4745050	4745300	4745050	4745300	3.14302	1.46424	0.219722	3.99465	2.8813	2.26064	0.666441	1.69326	2.35102	1.76126
606	4	4757750	4758100	4757750	4758100	3.07219	0.297063	2.21574	5.08653	3.60918	3.2631	0.924842	1.69641	2.13549	1.76039
607	4	4765350	4766300	4765350	4766300	3.14588	1.24151	0.0364814	4.73924	3.4317	3.18703	0.371013	1.37246	1.9407	1.77
608	4	4856550	4857500	4856550	4857500	3.21753	0.225088	2.09176	4.07255	2.80784	2.37447	0.824423	1.28815	1.90238	1.77766
609	4	4868750	4869900	4868750	4869900	3.87067	2.08995	0	4.33596	3.16873	2.86447	0.63731	1.53455	2.43977	1.92097
610	4	4876500	4877350	4876500	4877350	2.80146	0.479286	0.955507	4.72461	3.32942	3.28096	0.964588	1.2229	2.41633	1.70165
611	4	4880500	4881200	4880500	4881200	4.23687	2.90518	0	4.15898	3.02382	2.67337	0.942809	1.16488	2.08611	2.00783
612	4	4885550	4886950	4885550	4886950	3.258	1.20861	0	3.98457	2.77863	2.75146	0.823316	1.25507	2.00368	1.78453
613	4	4939650	4939750	4939650	4939750	2.74447	0.346574	0.346574	3.8128	3.04452	2.13833	0	0.89588	2.13833	1.67144
614	4	4952450	4952900	4952450	4952900	3.12411	0.654012	1.99141	4.29838	3.01001	2.56393	0.94724	2.0245	2.36744	1.75638
615	4	5009400	5010150	5009400	5010150	3.07124	0	1.19011	3.70844	2.81015	2.22216	0.184839	1.17909	2.06417	1.74138
616	4	5010450	5010900	5010450	5010900	2.68332	0.598436	0	4.12823	3.10721	2.36141	0.137327	1.23541	2.28921	1.66524
617	4	5050000	5050300	5050000	5050300	2.65096	1.34722	0.115525	4.72115	3.38743	2.89728	0.845862	1.5864	2.11492	1.67192
618	4	5057850	5058000	5057850	5058000	2.65239	0	0.231049	3.09786	2.25997	1.83375	0	0.462098	1.55132	1.63384
619	4	5059000	5060300	5059000	5060300	2.87251	1.00893	0.230441	4.34715	3.21589	2.92041	1.02951	1.40112	1.99786	1.71434
620	4	5122600	5122750	5122600	5122750	2.70207	1.42556	0	3.90293	2.42413	2.66205	1.30401	0.693147	1.73099	1.66347
621	4	5168400	5169100	5168400	5169100	4.40845	0.227004	2.20224	5.15988	3.67947	3.56653	1.39537	1.19036	3.15422	2.02037
622	4	5174400	5175850	5174400	5175850	3.3578	1.31165	0.103228	4.57368	3.21608	3.00107	0.54661	1.31144	2.0894	1.80582
623	4	5179600	5180700	5179600	5180700	3.34651	0.773399	1.00477	4.78288	3.19801	3.27602	1.42888	2.00312	2.1583	1.8068
624	4	5182150	5182250	5182150	5182250	2.6365	0.346574	0.346574	3.66257	2.23867	2.30259	0.693147	1.58903	2.48491	1.64343
625	4	5191350	5192000	5191350	5192000	3.08703	0.137828	0.990063	4.94734	3.43879	3.47987	1.06926	0.7034	2.19867	1.75749
626	4	5260450	5261150	5260450	5261150	2.68849	1.28186	0.148532	3.92112	2.68449	2.38688	0.255966	1.55984	2.31998	1.66176
627	4	5286350	5288600	5286350	5288600	2.69401	0.0407218	0.848241	4.3733	2.66024	3.37595	0.498139	1.18226	2.10894	1.67361
628	4	5289250	5289500	5289250	5289500	2.66378	0	0.554518	3.85963	2.57188	2.67348	0	1.16696	2.16364	1.65371
629	4	5305250	5305900	5305250	5305900	3.3594	0.244466	2.38656	4.09662	2.82421	2.68378	0.966635	0.905212	3.71013	1.81084
630	4	5344850	5344950	5344850	5344950	2.64413	0	0.346574	3.05462	2.35024	2.01268	0.346574	0.693147	2.2499	1.62854
631	4	5367500	5367750	5367500	5367750	2.92857	1.19687	0.402359	3.41401	2.38742	1.82831	0.794513	1.55564	1.61847	1.70203
632	4	5435050	5435350	5435050	5435350	3.13182	0	0.682391	3.58341	2.71888	1.88976	0.115525	1.10467	2.04717	1.74672
633	4	5463400	5463700	5463400	5463700	2.87494	2.11401	0.115525	4.124	2.42255	2.6745	1.20131	1.70426	2.09438	1.70792
634	4	5467350	5467750	5467350	5467750	2.66401	0.0866434	1.05829	3.64973	2.60488	2.09027	0.4839	1.20649	1.85946	1.65037
635	4	5476450	5477250	5476450	5477250	2.73597	1.35381	1.1938	4.50254	3.09948	2.75222	0.946933	1.16256	2.36301	1.68223
636	4	5477950	5478200	5477950	5478200	2.72888	1.61667	0	3.46853	2.52814	2.22108	1.22096	1.03859	2.538	1.66089
637	4	5491950	5492950	5491950	5492950	4.18895	0.816828	1.79992	4.92254	3.67355	3.36682	1.16171	1.87392	2.02082	1.97345
638	4	5493700	5494300	5493700	5494300	3.33664	1.85844	0.44794	4.40235	3.21928	2.53869	0.231049	1.18234	2.35225	1.79896
639	4	5545650	5546450	5545650	5546450	2.71314	0.715231	0.630861	4.27669	2.9078	2.80832	0.753743	1.09862	2.19137	1.67301
640	4	5561450	5562650	5561450	5562650	2.66173	0	0.901129	4.03214	2.62917	2.7839	0.184617	1.25422	1.97984	1.65967
641	4	5564600	5565000	5564600	5565000	3.11189	0.881157	0	5.06051	4.39102	3.21203	1.3342	2.87212	2.41236	1.76492
642	4	5683250	5683350	5683250	5683350	2.86505	0.693147	0	3.40672	2.13833	1.79176	0.549306	1.15129	2.29756	1.68595
643	4	5800250	5800350	5800250	5800350	2.97532	0.346574	0	3.60762	2.79921	1.84444	0	2.13833	3.17457	1.71607
644	4	5836750	5837000	5836750	5837000	3.04539	0.138629	0	3.4448	2.56853	2.04644	0.277259	1.49507	3.60506	1.72946
645	5	45550	45850	45550	45850	4.39203	0	3.51179	3.6679	2.46829	2.47483	0.298627	1.82186	2.45245	2.06528
646	5	46000	46350	46000	46350	2.81833	0	1.42289	4.27366	3.13188	2.52795	0	1.00925	2.65019	1.69461
647	5	115950	116650	115950	116650	2.66617	0	1.08931	4.53123	2.9547	3.564	0.949113	2.48052	2.00856	1.67184
648	5	141100	141350	141100	141350	2.68526	0.138629	0.219722	3.4706	2.53153	1.94583	1.29845	0.782405	2.28062	1.65061
649	5	143900	144750	143900	144750	3.82008	0.462364	1.66178	4.21977	3.02079	2.71749	1.04813	1.11334	2.00319	1.91024
650	5	145000	146150	145000	146150	2.81148	1.07056	0.138176	4.1292	2.94098	2.71508	0.398675	1.06289	2.06426	1.69143
651	5	152400	152800	152400	152800	2.69276	0.93184	0	3.52178	2.68259	2.12813	0	1.69779	2.33864	1.65174
652	5	165100	166850	165100	166850	4.29807	0.0594126	3.17284	4.82385	3.41908	3.37388	1.18489	2.66555	2.12485	2.00173
653	5	168400	169550	168400	169550	2.99612	0.932629	0.301368	4.6903	2.84073	3.64679	0.629383	1.41134	2.15772	1.73898
654	5	170850	171200	170850	171200	3.33982	1.41592	0.913847	3.49267	2.32076	1.89892	1.23375	1.03891	1.65801	1.79881
655	5	246550	246650	246550	246650	2.69681	0	0	3.47156	2.34107	2.01268	0	2.29756	2.55297	1.65317
656	5	266700	266850	266700	266850	3.25612	0	1.61209	3.75147	2.19308	2.65887	1.03035	0.767528	3.23092	1.78186
657	5	267050	268550	267050	268550	3.73603	0.0617848	1.96982	3.94055	2.33327	2.90785	0.660618	0.769932	3.67028	1.8934
658	5	297700	298050	297700	298050	3.37116	0.099021	1.78998	4.67529	2.4109	3.73909	1.43939	0.814826	1.87433	1.81156
659	5	308700	311350	308700	311350	3.67111	1.62951	0.300163	4.34185	3.07204	2.99165	1.32701	1.50884	1.99326	1.86438
660	5	328050	329200	328050	329200	2.83904	0.0301368	1.71858	4.11733	2.75819	2.70534	0.0904105	1.73199	2.25255	1.69658
661	5	330000	330650	330000	330650	3.17648	0.6971	1.35738	3.7786	2.72885	2.09512	0.933841	1.35755	2.14143	1.76506
662	5	343450	344800	343450	344800	2.63573	1.18369	0	4.41615	3.14267	3.00496	0.413005	1.51814	2.0563	1.66387
663	5	358900	359350	358900	359350	4.79633	2.66839	0.231049	4.61944	3.87845	2.65885	0.276101	4.37472	2.12789	2.11425
664	5	461700	462000	461700	462000	2.76874	0.346574	1.23776	4.07623	2.86501	2.67675	0.115525	1.10555	2.18464	1.68119
665	5	463150	466200	463150	466200	4.17298	2.30291	0.0828302	4.65011	3.14471	3.47082	0.545709	2.77985	2.03716	1.97701
666	5	472800	473350	472800	473350	2.91141	0.780882	0.126027	3.87652	2.8941	2.48275	0.262761	1.42029	2.03078	1.70778
667	5	492050	492500	492050	492500	2.67055	0.154033	0.77608	4.95065	3.42368	3.24941	0.276101	1.18596	2.54645	1.68305
668	5	508900	509200	508900	509200	2.86605	0.828302	0	3.50871	2.69393	1.99715	0.115525	0.6452	2.38555	1.68977
669	5	626200	627600	626200	627600	3.22347	1.15355	0.702456	4.81852	3.21101	3.1251	0.710425	1.48333	2.42718	1.78482
670	5	772450	772800	772450	772800	3.23986	2.36118	0	3.908	3.0092	2.27336	1.23853	1.85488	3.77118	1.77986
671	5	796800	797100	796800	797100	2.91671	0.115525	0.577623	3.31189	2.27185	1.91678	0.961387	0.746223	3.17711	1.70036
672	5	866900	867800	866900	867800	2.83492	0	1.0542	3.6572	2.70113	2.17684	0.061034	1.21007	1.87347	1.68692
673	5	1268000	1268350	1268000	1268350	2.83473	0	0.898796	4.22216	2.42779	3.10868	1.08179	1.56966	2.2063	1.69932
674	5	1275850	1275950	1275850	1275950	2.78797	2.07944	0	3.28474	2.30259	2.07157	0	1.90333	2.04717	1.66965
675	5	1281400	1282250	1281400	1282250	2.95287	0.173287	1.34629	3.47719	2.47263	2.12244	0.958957	1.53481	2.10042	1.7089
676	5	1335100	1335850	1335100	1335850	2.73856	0.25808	0.511858	4.34421	3.05608	2.66217	0.543191	1.76527	2.10925	1.68079
677	5	1374450	1374700	1374450	1374700	2.87776	0	0.496981	4.03629	2.51574	3.0259	0.219722	2.73145	2.40433	1.7033
678	5	1387300	1387400	1387300	1387400	2.77063	1.09861	0.346574	2.79921	2.04717	1.73287	0	1.35403	1.77767	1.65326
679	5	1538100	1538450	1538100	1538450	3.04833	0.156945	1.03891	3.60951	2.24957	2.07269	0.949113	2.00713	2.22292	1.73092
680	5	1549000	1550050	1549000	1550050	3.09903	1.13641	1.26952	3.96055	2.74973	2.23717	1.27052	1.47026	1.8907	1.74942
681	5	1576000	1576900	1576000	1576900	3.35321	0	1.03909	3.54659	2.42096	2.15336	0.601541	1.12607	1.90781	1.80244
682	5	1628500	1628750	1628500	1628750	3.26531	0	1.36574	3.71765	2.92033	2.15992	0.138629	1.93627	1.9952	1.78275
683	5	1629100	1630500	1629100	1630500	4.28805	2.62508	0.0247553	4.43125	3.1802	3.1386	0.558534	2.41775	2.2185	2.01942
684	5	1677500	1677900	1677500	1677900	3.10731	0.865493	0	3.01428	2.09645	1.92828	0.414151	0.828302	1.8607	1.73779
685	5	1680800	1681000	1680800	1681000	3.44631	0.621227	1.54345	2.36036	2.10954	1.63777	0.51986	1.19687	2.31677	1.798
686	5	1682200	1682450	1682200	1682450	4.37004	1.94583	0	3.67091	2.90676	2.02288	0	2.38606	1.98845	2.05525
687	5	1685200	1685650	1685200	1685650	2.83753	2.09825	0.640925	3.46637	1.99405	2.45731	1.1657	0.781501	2.35606	1.68281
688	5	1705100	1705850	1705100	1705850	3.00687	1.79738	0	3.61853	2.1733	2.54874	1.23236	1.08233	2.35136	1.72323
689	5	1775200	1775750	1775200	1775750	2.73731	0.887028	0.398366	4.09925	2.91922	2.36537	0.435227	1.84157	2.35076	1.67356
690	5	1784400	1785500	1784400	1785500	3.01433	1.33825	0.033007	4.94225	3.46018	3.27785	1.06518	1.64649	2.1687	1.74648
691	5	1796550	1796950	1796550	1796950	5.33226	2.49606	0	5.52038	4.92622	3.45729	0.570544	2.72665	2.02257	2.1918
692	5	1840000	1841150	1840000	1841150	2.92046	1.09857	0.231049	4.75172	3.40136	3.07986	0.903601	2.34561	2.16564	1.72604
693	5	1851400	1852400	1851400	1852400	2.68945	0.0346574	1.42409	4.67426	3.02686	3.3847	0.804262	1.52397	2.1216	1.68054
694	5	1853450	1853800	1853450	1853800	2.71861	0.782948	0.354987	3.54294	2.61284	1.8872	0.808994	1.45182	1.79695	1.65791
695	5	1926150	1927200	1926150	1927200	2.76944	0	1.23696	3.88991	2.70664	2.51165	0.701291	1.16826	2.02798	1.67749
696	5	1965600	1968800	1965600	1968800	2.84667	0.0288993	1.16198	3.96886	2.76412	2.64112	0.975737	1.55557	2.13434	1.69527
697	5	1989000	1989800	1989000	1989800	3.02781	0	1.00533	4.02344	2.86326	2.49196	0.479866	1.33408	2.05869	1.73547
698	5	2011950	2012050	2011950	2012050	2.76471	0	0	4.04719	2.91741	2.34107	1.09861	1.9356	2.3979	1.67976
699	5	2076350	2076450	2076350	2076450	2.64916	0	0	4.06029	3.02013	2.2499	0.346574	1.24245	1.95601	1.65695
700	5	2076800	2077050	2076800	2077050	2.65276	0	0.737776	3.71896	2.41364	2.1871	0.496981	0.957498	1.96747	1.64866
701	5	2077200	2077300	2077200	2077300	2.71467	0	0.693147	3.28544	2.1719	1.9356	1.03972	0	1.99449	1.64982
702	5	2079500	2080000	2079500	2080000	2.67068	0.86074	1.21087	4.25957	3.12948	2.33858	1.20554	1.233	2.12782	1.6622
703	5	2080550	2081800	2080550	2081800	3.31563	1.316	0.2103	3.77779	2.57835	2.27008	0.902871	1.34793	2.24038	1.79597
704	5	2083100	2084900	2083100	2084900	2.69843	0.936624	0.149313	5.19603	3.79452	3.88641	0.622361	1.67949	2.17705	1.69371
705	5	2118200	2118350	2118200	2118350	3.15736	0.693147	1.61209	3.89126	2.94176	2.40801	0.828302	2.02968	2.01342	1.76098
706	5	2128050	2128150	2128050	2128150	2.67355	0.693147	0	3.66323	2.56495	1.86883	0.693147	0.693147	2.62875	1.65197
707	5	2128300	2128900	2128300	2128900	2.85332	0.77054	0.0577623	3.75708	2.50352	2.39674	1.00499	1.85281	2.15192	1.69216
708	5	2132000	2132750	2132000	2132750	3.13116	1.04183	0.106638	3.23928	2.16738	1.90121	0.169017	0.951838	1.9101	1.74793
709	5	2149650	2151500	2149650	2151500	2.76667	0.0562011	1.0706	4.70208	3.30652	3.23788	0.385207	1.60581	2.18455	1.69659
710	5	2151950	2153300	2151950	2153300	3.08043	0.166355	1.8782	4.32341	2.78344	2.84026	1.13352	1.59353	2.04421	1.74823
711	5	2159900	2160450	2159900	2160450	3.77709	2.65044	0.126027	4.74469	3.32387	2.9834	1.24363	1.55078	2.48542	1.8928
712	5	2211900	2214400	2211900	2214400	3.37205	1.78335	0.377405	4.8261	3.41462	3.33502	0.676974	1.45797	2.02255	1.80966
713	5	2231600	2232750	2231600	2232750	2.72582	0.0904105	0.735156	3.82751	2.66697	2.41245	0.86255	1.5617	2.17849	1.66728
714	5	2271750	2272450	2271750	2272450	2.95345	1.32371	0.935852	4.67388	3.20981	2.95343	0.973465	1.58437	2.09817	1.72981
715	5	2305200	2305900	2305200	2305900	3.28918	1.62731	0	5.03966	3.50715	3.42205	0.099021	1.74082	2.04488	1.79858
716	5	2333050	2333450	2333050	2333450	2.68641	0.923773	0.0866434	5.78789	4.47508	3.99015	0.22397	1.54289	2.42199	1.70736
717	5	2397900	2398050	2397900	2398050	2.66879	0.828302	0.231049	4.23362	3.14847	2.46339	0.366204	3.2687	2.50128	1.66496
718	5	2553650	2554800	2553650	2554800	2.84952	0.960397	0.0301368	3.97971	2.78934	2.51524	0.44644	1.24571	2.12627	1.69612
719	5	2560050	2560650	2560050	2560650	4.23242	0	2.41304	4.05891	2.81408	2.84209	0.807731	2.15504	1.87421	2.01067
720	5	2644450	2645900	2644450	2645900	3.84689	4.02319	0.0770164	3.05398	2.18972	1.85667	0.0513442	1.27881	2.14661	1.9285
721	5	2680050	2680500	2680050	2680500	2.69345	0	1.37912	4.34849	3.45098	2.67623	0.860267	0.475185	2.21974	1.67191
722	5	2716500	2717200	2716500	2717200	3.31507	0	1.60395	3.98091	2.84143	2.56044	1.27725	1.9121	2.02257	1.79693
723	5	2753800	2754100	2753800	2754100	3.15369	0	1.2317	3.9654	2.86553	2.34925	0.6452	1.8722	2.20427	1.76075
724	5	2801150	2801350	2801150	2801350	2.6684	0.866434	0	3.23591	2.16074	1.80085	0.575646	0.722593	2.10954	1.64042
725	5	2815700	2816500	2815700	2816500	3.38808	0.684801	1.65536	4.18195	2.92869	2.57018	1.094	1.44747	2.12732	1.81198
726	5	2865250	2865750	2865250	2865750	2.83322	0.940508	0	4.02678	2.67786	2.75666	0.716704	0.783201	1.92475	1.69463
727	5	2872950	2873200	2872950	2873200	3.78661	0	0.54161	3.34606	2.56758	2.16555	0	1.5664	2.31514	1.90751
728	5	2887800	2888100	2887800	2888100	3.59225	0.115525	1.89278	4.0255	3.05278	2.05931	0.91551	1.24504	2.17689	1.85684
729	5	2893400	2893850	2893400	2893850	3.17684	0.475185	0	3.24582	2.43159	1.76295	0.597253	1.22876	2.22309	1.75849
730	5	2900700	2901550	2900700	2901550	3.14	0.203867	1.70079	4.05982	2.88412	2.51114	0.796559	1.13874	2.07723	1.75891
731	5	2903350	2903900	2903350	2903900	3.30852	0.739018	0.468213	4.20905	2.96963	2.35707	0.935184	2.11197	2.15054	1.79418
732	5	2934400	2934800	2934400	2934800	3.2657	0	1.7609	3.99202	3.13671	2.34082	0.361296	0.858367	2.4138	1.78577
733	5	2981000	2981450	2981000	2981450	3.31576	0	0.930112	3.83882	2.82397	2.24918	0.819751	2.72408	2.16752	1.7967
734	5	3046050	3046850	3046050	3046850	2.94732	0.464159	1.57143	5.03062	3.48259	3.26696	0.851782	1.13834	2.22478	1.73362
735	5	3053500	3054500	3053500	3054500	2.83037	1.22485	1.09859	4.38435	2.94986	2.77122	0.560407	1.42711	2.10821	1.70009
736	5	3056100	3058500	3056100	3058500	3.25813	1.14137	0.493955	5.34755	3.71329	4.05708	1.11978	1.72157	2.09001	1.79412
737	5	3065050	3066500	3065050	3066500	3.93994	0	2.92965	4.32493	2.84999	3.18959	1.27309	1.44302	2.12686	1.93716
738	5	3197000	3199100	3197000	3199100	2.98806	0.752226	0.834313	4.68382	3.38797	3.07976	1.19269	1.84972	2.24626	1.74236
739	5	3243750	3244500	3243750	3244500	2.62586	1.15775	0	4.63603	3.58247	3.02926	0.56237	1.9301	2.56453	1.67003
740	5	3244650	3244850	3244650	3244850	2.97489	0.89588	0	3.978	2.79309	2.71485	0.346574	1.64481	2.39123	1.72124
741	5	3245050	3246000	3245050	3246000	3.03412	1.25453	0.146171	3.85675	2.46479	2.38133	0.739923	0.94142	2.44204	1.73381
742	5	3246700	3246800	3246700	3246800	2.67355	0.346574	0	3.39223	2.48491	1.86883	0.549306	1.15129	2.62875	1.64501
743	5	3255200	3258650	3255200	3258650	3.38799	0.0101933	1.69672	4.66265	2.92719	3.59688	0.370258	2.38055	2.08857	1.81569
744	5	3338300	3338750	3338300	3338750	3.54242	2.2297	0	4.21232	3.03766	2.38169	0.308065	1.88584	2.20198	1.84441
745	5	3344250	3345300	3344250	3345300	4.02124	0.198042	2.5892	5.61776	4.29525	3.94857	0.475259	1.58851	2.15784	1.93213
746	5	3345450	3346550	3345450	3346550	2.85902	0	1.78607	4.06531	2.73144	2.36585	1.10078	1.5558	2.1178	1.69956
747	5	3347800	3348250	3347800	3348250	2.76913	1.34945	0.154033	5.24257	3.8962	3.24904	0.308065	2.08235	2.31202	1.70693
748	5	3354250	3355200	3354250	3355200	2.74636	0.921691	0	3.76063	2.68416	2.41085	0.68529	1.64434	2.09307	1.67045
749	5	3379750	3379850	3379750	3379850	2.75469	0.89588	0.346574	3.63759	2.47082	1.86883	1.09861	2.32698	2.01268	1.66855
750	5	3419950	3420600	3419950	3420600	3.44282	0	2.03164	4.67286	3.69383	2.84456	0.452777	1.76517	2.09222	1.82681
751	5	3504500	3504850	3504500	3504850	2.9392	1.96895	0	4.56482	3.49557	2.65615	0.297063	1.94291	2.63019	1.72232
752	5	3505150	3505500	3505150	3505500	2.72241	0.840872	0.297063	3.54629	2.54998	2.18965	1.19183	1.8899	1.92963	1.6612
753	5	3514600	3515300	3514600	3515300	3.75256	0	1.39409	4.62401	3.52468	2.95618	0.255966	1.75362	2.25388	1.88978
754	5	3539000	3539300	3539000	3539300	2.74926	1.34906	0	4.73393	3.40677	3.0146	0.481729	2.43226	1.98398	1.69329
755	5	3551150	3552300	3551150	3552300	2.99959	0	1.22761	3.88714	2.81715	2.36178	1.36517	1.45172	2.34484	1.72704
756	5	3565350	3566050	3565350	3566050	2.63104	0.0495105	0.824933	3.87349	2.7702	2.26966	0.568968	1.7408	1.86184	1.64848
757	5	3567850	3568650	3567850	3568650	2.77723	1.41109	0	5.49309	4.01799	3.62562	0.851782	1.35284	2.03515	1.70956
758	5	3592050	3592850	3592050	3592850	2.8566	1.23298	0	4.43499	2.93413	3.11743	0.991381	1.54624	2.21603	1.70642
759	5	3619750	3619850	3619750	3619850	2.67117	0	2.09483	2.92897	2.23867	1.60944	0.346574	0.346574	1.86883	1.63499
760	5	3638000	3639600	3638000	3639600	2.90382	0.888914	0.220289	5.10351	3.61716	3.42274	0.519507	1.8574	2.07763	1.72869
761	5	3726000	3726100	3726000	3726100	2.6365	0.89588	0	4.12973	2.96745	2.76471	0.346574	1.7006	1.49787	1.65582
762	5	3796750	3797300	3796750	3797300	3.25652	0.0630134	1.49312	3.89659	2.68907	2.14814	1.08421	1.55646	2.09731	1.78433
763	5	3835350	3835450	3835350	3835450	3.02604	0	0.693147	4.02471	3.27554	2.13833	0	3.39897	2.21541	1.73434
764	5	3846150	3846300	3846150	3846300	4.0701	0	0.998577	3.24431	2.45925	1.87826	0.693147	3.33953	2.39513	1.98086
765	5	3853150	3853800	3853150	3853800	3.25399	1.74957	0.126027	3.17549	2.27953	1.81279	0.80744	1.36778	2.0627	1.7764
766	5	3859400	3859700	3859400	3859700	3.2245	0.415888	0.138629	3.69189	2.78009	1.98229	0	1.51202	2.28626	1.77481
767	5	3884150	3884400	3884150	3884400	3.19448	1.14076	0.138629	4.07776	3.20854	2.29653	1.22185	1.81696	2.14288	1.77154
768	5	3966700	3967200	3966700	3967200	2.71456	0.899516	0.767786	4.6648	3.18657	2.96536	0.398898	2.04849	2.34013	1.68583
769	5	3982900	3983700	3982900	3983700	2.66257	1.32404	0.24195	4.79223	3.55567	3.06817	1.27618	1.35276	2.22806	1.68026
770	5	3984700	3984800	3984700	3984800	2.66877	1.09861	0	3.51143	2.34107	1.94591	0.549306	0.804719	2.48491	1.64679
771	5	4005950	4007000	4005950	4007000	3.00625	0	1.05186	4.63963	3.28999	3.20352	0.296313	1.38314	2.33615	1.73936
772	5	4071550	4072100	4071550	4072100	3.20176	0.787154	1.72322	4.27668	3.09736	2.50309	1.16267	0.870453	2.30645	1.77549
773	5	4080350	4081350	4080350	4081350	3.49864	0	1.57734	3.63607	2.63942	2.27669	0.749721	1.32588	2.04168	1.83626
774	5	4097500	4097950	4097500	4097950	3.39042	0	1.88594	3.87621	3.0037	2.35019	1.30036	1.17579	2.21139	1.81138
775	5	4144400	4144500	4144400	4144500	2.99071	0.549306	0	3.87724	3.06561	2.13833	0	2.87629	2.3222	1.72481
776	5	4213350	4213600	4213350	4213600	2.65839	1.90683	0.138629	4.22546	2.94166	2.70841	1.0515	1.42198	2.36698	1.66214
777	5	4215750	4216250	4215750	4216250	2.70729	1.19627	0.207944	4.20509	3.0166	2.66584	1.39131	1.88421	2.20751	1.67456
778	5	4274500	4275500	4274500	4275500	3.45702	1.56276	0.862642	4.67885	3.11102	2.9099	1.2585	2.05758	2.385	1.82935
779	5	4290450	4291650	4290450	4291650	2.98586	0.909909	1.48599	4.14859	2.84345	2.60698	0.653561	1.5749	2.10312	1.7251
780	5	4291900	4293150	4291900	4293150	3.56847	0.325915	1.98803	3.92839	2.69689	2.48307	0.960016	1.90097	1.91829	1.85237
781	5	4304500	4304800	4304500	4304800	3.39711	0	2.27942	4.36131	3.17972	2.54762	1.33572	1.44312	2.52261	1.81664
782	5	4320300	4320900	4320300	4320900	3.28539	1.51607	0.149313	4.31396	3.3354	2.60183	1.137	2.36923	2.17559	1.79723
783	5	4483950	4484450	4483950	4484450	2.69132	0	0.975731	3.48814	2.55965	1.90244	0.358352	1.73969	1.99002	1.65097
784	5	4490800	4491100	4490800	4491100	3.00712	1.07691	0.115525	3.9111	2.92184	2.31858	0.797915	1.86123	1.99586	1.72789
785	5	4557600	4557800	4557600	4557800	4.11944	0.173287	1.43575	3.45843	2.6294	2.10889	0.173287	1.93166	1.85664	1.99311
786	5	4572750	4574150	4572750	4574150	3.07759	0	1.58121	4.36949	2.78944	3.20227	0.645135	1.32449	2.02463	1.75013
787	5	4575150	4576300	4575150	4576300	3.6768	1.92793	0.0904105	4.85953	3.5999	3.23775	0.959847	1.15974	1.8887	1.87193
788	5	4577800	4578850	4577800	4578850	2.71405	1.16571	0	4.061	2.8778	2.869	0.900907	1.57804	1.86211	1.66896
789	5	4585100	4587800	4585100	4587800	2.90449	0.0385082	0.745963	4.34436	3.00846	3.08482	0.649381	1.4556	1.9664	1.71466
790	5	4604600	4605200	4604600	4605200	3.52153	2.10343	0.557051	3.84971	2.64597	2.2073	0.71043	1.77417	2.02821	1.84576
791	5	4610450	4610550	4610450	4610550	2.67117	0.549306	0.804719	4.56921	3.18836	2.74032	0	1.03972	2.28217	1.67404
792	5	4632600	4632950	4632600	4632950	2.98377	1.63599	0.396084	3.70906	2.58856	2.07092	0.584906	2.55931	2.31991	1.72014
793	5	4703600	4704000	4703600	4704000	2.66245	0.310613	1.95226	3.94093	2.80781	2.39778	0.46111	1.80631	2.14711	1.65557
794	5	4727100	4727600	4727100	4727600	4.08388	0	2.19497	3.77971	2.70118	2.13972	0.901091	1.60695	1.89576	1.9792
795	5	4741600	4741700	4741600	4741700	2.63906	0.346574	0	5.12737	3.23695	3.48911	0.346574	2.44517	2.35024	1.68299
796	5	4769050	4769500	4769050	4769500	3.5865	1.25126	0	4.40314	3.76904	2.5577	0.597253	3.08407	1.91727	1.85888
797	5	4840650	4842650	4840650	4842650	3.35102	1.55388	0.553871	4.57762	3.14831	3.07199	1.28151	1.76089	2.14082	1.8041
798	5	4885850	4886300	4885850	4886300	3.49219	0	2.22949	4.22721	2.94153	2.51363	1.08415	1.10324	1.91279	1.83608
799	5	4890000	4890750	4890000	4890750	2.99969	1.65315	0.119451	4.24778	3.01703	2.61269	0.406986	1.58902	2.23349	1.73308
800	5	4930600	4932100	4930600	4932100	2.82992	0.0462098	1.16628	4.33671	2.8993	2.95229	0.800067	1.76843	2.16311	1.6989
801	5	4932350	4932700	4932350	4932700	3.1556	2.29393	0	3.68862	2.56593	2.31333	0.908015	1.98803	1.96493	1.75837
802	5	4947950	4949450	4947950	4949450	2.69059	0.977771	0.0462098	4.07322	2.80122	2.68464	0.298627	1.66165	2.11385	1.66597
803	5	4983850	4984250	4983850	4984250	3.04792	1.07427	0.173287	4.00733	2.84564	2.32896	1.07371	1.54148	1.95071	1.73787
804	5	4985550	4985650	4985550	4985650	2.66877	0	1.31953	4.57973	3.21162	2.77063	0	2.32698	2.28217	1.67401
805	5	5023450	5024200	5023450	5024200	2.67241	0.0462098	1.2512	5.30397	3.77639	3.71508	0.457796	2.08199	2.12195	1.69266
806	5	5025750	5027050	5025750	5027050	3.51488	1.37174	1.16313	5.1378	3.5819	3.64079	1.02503	1.96494	2.24687	1.83512
807	5	5044200	5044650	5044200	5044650	2.65245	1.18314	0	4.29363	3.43852	2.50941	0.154033	2.12997	2.02281	1.66212
808	5	5059300	5060200	5059300	5060200	2.67305	0	0.519547	3.61222	2.29943	2.45034	0.0385082	1.61569	2.01149	1.65023
809	5	5099450	5100400	5099450	5100400	3.36465	0.349673	2.81623	4.67588	3.49703	3.07757	0.825905	1.8456	2.15542	1.81483
810	5	5101750	5104100	5101750	5104100	3.2258	1.59478	1.97543	4.68561	3.23893	3.24264	1.10236	1.55472	2.28277	1.78032
811	5	5106100	5106750	5106100	5106750	2.98283	0.784119	1.39887	4.8568	3.51439	3.15298	0.444673	1.69648	2.23144	1.73768
812	5	5125200	5126950	5125200	5126950	3.48969	1.03478	1.3981	4.82946	3.52564	3.07343	1.29202	1.32024	2.05798	1.83415
813	5	5128450	5128600	5128450	5128600	2.80394	0.231049	0.231049	3.38612	2.39513	2.02968	0.231049	1.01484	2.62618	1.67464
814	5	5128800	5129350	5128800	5129350	3.53711	2.5395	0	4.45704	3.18972	2.76247	1.28168	1.5648	2.28798	1.85642
815	5	5130200	5130650	5130200	5130650	3.04729	1.44005	0.661183	5.3967	4.16589	3.51849	0.276101	1.42843	1.82088	1.75992
816	5	5147100	5147500	5147100	5147500	3.02611	1.75848	0.758553	4.44295	3.02562	2.71445	0.735763	1.24284	2.25774	1.74094
817	5	5148900	5149150	5148900	5149150	2.65224	1.46739	0.496981	5.25668	4.1027	3.35366	0.138629	1.52177	1.82884	1.68855
818	5	5179900	5180200	5179900	5180200	2.74612	0	2.06664	4.09748	2.74706	2.36727	0.115525	2.23623	2.17083	1.67707
819	5	5189250	5189600	5189250	5189600	3.1895	0	1.46463	3.45164	2.41012	2.17401	0.553029	2.12463	2.47649	1.76466
820	5	5196850	5197150	5196850	5197150	3.09174	1.6938	0	4.20798	2.79819	2.45849	0.462098	1.18981	1.80462	1.7499
821	5	5225450	5226400	5225450	5226400	3.04325	0.0364814	1.09922	3.39702	2.52615	2.12561	1.07616	0.912663	2.41901	1.72885
822	5	5226750	5227350	5226750	5227350	3.35613	1.26668	1.27389	3.58547	2.57523	2.07285	0.846898	1.50564	2.5765	1.80425
823	5	5242500	5243650	5242500	5243650	3.4935	1.54828	0.168313	3.99386	2.9105	2.57324	0.495911	1.90437	2.10721	1.83741
824	5	5252700	5252950	5252700	5252950	2.65277	1.6417	0.138629	5.27925	4.39963	3.49827	1.21369	1.25831	2.13941	1.68899
825	5	5348400	5349250	5348400	5349250	3.43644	0.505538	2.3444	4.71716	3.45814	3.17532	1.26484	1.56984	2.30907	1.83078
826	5	5355100	5355600	5355100	5355600	2.71853	1.50636	0.346574	4.60891	3.26923	2.7796	1.01095	1.01503	2.02591	1.68691
827	5	5355750	5356700	5355750	5356700	2.73503	0.465317	0.392354	4.4354	3.01177	2.78246	0.392354	1.74081	2.10621	1.68138
828	5	5357300	5357450	5357300	5357450	2.80836	0.597253	0	3.87153	2.93237	1.93904	0.366204	0.732408	1.96203	1.68463
829	5	5363650	5364350	5363650	5364350	5.35182	0	2.56773	4.65869	3.88561	2.89616	0.511931	4.12477	2.0007	2.25551
830	5	5364850	5365300	5364850	5365300	3.77273	1.89257	0.0770164	4.36157	3.34005	2.54761	0.751286	2.57543	2.25885	1.89492
831	5	5389450	5390150	5389450	5390150	3.20047	0.909488	1.08895	4.89825	3.88836	3.1657	1.30628	2.74785	1.89137	1.78166
832	5	5437100	5437950	5437100	5437950	2.84763	0.881157	0	4.58649	3.22098	2.96802	0.129965	1.77014	2.31799	1.70841
833	5	5441400	5442400	5441400	5442400	3.0055	0	1.54271	5.14349	3.7765	3.34123	0.825851	1.39878	2.1377	1.74633
834	5	5450800	5452250	5450800	5452250	4.25354	0.0770164	2.67841	4.5889	3.38348	3.10598	1.0579	0.983778	2.30088	1.99329
835	5	5460200	5460750	5460200	5460750	2.6808	1.04405	0.18904	3.42147	2.3404	1.79622	0.225901	1.45104	2.08401	1.64711
836	5	5521400	5521550	5521400	5521550	2.65437	0	0.597253	3.37947	2.53827	2.03493	0	2.2146	1.92691	1.63994
837	5	5528150	5528250	5528150	5528250	2.65906	1.58903	0	3.80045	2.86179	1.99449	0.346574	1.24245	3.13455	1.65267
838	5	5536850	5537600	5536850	5537600	4.39874	0	2.15443	4.41718	3.58698	2.71686	0.496981	1.15291	2.25535	2.02993
839	5	5538200	5540450	5538200	5540450	4.16867	2.03665	0.0860267	4.57194	3.17728	3.2007	0.65688	1.20672	2.10714	1.98404
840	5	5643750	5644850	5643750	5644850	3.39691	1.874	0.433371	4.35208	3.20012	2.69243	1.24385	2.16818	2.31046	1.81458
841	5	5645050	5645150	5645050	5645150	2.92177	1.49787	0	4.2685	2.91741	2.6365	0	1.49787	2.35925	1.71666
842	5	5714450	5714950	5714450	5714950	3.08473	0.0693147	1.26736	3.80966	2.7162	2.07266	1.0779	1.43493	2.58068	1.74347
843	5	5721000	5721150	5721000	5721150	3.85716	0.963457	0	3.85056	2.47749	1.99042	0	0.462098	2.14857	1.92438
844	5	5763350	5763750	5763350	5763750	2.69994	1.63549	0.0866434	4.81326	3.55499	3.10656	0.771723	0.9678	2.22459	1.68698
845	5	5791800	5792550	5791800	5792550	3.55917	0.782639	2.13633	3.94927	2.65797	2.16913	1.06858	1.67201	2.14816	1.85143
846	5	5836600	5838100	5836600	5838100	2.6743	1.2587	0.0924196	5.32718	3.74743	3.8622	0.603338	1.97241	2.24781	1.6919
847	5	5838800	5839600	5838800	5839600	3.13547	2.59306	1.09039	4.49712	2.97436	2.83493	1.30455	2.20955	2.49992	1.76279
848	5	5839850	5840200	5839850	5840200	2.97163	2.34339	0.099021	3.86628	2.8034	2.15054	0.156945	1.6557	2.65337	1.71992
849	5	5851850	5852150	5851850	5852150	2.84382	1.54973	0.231049	3.76924	2.49392	2.2286	0.6452	1.51882	2.21271	1.69055
850	5	5857750	5857850	5857750	5857850	3.32772	0	0	3.82485	2.94305	1.94591	0.549306	4.44258	2.1719	1.79961
851	5	5881450	5881550	5881450	5881550	2.96213	1.09861	0.346574	4.0342	2.63906	2.56198	0.549306	1.7006	1.99449	1.72107
852	5	5920500	5920600	5920500	5920600	2.6365	0.549306	0	4.02279	2.56495	2.67355	1.03972	2.32698	2.07944	1.65337
853	5	5937600	5938300	5937600	5938300	3.19392	0.0495105	1.52555	4.0641	3.29885	2.25652	1.36842	0.939175	2.23127	1.76813
854	5	5954350	5954450	5954350	5954450	2.83321	0	0	3.4012	2.35024	1.86883	0.89588	1.35403	3.7748	1.6807
855	5	5955550	5955650	5955550	5955650	2.63906	0	0	3.21808	2.29756	2.01268	0	2.13833	4.01309	1.63276
856	5	5956150	5956450	5956150	5956450	2.82228	0	0	2.98958	2.02968	1.76743	0.115525	0.515174	4.30706	1.66757
857	5	5960850	5960950	5960850	5960950	2.67355	0	0	3.24612	2.34107	1.6661	0	2.50532	2.6365	1.64136
858	5	6022300	6022650	6022300	6022650	2.94632	0.65205	0	3.56567	2.75706	2.03207	0.198042	1.14088	4.26768	1.70966
859	5	6055050	6055300	6055050	6055300	3.99752	0	0.77424	3.17393	2.23487	1.7415	0.899962	1.54805	4.62575	1.96635
860	5	6130400	6130700	6130400	6130700	2.72696	0	0.847933	3.29099	2.32027	1.83501	0.828302	0.481729	2.63929	1.65456
861	5	6164750	6165300	6164750	6165300	2.8627	2.18827	0	3.52104	2.66828	2.01844	0.921327	1.30297	4.43387	1.69178
862	5	6324450	6327250	6324450	6327250	2.98395	0.037808	1.13981	4.2482	2.66914	3.11858	0.264451	1.06474	2.8885	1.7294
863	5	6337950	6338400	6337950	6338400	3.22117	0	1.75676	4.36328	3.08379	2.57888	0.199084	1.74108	2.42336	1.77973
864	5	6338650	6339550	6338650	6339550	2.64128	0.631486	0.833281	5.28927	3.91817	3.67568	0.795647	1.21296	2.417	1.68782
865	6	22400	23950	22400	23950	3.30416	1.29891	0	3.46522	2.43249	2.14637	0.491146	1.03733	4.19239	1.78848
866	6	53600	54200	53600	54200	4.02367	0.0577623	1.18234	4.01345	3.1419	2.2058	0	0.876249	2.86403	1.96201
867	6	146800	146900	146800	146900	2.68764	0	1.09861	3.27051	2.91741	2.12425	0	1.15129	3.54001	1.64629
868	6	173100	173750	173100	173750	3.02023	0	1.08643	3.81926	2.78242	2.21291	0.191147	1.38792	3.5661	1.7285
869	6	174600	174850	174600	174850	3.03319	1.30205	0.635611	3.82023	2.64146	2.22108	1.31079	1.11519	2.9561	1.73315
870	6	246800	247150	246800	247150	3.22495	0.41291	1.93482	4.16667	3.15647	2.36003	1.34295	1.20887	2.49881	1.7782
871	6	350700	351200	350700	351200	2.7845	0.888184	0	3.33804	2.40521	1.99531	0.0693147	0.948797	4.51666	1.66857
872	6	351400	351600	351400	351600	2.73399	1.12495	0	3.2352	2.15512	2.00358	0.173287	0.346574	4.40558	1.65337
873	6	417700	420300	417700	420300	3.42472	1.04082	0.243779	3.67147	2.46252	2.21961	0.687971	0.926383	4.47584	1.81702
874	6	480200	480550	480200	480550	3.16997	0	1.21788	3.80285	2.73571	2.57956	1.14491	1.1255	4.59433	1.76088
875	6	489700	491550	489700	491550	3.12359	0.0374674	1.7459	5.22079	3.81492	3.7996	0.897956	0.783308	3.46049	1.7715
876	6	492050	493050	492050	493050	3.5045	0.701699	1.8047	4.86185	3.49869	3.26562	1.28211	0.535721	2.42513	1.83925
877	6	494300	494750	494300	494750	2.94047	1.46748	0.199084	4.17301	2.86705	2.5697	0.552201	1.17425	3.22274	1.71868
878	6	510700	511500	510700	511500	3.12335	0.138629	0.822122	4.46501	2.97818	2.73712	1.06638	0.934548	2.26858	1.75912
879	6	519900	520350	519900	520350	3.16116	1.59129	0.154033	3.65773	2.76989	2.19113	1.44672	1.35083	2.58254	1.75729
880	6	520900	521200	520900	521200	2.68131	0.712778	0.414151	3.54532	2.3933	1.79993	1.19244	2.02117	3.14702	1.65094
881	6	522450	524050	522450	524050	3.14996	0.0343316	1.56193	4.21507	2.95485	2.7408	0.87724	0.991927	3.04534	1.76537
882	6	526850	527150	526850	527150	2.76179	1.04485	0	3.50573	2.11444	2.03098	0.991774	1.56544	2.43049	1.66559
883	6	532100	532200	532100	532200	2.8029	0	0	3.73739	2.70582	2.09483	0	0.89588	3.54085	1.68124
884	6	532950	534050	532950	534050	3.16255	1.29968	0	3.53012	2.33625	2.22837	0.664061	0.974736	4.30429	1.75868
885	6	580350	580600	580350	580600	2.94399	1.56955	0	3.68332	2.57188	2.25955	1.00213	1.39694	2.15378	1.71044
886	6	587650	589400	587650	589400	3.70022	2.67963	0.484592	4.7056	3.46533	3.06071	0.843394	1.59395	2.10912	1.859
887	6	630450	630700	630450	630700	2.96539	0	1.21369	3.97398	3.14844	2.19841	0	2.83008	2.33254	1.72105
888	6	681000	681350	681000	681350	2.81302	0	1.2972	3.69405	2.29549	2.26372	0.566866	1.19451	2.50366	1.6815
889	6	695050	695800	695050	695800	3.41031	0	2.09039	5.38131	4.74026	3.52731	0.635611	3.62583	2.23179	1.83247
890	6	697000	697100	697000	697100	2.91447	0.549306	0	4.77341	3.54877	2.83148	0.346574	2.89037	2.19101	1.72523
891	6	697550	699000	697550	699000	3.50882	2.19935	1.00336	4.62283	3.047	3.06823	1.02993	1.52168	2.32549	1.84545
892	6	723700	724950	723700	724950	3.70131	0.28197	1.46489	4.05273	2.82545	2.51757	1.32885	1.33637	2.38454	1.88107
893	6	741050	741450	741050	741450	3.23128	0	1.10513	4.19198	3.42395	2.15535	1.07427	3.99755	1.63816	1.77933
894	6	752450	752750	752450	752750	2.85928	0	0.865493	4.01014	2.99983	2.39391	0.115525	1.65191	1.51413	1.69855
895	6	753300	754050	753300	754050	3.28866	0.16566	2.3341	4.3017	2.89831	2.57795	0.856556	1.7507	2.15338	1.79073
896	6	829750	830500	829750	830500	2.82632	0	1.01418	3.41047	2.46666	2.00502	0.502318	2.03021	1.73177	1.67838
897	6	857200	858700	857200	858700	3.82515	2.39642	0.0231049	4.00752	2.92696	2.60853	0.958976	1.77468	2.12188	1.91603
898	6	883500	883750	883500	883750	2.63566	0.77424	0.219722	3.66193	2.32573	2.37551	0.876405	1.59311	2.39548	1.64412
899	6	954800	955450	954800	955450	3.50197	0	1.48396	3.98542	3.04628	2.38803	0.306845	1.85061	2.13931	1.83582
900	6	983800	984700	983800	984700	2.84848	0.0770164	1.4274	5.01856	3.47237	3.34656	0.436677	1.04198	2.20297	1.71676
901	6	985100	986550	985100	986550	3.65621	2.173	0.161453	6.25451	4.85012	4.76453	0.910073	1.55625	2.12442	1.86116
902	6	995300	995450	995300	995450	2.79796	0.828302	0	3.83137	2.85444	2.14857	0	1.53506	1.93904	1.67998
903	6	1041900	1042000	1041900	1042000	2.69681	0	0	3.27267	2.35024	1.90333	0.693147	0.804719	2.602	1.64602
904	6	1042600	1042900	1042600	1042900	2.72973	0.183102	1.70339	3.81112	2.51545	2.41362	0.414151	0.981017	2.27791	1.66782
905	6	1047100	1047650	1047100	1047650	2.99828	1.00719	0	3.79416	2.88755	2.18016	0.707566	0.974762	1.8459	1.72536
906	6	1061200	1061650	1061200	1061650	2.81683	0.0770164	0.796338	3.51565	2.47153	2.05735	0.199084	0.654012	1.95575	1.67916
907	6	1064200	1065050	1064200	1065050	2.9936	1.20636	0	3.44436	2.4784	2.11313	0.563234	1.77775	2.11199	1.71796
908	6	1119000	1120100	1119000	1120100	3.20004	0.066014	1.01864	4.11477	2.94	2.65484	0.876952	1.58646	2.24735	1.77172
909	6	1214350	1214450	1214350	1214450	2.8029	0.89588	0.346574	3.1968	2.56198	2.19722	0	2.09483	2.70805	1.66949
910	6	1280000	1280300	1280000	1280300	2.77152	0.865493	0.682391	3.98524	2.78645	2.3343	1.0928	1.26889	2.31045	1.68105
911	6	1403850	1405650	1403850	1405650	2.94248	1.33874	0	4.31828	3.10605	2.83674	0.545221	1.34355	2.03981	1.72218
912	6	1486250	1486700	1486250	1486700	3.92742	0.430133	4.16139	5.20838	3.50861	3.34289	0.199084	0.898148	2.16955	1.92174
913	6	1490150	1490500	1490150	1490500	2.64455	0.099021	2.75411	4.47149	3.2068	2.85266	0.198042	0.773092	2.05875	1.66791
914	6	1493400	1494650	1493400	1494650	4.59013	3.90238	0.0439445	4.94102	3.61609	3.5856	0.436818	1.1211	2.44251	2.06521
915	6	1638350	1638850	1638350	1638850	3.63146	2.31852	0	4.2867	2.93724	2.36525	0.825323	1.44325	2.6426	1.856
916	6	1641250	1641950	1641250	1641950	4.358	0	2.18847	4.23544	3.09534	2.79286	0.524067	2.28301	2.31411	2.03278
917	6	1669300	1669500	1669300	1669500	2.76725	0	1.24245	3.43867	2.36179	2.01379	1.4087	1.61143	2.17488	1.6686
918	6	1727650	1728250	1727650	1728250	4.11646	0.115525	1.68976	3.7843	2.46911	2.59646	0.249644	0.910038	2.64754	1.98763
919	6	1734800	1735200	1734800	1735200	2.99214	1.14619	0	4.6977	3.38003	2.78726	0.64912	1.3208	2.23628	1.73735
920	6	1742550	1744100	1742550	1744100	3.57257	1.49919	0.0462098	3.7353	2.62119	2.27296	0.531036	1.19426	2.13813	1.85056
921	6	1865450	1866200	2769050	2769800	3.75728	0.16566	1.70917	5.01197	4.13251	3.40712	1.19452	4.39914	2.05988	1.89094
922	6	1887650	1888050	2747200	2747600	2.97493	0	1.4847	3.19887	2.34604	1.85209	1.05092	1.39208	2.51934	1.70899
923	6	1923550	1923900	2711350	2711700	3.09617	0.610952	0.65205	3.52072	2.3376	2.13173	0.427962	2.07663	2.3163	1.74196
924	6	1924050	1924500	2710750	2711200	2.86351	0.986871	0.154033	3.12083	2.16762	1.94182	1.1292	1.29212	1.98384	1.68241
925	6	2028300	2029250	2606000	2606950	3.2803	0	1.68746	3.83189	2.52311	2.44822	1.00426	1.63226	2.1318	1.78548
926	6	2037500	2038150	2597100	2597750	3.02114	0	1.27513	3.31824	2.33593	2.09379	0.624267	1.70079	2.19013	1.72222
927	6	2038500	2038800	2596450	2596750	3.20493	1.18981	0	3.46023	2.49699	1.76743	0.183102	1.19756	2.22653	1.76754
928	6	2045450	2045950	2589300	2589800	3.00622	0.778322	0	3.81384	2.66597	2.3409	1.11154	1.36215	2.11649	1.72725
929	6	2046200	2046850	2588400	2589050	2.98136	0.648888	0	3.31288	2.0811	2.01097	0.807634	1.12896	2.30062	1.71216
930	6	2060700	2061600	2573650	2574550	2.96005	1.82303	0.865859	4.34918	2.98126	2.66009	0.946095	1.64393	2.19213	1.72436
931	6	2062750	2063650	2571600	2572500	3.34957	0.269557	2.12875	4.30778	2.94791	2.67222	0.998606	1.13183	2.20859	1.80657
932	6	2118400	2118600	2516650	2516850	2.79611	0	0.173287	3.00787	1.86368	1.84755	1.41574	1.71881	2.13129	1.66399
933	6	2132650	2134150	2501100	2502600	3.05818	0	1.32424	3.6128	2.44582	2.38635	0.49049	1.30843	2.00403	1.73603
934	6	2166250	2166750	2468500	2469000	2.86083	0.0693147	0.799632	5.06437	3.82589	3.203	0.38712	2.02746	2.34865	1.71918
935	6	2215150	2215750	2419500	2420100	3.75431	1.15733	1.6393	5.21999	3.94228	3.47767	1.07351	2.06862	2.096	1.88643
936	6	2237050	2237400	2397850	2398200	2.96058	0	0.961915	4.48595	3.54566	2.71476	0.297063	2.14398	2.17442	1.72658
937	6	2240150	2242200	2393050	2395100	3.2083	0.222018	1.23316	3.95005	2.7019	2.65626	0.584451	1.58473	2.15069	1.77194
938	6	2438250	2439400	2195850	2197000	3.22793	1.71304	0.150684	3.88155	2.86061	2.34713	1.32446	1.67346	2.10803	1.77552
939	6	2546700	2547400	2087850	2088550	4.01068	2.60319	0.0495105	4.84576	3.70198	3.14721	1.19405	1.77995	2.31488	1.94405
940	6	2548700	2550450	2084800	2086550	3.45579	0.0594126	1.55979	4.20562	2.95536	2.86636	0.669687	1.69249	2.08952	1.82865
941	6	2562250	2562850	2072400	2073000	2.89939	1.31332	1.05123	4.39296	3.08078	2.80767	1.08204	1.71658	2.31946	1.71629
942	6	2573100	2573200	2062050	2062150	3.3667	1.38629	0	3.48112	2.29756	2.34107	0	1.58903	1.90333	1.80586
943	6	2585400	2586400	2048850	2049850	3.6482	0.36362	2.50328	5.13907	3.68629	3.4511	1.35877	1.78837	2.20773	1.86124
944	6	2610050	2610550	2024700	2025200	2.87776	0.826565	1.70661	4.12128	2.88556	2.35707	1.1813	1.8699	2.08807	1.7044
945	6	2614200	2614550	2020700	2021050	3.23015	1.14076	0.138629	3.86048	2.28847	2.63785	1.03859	2.55639	2.23145	1.77497
946	6	2670650	2671200	1964050	1964600	3.42147	1.45695	0	4.60265	3.43853	2.94181	1.11664	2.15824	2.44492	1.82299
947	6	2726250	2726400	1908850	1909000	2.67756	0	0	3.64886	2.38669	2.06207	0	1.7525	2.26411	1.65249
948	6	3122400	3123100	3122400	3123100	2.77238	0.886223	0.053319	4.96786	3.64083	3.14218	0.457742	2.0006	2.12677	1.69926
949	6	3123500	3124250	3123500	3124250	4.30463	2.04699	0.0462098	5.57322	4.16981	4.01137	1.14747	0.799512	2.21444	1.99106
950	6	3144550	3145250	3144550	3145250	2.62884	1.80587	0.383948	5.35484	4.12818	3.50512	0.917014	1.83068	2.17335	1.69072
951	6	3175700	3176000	3175700	3176000	3.06707	0.231049	1.12693	3.99524	3.20227	2.1729	0.414151	2.25692	2.28428	1.74728
952	6	3176400	3178600	3176400	3178600	3.65308	1.61585	0.103735	4.43771	3.10353	3.11754	1.04514	1.64685	2.00735	1.87189
953	6	3262100	3262650	3262100	3262650	3.38953	1.60064	0.335353	4.20253	3.21263	2.46964	1.00235	1.48885	1.9272	1.81711
954	6	3291400	3292850	3291400	3292850	4.22882	0.0478033	2.39675	5.13572	3.78727	3.82817	1.03635	1.38438	2.10917	1.98166
955	6	3296850	3297700	3296850	3297700	3.53167	2.7451	0.0815467	4.81542	3.15642	3.26143	1.11215	0.870097	2.70058	1.84587
956	6	3299450	3300650	3299450	3300650	3.61856	2.30392	0.0288811	4.01573	2.82073	2.58015	0.810234	1.14672	2.58118	1.86054
957	6	3355000	3355200	3355000	3355200	2.6347	0	0.51986	3.09459	2.23724	1.90222	0	1.24245	2.71686	1.62801
958	6	3388800	3390700	3388800	3390700	3.97467	2.02413	0.0729629	4.78241	3.28969	3.4632	1.27968	1.14401	2.31954	1.93474
959	6	3432150	3432750	3432150	3432750	2.83688	0.3226	0.587438	3.81185	2.76618	2.44185	0.149313	0.865493	2.37142	1.68889
960	6	3453900	3454600	3453900	3454600	3.01411	1.4315	0.099021	3.88352	2.90609	2.35589	1.27273	1.62037	2.6659	1.73074
961	6	3460250	3460500	3460250	3460500	2.72736	0.496981	0	3.08371	2.21581	1.86722	1.07506	1.99907	3.65575	1.64883
962	6	3487850	3488750	3487850	3488750	3.32596	1.91514	0	4.09782	2.80348	2.58288	0.61167	1.36669	5.17259	1.79968
963	6	3504500	3504700	3504500	3504700	2.75252	0	1.8303	3.89911	3.18313	2.12567	1.41574	0.850299	5.2069	1.67421
964	6	3537950	3538350	3537950	3538350	2.76892	1.00376	0	3.1984	2.44953	1.48217	0	1.55212	4.02758	1.66207
965	6	3611550	3612000	3611550	3612000	2.90015	0.783251	0.122068	3.63945	2.5928	2.07015	0.0770164	1.41648	2.33977	1.69976
966	6	3671100	3671250	3671100	3671250	2.73915	0.693147	0	3.9764	2.19308	3.05651	1.19451	1.83375	4.92458	1.67324
967	6	3683150	3685250	3683150	3685250	3.39208	0.0165035	1.28812	4.12836	2.74334	2.84529	0.426314	0.974124	3.0274	1.81419
968	6	3709400	3709600	3709400	3709600	3.36907	1.82086	0	3.06055	2.24429	1.68335	1.2912	0.173287	5.38385	1.80422
969	6	3774100	3775250	3774100	3775250	3.06106	0.676421	0	3.69356	2.63306	2.29265	1.00876	0.894035	4.72374	1.73686
970	6	3835300	3835450	3835300	3835450	2.63416	0	1.59583	2.97688	2.02968	1.89453	0.231049	0.648637	4.54234	1.62526
971	6	3856350	3856850	3856350	3856850	2.85786	2.15399	0.415888	5.09455	3.32772	3.42972	0.940063	1.596	2.49489	1.71755
972	6	3859100	3859550	3859100	3859550	2.71551	0.822406	0	4.27274	3.37586	2.78502	0.549306	3.78714	2.59977	1.67575
973	6	3885300	3885600	3885300	3885600	3.59642	1.16412	0	3.61616	2.796	2.07682	0.712778	1.53638	4.37373	1.8604
974	6	3963400	3964100	3963400	3964100	3.03048	1.59104	0.667989	4.06007	3.03241	2.33178	0.433459	1.31382	2.33759	1.73463
975	6	3986200	3986350	3986200	3986350	2.70805	0	1.59583	3.94777	2.89895	2.39004	0.597253	1.38104	2.67669	1.66603
976	6	3989300	3990000	3989300	3990000	3.03832	1.21349	0	4.40325	2.98582	3.29821	0.683927	1.1284	2.65399	1.74248
977	6	4044650	4044900	4044650	4044900	2.64265	0	1.78163	3.28866	2.29691	2.22366	0.737776	1.72667	3.52485	1.63533
978	6	4045100	4045650	4045100	4045650	3.10892	0	1.00092	3.24148	2.39571	2.01772	0	0.587406	3.69727	1.74236
979	6	4059250	4059700	4059250	4059700	4.20745	1.60734	0	3.77942	3.18543	2.07394	0	3.44963	3.09198	2.01249
980	6	4076200	4077000	4076200	4077000	2.97446	0	0.646568	3.68106	2.81628	2.27642	0.0433217	3.48137	3.56538	1.71819
981	6	4108600	4111250	4108600	4111250	3.03139	1.19074	0.0130782	4.25172	2.83957	3.07762	0.483927	1.40962	2.72412	1.73864
982	6	4114600	4114900	4114600	4114900	2.82905	0	1.30534	4.14246	3.28659	2.35461	0.346574	1.34722	2.80577	1.69413
983	7	189950	190750	4064554	4065354	2.95072	1.14038	0.317975	4.05718	2.85921	2.62733	0.4839	0.803022	2.49154	1.71795
984	7	332600	333050	3922254	3922704	2.62968	0.67427	0	3.82846	2.63479	2.00659	0.276101	2.08787	2.07334	1.64682
985	7	382100	382400	3872904	3873204	2.92	0	1.62965	3.6498	2.67723	2.11951	0.712778	1.67292	2.23297	1.70386
986	7	407200	407650	3847654	3848104	3.02822	0.0770164	1.32515	3.83221	2.86708	2.25369	0.308065	2.05077	2.17058	1.73253
987	7	409350	410100	3845204	3845954	2.86173	0.138629	1.10846	4.90164	3.68639	3.14789	0.431593	1.68982	2.31932	1.71683
988	7	427950	428050	3827254	3827354	2.68764	0	0.804719	3.27697	1.79176	1.77767	1.03972	0.549306	2.3222	1.64503
989	7	429000	429300	3826004	3826304	2.86879	0	1.09654	3.21695	1.9898	1.91034	0.298627	1.81276	2.34412	1.68588
990	7	579800	580000	3675304	3675504	3.0138	0.621227	0	3.42934	2.47935	2.04212	0.693147	1.86368	4.021	1.72031
991	7	712000	712650	3542654	3543304	2.866	0.106638	0.977863	3.45449	2.27387	2.09794	1.02526	1.11355	1.88221	1.68914
992	7	718050	718650	3536654	3537254	2.86241	0.115525	1.1107	4.34694	3.27577	2.73376	0	1.49324	2.13763	1.7055
993	7	733650	734050	3521254	3521654	2.98293	0.0866434	1.59568	4.1796	3.04319	2.56524	0.4839	1.51853	1.75425	1.72875
994	7	736800	738050	3517254	3518504	3.10766	0.0993963	1.67352	4.61642	3.1804	3.19006	0.712499	2.1192	2.2722	1.75838
995	7	789100	789650	3465654	3466204	3.51342	0.162887	2.4014	4.6386	3.19795	2.85886	0.451801	1.47376	2.31053	1.84175
996	7	793050	793150	3462154	3462254	2.72121	0	0.89588	3.41652	2.66877	2.23867	0	1.28247	2.56198	1.65555
997	7	823900	824200	3431104	3431404	3.16924	2.07485	0	3.98055	3.19962	2.78237	0.183102	1.8462	2.19836	1.7673
998	7	858950	859100	3396204	3396354	2.67145	1.22963	0.231049	3.38013	2.03493	2.14108	0.963457	0.828302	2.22485	1.64273
999	7	870850	871200	3384104	3384454	2.63094	0.913847	1.27983	4.89691	3.6131	2.95265	0.866918	1.58792	2.30072	1.67504
1000	7	906800	907550	3347754	3348504	2.83303	1.44988	0.669666	4.47668	3.12377	2.86126	0.0462098	1.63522	2.25546	1.70597
1001	7	931950	932300	3323004	3323354	2.68545	1.76954	0	3.71254	2.62222	2.22167	0.65205	1.83987	2.31991	1.6558
1002	7	938150	939250	3316054	3317154	3.01188	1.13615	0	4.52053	3.21138	2.99696	0.945252	1.7003	2.27173	1.7392
1003	7	1015350	1015650	3239654	3239954	2.64377	0	0.767528	3.44811	2.35699	2.21241	0.115525	2.16032	2.54397	1.63791
1004	7	1123900	1125800	3129504	3131404	4.94047	4.06447	0.0729629	6.83776	5.06712	5.59415	0.983529	2.83579	2.01675	2.0461
1005	7	1126250	1126450	3128854	3129054	2.64206	0.346574	0.748933	3.8951	2.55509	2.55023	1.19687	1.49787	2.09275	1.65018
1006	7	1127650	1128400	3126904	3127654	2.78697	1.22276	0.945344	4.65067	3.19839	3.42612	0.3505	1.1581	2.0201	1.6976
1007	7	1128550	1129500	3125804	3126754	3.01515	1.42297	0.0729629	4.56211	2.66634	3.48903	1.3779	1.4071	1.94031	1.74099
1008	7	1183550	1184650	3070654	3071754	2.735	2.04758	0	5.0534	3.69825	3.60635	0.0814436	1.90562	2.05365	1.69892
1009	7	1185550	1186050	3069254	3069754	2.81427	1.44521	0.0693147	3.5712	2.18409	2.16459	0.92873	0.933609	1.79948	1.6778
1010	7	1186200	1187800	3067504	3069104	3.46916	0.47403	2.02515	4.99391	3.44156	3.30109	1.43456	1.92704	2.03527	1.8324
1011	7	1241350	1241800	3013504	3013954	2.91222	0.353117	0.552201	4.04299	2.97187	2.46328	0.276101	1.69853	1.99	1.71105
1012	7	1269250	1269450	2985854	2986054	2.65383	0.274653	0.997246	4.31423	3.237	2.86608	0.173287	0.92222	2.20082	1.66507
1013	7	1276350	1276850	2978454	2978954	3.16899	1.47886	0	4.13887	2.81012	2.81687	0.138629	1.60695	2.23781	1.76693
1014	7	1302450	1303250	2952054	2952854	2.99355	0	1.14216	3.53025	2.55666	2.21832	0.644808	1.23282	2.37615	1.72029
1015	7	2262000	2262350	1992954	1993304	2.6749	1.25201	0.156945	3.78081	2.81151	2.14272	0.64283	1.89448	2.05329	1.65354
1016	7	2262500	2263450	1991854	1992804	3.27586	1.62051	0.0364814	4.79332	3.34057	3.26935	1.00468	1.11776	2.10809	1.79373
1017	7	2272950	2273150	1982154	1982354	2.91361	0	0	3.35733	2.54641	1.80196	0	1.42595	2.17798	1.69269
1018	7	2296300	2297750	1957554	1959004	3.64932	0.0956065	1.30854	5.15021	3.9215	3.7131	0.772868	2.08982	2.2131	1.86782
1019	7	2337100	2337200	1918104	1918204	2.63906	1.03972	0	3.66977	2.23867	1.86883	0.549306	2.29756	2.07157	1.6445
1020	7	2342350	2342650	1912654	1912954	2.97295	0	0.865493	4.02421	2.70462	2.55841	0.298627	1.83167	2.09434	1.7218
1021	7	2443700	2444200	1811104	1811604	2.73233	2.01498	0.0693147	3.97077	2.85803	2.52075	1.28426	1.17722	2.22521	1.67171
1022	7	2519900	2520050	1735254	1735404	3.13426	0.963457	0	3.87495	3.0072	1.84314	0.366204	3.29646	2.29923	1.75585
1023	7	2548700	2549450	1705854	1706604	2.73355	0.998623	0	3.94094	2.70387	2.80827	0.445595	1.49019	2.25272	1.67135
1024	7	2742150	2742300	1513004	1513154	3.25363	0.597253	0.231049	4.35622	3.11728	2.62006	0.828302	2.21546	2.25997	1.78521
1025	7	2748700	2749700	1505604	1506604	2.90281	1.1381	0.0549306	4.27626	2.55865	3.12029	0.536119	1.19483	2.13973	1.71388
1026	7	2773850	2774200	1481104	1481454	2.80535	0	0.751071	3.83085	2.74338	2.28027	0.255966	0.354987	2.24436	1.68256
1027	7	2838400	2838550	1416754	1416904	3.00041	1.98355	0	4.39145	3.1438	2.94351	0.231049	1.98441	2.10931	1.73792
1028	7	2959200	2959450	1295854	1296104	4.13885	1.34905	0	4.56159	3.73566	2.57991	0.993963	1.01752	1.643	1.97293
1029	7	2959850	2960050	1295254	1295454	2.87067	0.833051	0.173287	5.25625	4.2165	3.54408	0.274653	4.1769	1.95096	1.72732
1030	7	3006300	3006800	1248504	1249004	3.48182	0.109861	2.7074	4.52984	2.97935	3.20496	0.796555	1.45936	2.75832	1.83706
1031	7	3157100	3157350	1097954	1098204	2.77502	0.87889	0	3.32262	2.25595	1.90368	0.957498	2.08612	2.33654	1.66765
1032	7	3218500	3219650	1035654	1036804	2.88445	1.24883	0	4.88706	3.50622	3.54328	0.77214	0.769458	2.33072	1.72128
1033	7	3253200	3253700	1001604	1002104	3.20399	1.55683	0.154033	4.16936	3.27685	2.52651	0.629218	1.49944	2.2297	1.77109
1034	7	3271500	3271700	983604	983804	3.18166	0.804719	0.173287	3.75864	2.69411	2.22322	0.9678	2.3989	2.36179	1.76401
1035	7	3280600	3282450	972854	974704	3.23125	0.0192541	1.16793	3.74752	2.1623	2.7427	0.820317	0.55992	2.71171	1.77653
1036	7	3291650	3292050	963254	963654	3.06024	0.4839	1.68145	4.34753	3.10282	2.61623	0.951109	1.44759	2.54948	1.74756
1037	7	3299000	3299100	956204	956304	2.67117	0	0	3.47827	2.8029	2.23867	0.346574	1.49787	2.48142	1.64591
1038	7	3508450	3508600	746704	746854	2.98815	0.693147	0	3.45918	2.42181	2.1187	0.597253	2.03642	2.69444	1.71533
1039	7	3517050	3517450	737854	738254	3.2626	1.04638	1.691	5.21794	3.90358	3.4113	1.29824	0.998271	2.28053	1.79509
1040	7	3518450	3518850	736454	736854	2.76682	1.05955	0	4.03117	2.69945	2.06974	0.822406	1.36347	1.78926	1.68018
1041	7	3529000	3529400	725904	726304	2.77049	0.22397	0.310613	3.5444	2.47773	1.87333	0.89588	1.78388	2.43861	1.66884
1042	7	3617950	3618500	636804	637354	4.28014	1.98444	0.288914	4.18225	3.15375	2.32764	0.551675	1.79341	1.87747	2.01821
1043	7	3629800	3630200	625104	625504	2.87749	0	1.58706	4.15912	3.12738	2.39969	0.915149	1.77384	2.26833	1.70716
1044	7	3646650	3647200	608104	608654	3.37341	2.34549	0.0630134	3.8679	2.76508	2.17596	0.18904	1.15753	1.7818	1.80917
1045	7	3669700	3671250	584054	585604	3.15529	0.510107	1.5149	3.56682	2.37753	2.38818	0.952619	1.55459	3.32037	1.75631
1046	7	3671650	3672000	583304	583654	3.02965	0.198042	1.08001	3.28701	2.23514	2.01407	0.693147	0.946863	2.89674	1.72465
1047	7	3672850	3673500	581804	582454	2.74515	1.06144	0.3226	3.5436	2.40771	2.19245	0.264838	0.784915	2.72585	1.66455
1048	7	3677700	3678800	576504	577604	4.05651	0	1.86494	4.32823	3.24392	2.70486	0.18904	1.64394	2.19639	1.96136
1049	7	3685650	3685850	569454	569654	3.6279	0.823959	0	3.41595	2.05937	2.58495	0.549306	0	1.80196	1.86996
1050	7	3690700	3692000	563304	564604	3.23751	0.181481	1.93282	4.43065	3.26222	3.001	1.20396	1.37876	2.3896	1.78641
1051	7	3693850	3694250	561054	561454	2.6407	1.14877	0.346574	4.50299	3.32223	2.68736	0.93184	1.28226	2.40859	1.6679
1052	7	3703250	3703500	551804	552054	2.77182	0	1.09613	3.89335	2.912	2.42292	0.496981	1.89392	3.28328	1.67905
1053	7	3781350	3781850	473454	473954	3.06269	0	1.2214	3.58466	2.39062	2.46707	0.248491	0.870748	3.6156	1.73459
1054	7	3782050	3782700	472604	473254	2.9274	0	1.06116	3.51646	2.47807	1.93928	0.137828	1.45913	3.22465	1.70484
1055	7	3786000	3786100	469204	469304	3.23463	0	0	3.16218	2.28217	1.79176	0	0.549306	3.39897	1.76689
1056	7	3809500	3809600	445704	445804	2.68764	0	1.7006	3.35769	2.23867	2.01268	0.549306	1.83178	1.84444	1.64518
1057	7	3830500	3831550	423754	424804	3.21375	2.30486	0	4.34473	3.11343	2.81707	1.27693	0.988923	3.11321	1.78012
1058	7	3855250	3855650	399654	400054	2.71523	0.25993	1.03165	4.20088	2.92632	2.58417	0.433217	1.05248	2.31038	1.67116
1059	7	3898150	3898750	356554	357154	3.61343	0.283433	1.80263	3.53931	2.25803	1.93231	0.231049	0.930352	2.53615	1.85956
1060	7	4233650	4233750	21554	21654	3.53494	0	0.972955	4.36413	3.48112	2.53759	0.346574	2.50532	3.16397	1.84991

## Sheet: lincRNAs above threshold(n=418)
		NC10		NC12					log(Read counts)
Number	Chromosome	lincRNA Start	lincRNA End	lincRNA Start	lincRNA End	RNA-Seq Pooled	RNA-Seq (+) Strand	RNA-Seq (-) Strand	RNAPII N-terminus ChIP-Seq	RNAPII Ser5-P ChIP-Seq	RNAPII Ser2-P ChIP-Seq	Polysome	H3K4Me2 ChIP-Seq	H3K27Me3 ChIP-Seq	Logistic Regression log Ratio
1	1	15000	15200	15000	15200	2.54859	0.51986	0	3.86564	2.51848	2.4829	2.86904	2.41757	4.79145	1.6304
2	1	33950	34300	33950	34300	3.34927	0.099021	1.76032	3.22158	2.24621	2.02982	1.50436	1.64327	3.98418	1.79802
3	1	619200	619550	619200	619550	3.37618	2.21721	0.099021	3.92623	2.56128	2.29203	1.54539	1.45702	2.14792	1.81095
4	1	731200	731450	731200	731450	3.72978	0.277259	2.15738	5.00986	3.89449	3.23553	2.33198	1.50437	2.15341	1.88746
5	1	733100	735800	733100	735800	4.40758	1.94292	1.18198	5.2356	3.79517	3.83188	2.41449	1.38194	1.7767	2.02691
6	1	737700	738200	737700	738200	2.79385	1.88302	0.317805	4.45214	3.07363	2.66515	1.46752	1.36128	2.14526	1.69288
7	1	778350	780200	778350	780200	4.64808	1.10856	2.28788	5.36541	4.22605	3.89398	2.60442	2.21453	1.91156	2.02851
8	1	782200	782650	782200	782650	2.59778	1.62189	0.840009	5.77446	3.9188	3.74283	1.85619	1.65787	2.20071	1.68966
9	1	784400	784950	784400	784950	3.71397	2.55927	0.18904	4.65313	3.39671	2.87222	1.97891	1.01864	1.97643	1.87989
10	1	991000	991300	991000	991300	2.33088	1.16412	0	3.61575	2.48985	2.03231	1.52658	1.33272	1.97792	1.5786
11	1	1001250	1001700	1001250	1001700	5.06719	0.244136	3.39289	3.58394	2.49974	1.8674	4.07117	1.77535	1.97603	2.25349
12	1	1027100	1027200	1027100	1027200	2.12425	0.693147	0	4.49072	3.08689	3.17719	2.13833	2.5438	2.2499	1.57066
13	1	1029600	1030550	1029600	1030550	4.23205	0	2.19216	3.7881	2.81112	2.33059	2.13286	1.88557	2.41489	2.01725
14	1	1230300	1231300	1230300	1231300	3.15906	1.65534	0.0693147	4.2036	2.89757	2.52625	1.67071	1.3126	2.09679	1.76432
15	1	1415700	1416600	1415700	1416600	3.49378	0	1.2738	4.13771	2.65586	2.63089	1.65454	1.29179	2.11204	1.83745
16	1	1423050	1423450	1423050	1423450	3.89296	0	2.41342	3.55693	2.29077	2.68233	4.14089	1.31296	2.24756	1.9342
17	1	1549400	1549650	1549400	1549650	2.46636	1.40422	0	3.7534	2.21581	2.81593	2.36172	1.57204	2.38336	1.61058
18	1	1558200	1559200	1558200	1559200	4.17765	0.0693147	2.92213	4.27017	2.84442	2.79899	1.59946	1.75051	2.09806	1.99356
19	1	1735200	1736300	1735200	1736300	3.76653	0.0814436	1.71936	4.70637	3.44743	3.09322	2.11553	1.6839	2.22825	1.89246
20	1	1863250	1863850	1863250	1863850	3.80911	1.67542	0.207076	3.61441	2.59537	2.20904	2.3607	0.473632	0.207076	1.91442
21	1	1885550	1885950	1885550	1885950	3.72807	0.433217	1.76742	4.77321	4.01308	2.84371	3.513	4.43349	2.05014	1.88598
22	1	1929250	1929550	1929250	1929550	2.49032	0.566866	0	4.06248	2.79078	2.28167	1.6776	0.823607	1.74518	1.62508
23	1	1936700	1937250	1936700	1937250	3.2825	0.0630134	1.62659	3.72628	2.68855	2.21919	1.45807	1.47556	2.28196	1.78211
24	1	1937400	1937500	1937400	1937500	2.65906	0	0.346574	3.39449	2.3979	1.7006	1.7006	1.24245	1.84444	1.64066
25	1	1953250	1953950	1953250	1953950	2.80563	1.68908	0.440985	4.92782	3.52872	3.17371	1.45791	2.54143	2.06267	1.70351
26	1	1999850	2000800	1999850	2000800	3.89684	0.109444	2.33538	3.3846	2.28444	2.13776	1.58352	1.54196	2.51723	1.94071
27	1	2165050	2165600	2165050	2165600	3.43792	1.58398	0	3.78997	2.61676	2.13859	2.36063	1.17707	1.98178	1.81764
28	1	2475100	2475900	2475100	2475900	6.0831	5.26795	0.299218	4.569	3.00668	3.58474	1.69606	1.56344	2.11239	2.46865
29	1	2552500	2552950	2552500	2552950	4.93742	3.48071	0.0770164	4.13301	3.31681	2.46353	2.95269	1.93763	2.30345	2.18228
30	1	2821200	2821800	2821200	2821800	4.97032	4.08517	0.183102	6.70987	5.29349	4.70274	2.15424	1.82315	2.17714	2.05601
31	1	2880300	2880850	2880300	2880850	3.3703	1.90898	0.288914	3.91941	2.47889	2.52603	1.99768	1.46509	1.80887	1.80661
32	1	2895050	2896000	2895050	2896000	3.75465	1.78289	1.94163	4.18061	2.89332	2.68982	1.93936	1.65271	2.13703	1.89523
33	1	2948800	2949550	2948800	2949550	3.15993	1.91957	0.314567	4.08778	2.82465	2.54849	1.62759	2.15365	2.15703	1.76712
34	1	2978600	2978750	2978600	2978750	2.41474	1.96572	0.231049	3.78314	2.14857	2.14857	2.13231	1.73099	1.79176	1.60266
35	1	3039100	3039350	3039100	3039350	3.0317	1.46264	0.460517	3.85292	2.47954	2.36901	1.75751	1.53557	1.65375	1.73335
36	1	3055900	3056350	3055900	3056350	3.61235	0.486892	2.06205	5.5158	4.2096	3.47442	1.45752	0.832838	1.92449	1.86116
37	1	3061200	3061900	3061200	3061900	2.99352	0.326025	1.24026	4.58876	3.40129	2.8883	1.58812	1.42845	2.29005	1.7392
38	1	3114700	3115000	3114700	3115000	3.17151	0	2.10532	3.82329	2.77805	2.3699	2.98493	1.42861	1.71136	1.76189
39	1	3220950	3221250	3220950	3221250	5.21973	0	3.52439	4.28414	3.27361	2.44288	1.66994	1.50263	1.94162	2.23874
40	1	3244200	3244300	3244200	3244300	2.98307	0	1.24245	3.38079	2.48142	2.01268	1.79176	2.01268	2.13833	1.7134
41	1	3289450	3289550	3289450	3289550	1.9356	1.35403	0.346574	4.77169	3.34604	3.19846	1.97562	1.44519	2.19722	1.54905
42	1	3292500	3292900	3292500	3292900	3.45464	1.65091	0.397257	4.21601	3.15489	2.48728	1.51711	2.03625	2.24654	1.83297
43	1	3381550	3381650	3381550	3381650	2.51848	2.35925	0	3.86946	2.77063	2.23867	2.828	2.19722	2.07157	1.6254
44	1	3427850	3428000	3427850	3428000	3.60646	0.767528	0	4.01996	2.84879	2.18369	1.57283	2.32075	2.18559	1.86051
45	1	3428300	3428700	3428300	3428700	3.33592	2.00972	0	4.65884	3.14817	3.03018	1.52165	1.6452	2.33805	1.80534
46	1	3551900	3552450	3551900	3552450	3.14562	1.33627	0.3092	4.71824	3.37982	3.00165	1.7238	1.48359	2.22533	1.76692
47	1	4129450	4130000	4129450	4130000	4.48092	2.72114	2.86568	4.02991	3.0778	2.36127	3.10224	1.29957	1.58102	2.0645
48	1	4167000	4168200	4167000	4168200	5.23788	3.98228	0.132419	4.69662	3.28144	3.37727	3.18672	1.43276	3.20762	2.23155
49	1	4169400	4169800	4169400	4169800	3.63014	0	2.17916	4.47648	3.39632	2.60749	1.52676	1.05248	3.22306	1.86773
50	1	4214850	4215850	4214850	4215850	4.58186	2.80086	0	4.24341	3.12821	2.83552	2.18	1.2589	2.313	2.09336
51	1	4269900	4270350	4269900	4270350	3.55156	1.9107	1.68185	4.90393	3.42127	3.1005	1.56475	1.92664	2.23727	1.84733
52	1	4403800	4403900	4403800	4403900	2.41814	0.89588	0	3.86067	2.602	2.04717	2.04717	1.38629	2.04717	1.60405
53	1	4408550	4409300	4408550	4409300	3.06301	1.68878	0.0462098	4.11234	2.8514	2.59425	1.88669	1.72816	2.00861	1.74425
54	1	4424000	4426250	4424000	4426250	4.29581	0.251687	2.60304	4.49735	3.04696	3.18096	1.51086	1.49937	2.10095	2.01448
55	1	4645600	4646950	4645600	4646950	3.6062	1.32858	1.58056	4.7457	3.48576	3.23207	1.7751	1.54311	2.14234	1.85527
56	1	4699800	4699900	4699800	4699900	3.10127	0.549306	0.972955	3.45786	2.59648	1.90333	1.77767	2.11705	2.35024	1.74237
57	1	4712900	4713400	4712900	4713400	3.45317	2.27576	0.899516	3.41893	2.33043	2.20486	1.4779	1.00758	1.92145	1.82502
58	1	4839100	4839900	4839100	4839900	3.64881	1.60426	1.62792	5.32774	3.87561	3.66615	2.31015	1.23921	2.04755	1.86042
59	1	4842100	4842800	4842100	4842800	3.42163	1.49528	0.474556	5.15105	3.99817	3.39956	1.4808	1.64437	2.33447	1.82712
60	1	5069050	5069200	5069050	5069200	2.44651	0.828302	0.902683	3.46042	2.29312	2.07419	1.52145	1.24589	2.58767	1.5984
61	1	5073500	5074050	5073500	5074050	2.85226	0.126027	0.588536	3.92731	2.67838	2.21167	1.5127	1.68029	2.09497	1.69587
62	1	5093450	5094750	5093450	5094750	4.22223	0.164487	1.85153	4.26983	3.08827	2.70473	2.06843	1.34022	1.98944	1.99395
63	1	5096300	5097050	5096300	5097050	3.79583	0.238901	2.14226	3.45559	2.41793	1.99959	1.74463	1.70262	2.05022	1.91079
64	1	5213400	5214050	5213400	5214050	5.24678	0.207076	2.98272	4.18409	3.00739	2.8501	3.21491	2.10698	2.29888	2.27096
65	1	5242950	5243100	5242950	5243100	2.33192	0.366204	0.597253	4.67203	2.9227	3.28756	1.46068	2.10812	1.95454	1.61413
66	1	5481700	5482350	5481700	5482350	3.97247	2.07028	0.60463	3.9828	2.84824	2.42813	2.49255	1.43223	2.21636	1.94964
67	1	5871200	5871500	5871200	5871500	4.07316	2.13175	0.346574	3.98074	2.85445	2.57232	2.09344	1.52825	2.25055	1.97451
68	1	6092750	6092950	6092750	6092950	2.51512	0	0.794513	4.08709	2.87298	2.24705	2.36036	2.14854	1.91947	1.63037
69	1	6167200	6167300	6167200	6167300	2.07157	0	2.21541	4.07393	2.07157	2.83321	1.49787	1.56775	2.47082	1.54437
70	1	6215600	6215750	6215600	6215750	2.44651	0	0.597253	4.1864	3.03897	2.71596	1.76611	1.05935	1.79788	1.62037
71	1	6286700	6287350	6286700	6287350	3.93298	2.39797	0	4.24854	2.40264	3.41902	1.82683	1.20733	2.09794	1.93692
72	1	6563900	6564100	6563900	6564100	2.31162	0	1.44519	4.74134	2.24429	3.91354	3.2935	1.34382	2.18984	1.61327
73	1	6658600	6659600	6658600	6659600	3.18225	1.56192	0.923483	4.00957	2.72368	2.43111	1.91584	1.48365	1.99473	1.76344
74	1	6768900	6769100	6768900	6769100	2.28812	1.02359	0	3.97932	3.01216	2.35474	1.58903	1.17053	1.64481	1.58394
75	1	6770450	6771800	6770450	6771800	4.75868	1.11743	3.02546	5.49121	3.81448	3.92615	2.57517	1.29655	1.98188	2.07196
76	1	6783950	6784350	6783950	6784350	2.31874	0.396084	0	4.02668	3.04037	2.43079	1.61836	1.68803	2.11306	1.59038
77	1	6787600	6787950	6787600	6787950	2.13988	0.255966	1.56884	4.14486	2.89388	2.68219	1.85919	1.61396	2.03352	1.56049
78	1	6938450	6939550	6938450	6939550	4.01711	0.62962	2.51403	4.44693	2.38964	3.61593	2.03262	0.910982	1.85388	1.95528
79	1	7307850	7308800	7307850	7308800	3.80636	1.96199	0.349673	4.80009	3.75385	3.15401	1.92969	1.6067	2.38623	1.90188
80	1	7336300	7336850	7336300	7336850	3.65865	2.44741	0.0630134	4.07353	2.67228	2.97384	1.98733	0.872253	2.5219	1.8716
81	1	7492350	7493050	7492350	7493050	3.34691	2.38769	0.247553	3.82373	2.73764	2.39312	1.75119	1.58385	2.14113	1.80243
82	1	7523950	7524700	7523950	7524700	3.84618	0.569394	2.33727	5.69289	4.25108	3.79726	1.68623	1.66391	1.96571	1.89483
83	1	7646350	7647300	7646350	7647300	3.86211	1.53323	0.993406	4.71557	3.62264	3.2391	2.09601	1.49657	2.13476	1.90882
84	1	7761950	7762200	7761950	7762200	3.23809	1.29229	0	3.56634	2.51434	2.21018	2.03504	1.29845	2.04035	1.77647
85	1	7849300	7849750	7849300	7849750	3.31469	1.52424	0.231049	3.70873	2.80709	2.13928	1.61609	1.45333	2.25868	1.79116
86	1	7911650	7912050	7911650	7912050	3.46811	0.346574	1.8509	4.26222	2.5507	3.00055	2.36184	1.13302	1.96152	1.83379
87	1	7912200	7913050	7912200	7913050	4.06066	0.653849	1.63916	4.49694	3.23918	3.00447	2.6356	1.48524	2.19536	1.96015
88	1	8053800	8054150	8053800	8054150	2.86831	1.41073	0	4.24755	2.48207	3.15015	1.89635	0.782948	2.1249	1.70553
89	1	8078150	8078450	8078150	8078450	2.8065	2.39384	0	3.42937	2.4281	1.98436	1.93134	1.14274	2.22062	1.67499
90	1	8178650	8179100	8178650	8179100	4.08114	1.95319	0	4.09401	3.23437	2.42224	1.52909	1.38971	1.99942	1.97565
91	1	8185450	8188000	8185450	8188000	4.6195	2.81096	0.0215414	5.02528	2.9553	4.12924	1.62769	1.77261	2.20313	2.07183
92	1	8207500	8207800	8207500	8207800	4.15791	0.346574	2.72738	4.3586	3.04398	2.62217	2.06184	1.61985	2.48886	1.98542
93	1	8267600	8267700	8267600	8267700	3.1968	0.549306	2.3681	5.33712	2.79921	4.27955	4.73004	1.15129	1.77767	1.78516
94	1	8365900	8366650	8365900	8366650	2.8996	1.59795	0.896412	4.46796	3.12441	2.79129	2.18492	1.44303	2.07657	1.71728
95	1	8370650	8372050	8370650	8372050	3.87041	0	2.39322	5.39542	4.02643	3.82743	2.32818	1.18698	2.32229	1.90411
96	1	8491250	8491600	8491250	8491600	2.4945	0	0.543809	3.58897	2.57515	2.02982	4.62235	1.186	1.94291	1.61046
97	1	8495150	8496000	8495150	8496000	4.64734	0.186944	2.54626	4.49807	3.53161	2.95968	3.45538	3.13531	2.07101	2.1013
98	1	8580200	8580500	8580200	8580500	3.51651	1.53032	0	3.43278	2.22183	2.08362	2.39207	2.26702	1.97959	1.84038
99	1	8584650	8584950	8584650	8584950	3.05262	0	1.99426	3.50648	2.70952	2.02587	1.506	1.08504	1.52403	1.7332
100	1	8782150	8783750	8782150	8783750	4.97113	2.3875	0.719798	4.37962	2.88469	2.96625	2.71332	2.81091	2.1511	2.18515
101	1	8786300	8787250	8786300	8787250	4.66685	0.407495	2.85777	4.88758	3.37202	3.39685	2.06759	0.876579	2.21598	2.08157
102	1	8819400	8820450	8819400	8820450	3.57791	2.18973	0.203651	3.83544	2.60739	2.38953	1.66064	0.89519	2.41214	1.85846
103	1	8838150	8838650	8838150	8838650	3.30726	0.138629	1.8792	4.00451	2.82076	2.29576	1.90402	1.12595	2.18998	1.79297
104	1	8845700	8846250	8845700	8846250	2.58861	0.162887	1.12288	5.64767	4.00245	3.68271	1.52805	0.962417	2.18719	1.68475
105	1	8987750	8990000	8987750	8990000	3.72089	0.0308065	2.15859	4.48321	2.91038	3.45662	2.05983	1.34092	2.07586	1.88841
106	1	8990650	8991150	8990650	8991150	3.9476	0	1.73839	3.68733	2.6494	2.16767	2.42807	1.22347	1.82571	1.94106
107	1	9153100	9153300	9153100	9153300	2.81224	0	3.38276	3.96065	1.71673	3.09374	6.34344	1.25266	2.27824	1.68238
108	1	9268150	9269050	9268150	9269050	3.63079	0	1.72189	5.11462	3.03174	3.97034	1.93731	1.33108	2.22891	1.86286
109	1	9269650	9270450	9269650	9270450	3.37703	0.303252	1.42697	5.14582	4.03997	3.50393	1.78405	1.7081	2.17584	1.81973
110	1	9343900	9344000	9343900	9344000	2.07157	0.89588	0	3.80045	2.29756	2.61555	1.79176	1.60944	1.77767	1.53286
111	1	9368450	9368700	9368450	9368700	3.00736	0.138629	0.957498	3.64545	2.34689	2.17284	2.09009	1.05966	2.16979	1.7238
112	1	9481000	9481250	9481000	9481250	2.53321	0	1.09613	3.60973	2.538	2.13068	1.49822	1.70312	2.49765	1.62285
113	1	9533800	9534050	9533800	9534050	2.74424	0	1.03859	3.39012	2.3468	1.98229	2.05759	1.15615	2.34488	1.66009
114	1	9663200	9663550	9663200	9663550	2.10682	0.553029	0	4.09548	2.04632	3.23591	1.47385	1.49292	2.33312	1.55267
115	1	9669600	9669700	9669600	9669700	2.29756	1.35403	0	3.49236	2.52493	1.49787	1.97562	0.346574	3.9883	1.56709
116	1	9763250	9763450	9763250	9763450	3.33947	0	2.19412	3.42141	2.2849	2.01379	2.89374	1.26246	4.95117	1.79876
117	2	202350	202800	202350	202800	3.7359	1.58247	1.32515	4.66715	3.53016	2.88678	1.96154	1.27688	2.47719	1.88738
118	2	300400	300600	300400	300600	2.71913	0	1.83423	4.15557	2.76266	2.31931	1.56585	2.20321	2.16983	1.674
119	2	335350	337000	335350	337000	3.68519	0.940721	1.7535	4.624	3.25926	3.0618	1.64243	0.880548	3.27344	1.87174
120	2	347450	347550	347450	347550	2.34107	0	1.96591	4.0429	2.62875	2.23867	1.86883	2.34107	2.35024	1.59472
121	2	353000	353800	353000	353800	4.38861	0.0866434	2.80089	4.12848	2.46535	3.19262	3.60204	1.0347	2.28318	2.04685
122	2	380350	381400	380350	381400	3.13222	1.10531	2.06569	3.941	2.74445	2.32089	1.66214	1.37055	1.85625	1.75398
123	2	386750	386850	386750	386850	2.4414	1.49787	0	3.81765	2.12425	2.56198	1.73287	0.972955	2.88416	1.60758
124	2	400850	401250	400850	401250	3.36662	1.94658	0.173287	3.62111	2.49588	2.03602	1.85209	1.23893	3.22327	1.80683
125	2	453400	454350	453400	454350	3.47212	2.05104	0.25537	4.03791	2.79651	2.35005	1.86059	1.13667	1.69962	1.82723
126	2	494700	495000	494700	495000	2.46946	0.115525	1.56874	4.35943	2.87513	2.6383	1.53638	2.01511	2.19308	1.62933
127	2	577450	578400	577450	578400	3.52711	0.759317	1.25273	3.75899	2.57276	2.26839	2.2619	0.724455	2.57942	1.84542
128	2	586700	586900	586700	586900	2.38742	0.173287	2.63573	3.46213	2.28282	2.39582	3.71293	2.21795	4.27164	1.58549
129	2	587100	587300	587100	587300	2.14742	0	1.87389	3.67666	2.00752	2.65115	2.44448	1.17512	4.19955	1.54373
130	2	698350	699050	698350	699050	5.00857	0.910931	3.01401	4.11053	2.9598	2.57762	3.97773	1.87012	3.56715	2.20973
131	2	777750	777850	777750	777850	2.13833	0.89588	0.693147	4.64918	2.07157	3.69939	2.28217	0.549306	2.4414	1.5789
132	2	790850	791050	790850	791050	2.7469	0.722593	0	3.13564	2.19412	1.90222	3.52329	2.09791	2.45656	1.65535
133	2	1370850	1371200	1370850	1371200	2.22687	0.255966	0.198042	4.94707	3.44119	3.27304	1.6968	1.29783	2.25974	1.60575
134	2	1490450	1491100	1490450	1491100	3.91695	1.98447	0	3.49309	2.66041	2.04655	1.53096	1.42631	2.72336	1.94292
135	2	1522050	1522150	1522050	1522150	2.59648	0.346574	0	3.35769	2.67355	1.9356	1.49787	2.04717	2.74032	1.62657
136	2	1577700	1577850	1577700	1577850	2.59357	0.231049	0.462098	3.42099	2.32075	1.73099	1.69172	1.78237	2.50511	1.62915
137	2	1615950	1616050	1615950	1616050	2.25543	0	0.693147	3.92388	2.13833	2.93182	1.73287	1.38629	2.21541	1.57187
138	2	1637750	1639150	1637750	1639150	4.1465	1.39906	2.86026	4.79441	3.46221	3.1963	1.47927	1.06687	2.21933	1.96209
139	2	1644200	1644300	1644200	1644300	2.74032	2.92897	0	4.18781	2.67355	2.76471	1.58903	1.84444	2.45633	1.67835
140	2	1720450	1720600	1720450	1720600	2.48258	1.19451	0	3.38841	2.36336	2.37962	1.52145	2.26746	3.53602	1.60316
141	2	1763650	1764500	1763650	1764500	3.31444	0.560833	1.62872	3.81648	2.67848	2.12816	1.81821	1.50282	1.91269	1.79435
142	2	1796850	1797800	1796850	1797800	4.1178	0.78877	2.75383	5.23084	3.97452	3.52399	1.87017	1.59753	2.01325	1.96001
143	2	1800500	1802650	1800500	1802650	4.01252	2.19893	0	4.53833	3.19174	3.23356	1.65088	1.10855	2.10014	1.94151
144	2	1809400	1810300	1809400	1810300	2.81257	0.577905	1.07704	3.75843	2.57545	2.21822	1.78491	1.73595	2.31208	1.68417
145	2	1833400	1833500	1833400	1833500	2.72766	0	2.08719	3.55494	2.07944	1.86883	1.58903	2.61555	2.12425	1.6606
146	2	1847450	1847850	1847450	1847850	2.62734	0.74383	1.69917	4.50181	2.95381	3.03919	1.68628	1.01134	2.17587	1.66478
147	2	1913550	1913950	1913550	1913950	3.65715	0	3.46759	4.39679	2.64679	2.55751	1.57234	1.4434	1.72441	1.87072
148	2	2050050	2050400	2050050	2050400	2.96054	0.454008	0.626004	4.88315	4.26677	3.05467	1.72403	2.19111	2.19651	1.73614
149	2	2179600	2180600	2179600	2180600	4.08312	1.13475	2.38466	4.86751	3.51049	3.19469	1.97615	1.12504	1.75985	1.948
150	2	2210800	2211400	2210800	2211400	4.58971	3.4064	0.755346	5.53122	4.14513	3.65204	3.10731	1.13977	2.36264	2.04163
151	2	2215550	2217500	2215550	2217500	4.75515	2.09497	1.58192	6.31712	4.5118	5.02335	2.32478	2.10312	2.18679	2.03403
152	2	2241350	2242150	2241350	2242150	3.24488	1.53541	0.906689	4.26837	3.01101	2.66754	1.91911	1.28114	1.87145	1.77825
153	2	2325250	2325350	2325250	2325350	2.41814	0.346574	0	3.84924	2.19101	2.90856	1.7006	1.03972	1.89209	1.60409
154	2	2407650	2408650	2407650	2408650	3.52831	0.432935	1.88321	3.96097	2.76993	2.5572	1.66208	1.73893	2.32947	1.84314
155	2	2416150	2416700	2416150	2416700	4.03644	0.789951	2.17906	3.7003	2.5713	2.21513	2.0042	1.25041	2.04179	1.96633
156	2	2443350	2443500	2443350	2443500	2.84762	0.732408	0.231049	3.35041	2.16408	1.82688	2.80305	1.83102	2.15796	1.68274
157	2	2443700	2443800	2443700	2443800	2.41814	1.38629	0	3.99308	2.67355	2.65906	2.58524	2.45633	2.76471	1.60902
158	2	2470150	2471250	2470150	2471250	3.98582	0	2.04382	3.82762	2.53192	2.69186	1.50493	1.88779	2.07536	1.95696
159	2	2506000	2506200	2506000	2506200	2.52787	0.722593	1.79291	4.11238	2.79548	2.36108	1.67702	1.94581	2.43758	1.63425
160	2	2703450	2703550	2703450	2703550	2.29756	0	0.693147	4.24829	3.09001	2.35024	1.79176	1.15129	2.38109	1.59308
161	2	2737400	2737850	2737400	2737850	3.1456	0.276101	2.46005	6.95096	4.99925	4.73774	1.54449	2.04974	2.33417	1.78729
162	2	2749550	2749800	2749550	2749800	2.66419	1.61667	0	4.2719	2.24721	3.23971	2.13187	1.96938	2.15175	1.66494
163	2	2863050	2863900	2863050	2863900	4.23701	3.10133	0.455435	4.59697	3.0181	3.16855	2.02618	1.37117	2.38428	1.98631
164	2	3032800	3034700	3032800	3034700	4.49307	3.04402	0.193077	4.64484	3.17901	3.46819	2.67042	1.43946	1.97679	2.04071
165	2	3040900	3041100	3040900	3041100	2.83607	1.85664	0	4.88198	2.39582	4.10544	1.74618	1.68335	2.30754	1.71263
166	2	3091150	3091550	3091150	3091550	2.60396	1.02359	0.4839	4.17255	3.07026	2.45582	1.51555	1.00376	1.89315	1.64947
167	2	3182900	3183650	3182900	3183650	3.29289	1.66404	0.684542	4.27473	2.67997	2.7762	2.21265	1.88011	1.98162	1.79146
168	2	3276650	3276800	3276650	3276800	3.95694	0.462098	1.80388	4.94403	4.02721	2.95084	1.53506	1.59304	1.9536	1.9335
169	2	3341200	3341600	3341200	3341600	3.01865	0	1.85544	4.21318	2.72462	2.37999	1.91594	1.8509	1.69526	1.73743
170	2	3598700	3598800	3598700	3598800	2.2499	0	1.38629	4.38124	2.07157	3.73511	1.6661	1.9356	2.04717	1.58934
171	2	3763550	3764300	3763550	3764300	3.58859	1.5959	0	4.38706	3.22965	2.87571	1.59693	1.25959	2.21906	1.85437
172	2	3852800	3853350	3852800	3853350	4.65264	0.126027	2.49219	4.6602	3.39546	2.96846	3.96343	0.942337	2.36658	2.09228
173	2	3972600	3973500	3972600	3973500	3.62253	0.337135	1.68611	5.00552	3.42239	3.72725	2.43275	1.80463	2.30622	1.86778
174	2	3989000	3989550	3989000	3989550	2.94357	0.0630134	0.853878	4.33754	3.50888	2.53176	1.79922	2.25249	2.41595	1.72249
175	2	4122250	4126050	4122250	4126050	4.20172	0.273091	2.64535	5.15679	3.58434	3.89676	1.79353	1.23335	2.33871	1.97108
176	2	4169250	4169700	4169250	4169700	4.39032	0	2.98086	4.60571	3.56314	2.83538	1.99379	1.63773	3.36185	2.03383
177	2	4227150	4227300	4227150	4227300	3.38125	0	0.828302	4.04275	2.41139	3.21217	3.96666	2.07154	3.2115	1.81081
178	3	44150	44550	44150	44550	2.95432	0.881157	0.22397	3.62235	2.5114	2.06392	1.82068	1.33139	2.16409	1.71126
179	3	256300	256600	256300	256600	2.82711	0.298627	1.07898	4.67743	3.65626	2.5683	2.42208	1.79649	2.93414	1.70373
180	3	550050	550800	550050	550800	2.72914	0.0732408	1.58776	3.52901	2.39704	2.10808	1.79771	0.638035	2.72851	1.66065
181	3	1095250	1095550	1095250	1095550	2.2431	0	0.828302	3.63798	2.11138	2.61872	3.05579	0.566866	2.09856	1.56149
182	3	1194000	1195400	1194000	1195400	3.08132	1.84881	0.571716	4.06054	2.93472	2.46111	1.48551	1.41766	2.13649	1.74193
183	3	1300450	1300750	1300450	1300750	4.01644	2.14182	0	3.28591	2.16915	1.85257	2.88357	1.73283	2.40531	1.97223
184	3	1366350	1366550	1366350	1366550	4.05671	1.61143	0	3.29901	2.23266	1.87277	2.824	0	2.10495	1.98196
185	3	1366750	1367000	1366750	1367000	3.24041	2.08042	0.778364	3.75982	2.502	2.18662	2.20367	0.599146	2.17081	1.78123
186	3	1449350	1449450	1449350	1449450	2.2499	2.71467	0	4.04166	2.39375	1.86883	1.60944	2.34107	2.19101	1.57691
187	3	1619900	1620500	1619900	1620500	3.25684	1.80658	0.0577623	3.98193	2.78233	2.47737	1.6325	2.20186	1.99786	1.78361
188	3	1658900	1659850	1658900	1659850	3.98479	1.04777	2.23287	4.61632	3.20366	3.01929	1.77113	1.70723	1.95288	1.9392
189	3	1893850	1894950	1893850	1894950	3.80012	1.68844	1.16031	5.06805	3.58548	3.34452	1.46148	1.19001	2.21753	1.89116
190	3	1896250	1896350	1896250	1896350	1.79176	0.549306	0	4.36696	2.91741	2.86179	2.09483	1.44519	2.19101	1.50559
191	3	1899750	1900000	1899750	1900000	3.51084	0.496981	1.42777	4.48483	3.08654	2.8587	1.5802	2.28311	2.18082	1.84318
192	3	1970650	1971400	1970650	1971400	3.54737	1.38207	1.23856	4.60355	2.76941	3.38194	1.70498	1.60989	2.08196	1.85002
193	3	1976800	1978550	1976800	1978550	4.10628	0.478223	2.27989	4.49642	3.11555	2.90157	2.22723	1.55304	2.03093	1.96653
194	3	2176100	2176750	2176100	2176750	3.6932	0.0845086	2.68611	3.81631	2.51172	2.23472	2.2443	1.65927	1.93779	1.87829
195	3	2238600	2238800	2238600	2238800	2.90078	2.77381	0	3.49458	2.36741	1.9702	2.24879	1.93298	2.34072	1.69674
196	3	2390000	2391500	2390000	2391500	4.30489	3.01396	0.408074	5.43493	3.86744	3.87227	1.75794	1.50424	2.14191	1.98073
197	3	2523650	2524100	2523650	2524100	3.36042	0.276101	1.96004	3.97802	2.80503	2.36439	1.70306	1.54136	2.13038	1.80944
198	3	2593700	2594300	2593700	2594300	3.54971	0.126027	2.80059	3.68211	2.52676	2.02959	3.18492	1.37129	1.80948	1.84997
199	3	2733900	2734500	2733900	2734500	3.73614	0.0693147	1.94855	3.72172	2.58048	2.26795	2.45379	1.13237	2.18458	1.89731
200	3	2757200	2757950	2757200	2757950	3.56374	0.0462098	2.12067	3.662	2.50403	2.45	1.68501	1.22911	2.14178	1.85219
201	3	2802200	2802750	2802200	2802750	2.75338	0.697988	1.01418	4.58904	3.45868	2.92776	1.85407	1.76431	2.26687	1.68907
202	3	2803250	2803400	2803250	2803400	2.13231	0	0.462098	5.16441	3.51119	3.56999	1.68329	2.23234	2.1187	1.5986
203	3	2807550	2807700	2807550	2807700	2.74951	1.52145	0	3.81341	2.14857	3.0322	1.67021	1.36478	2.15796	1.67075
204	3	2955050	2955150	2955050	2955150	2.47082	0	1.7006	3.70275	2.43377	2.70582	1.49787	1.7006	1.6661	1.61227
205	3	2955350	2955850	2955350	2955850	4.21564	0.38712	3.11149	3.91098	2.52786	2.42943	2.70302	1.74426	1.73817	2.00124
206	3	2956400	2956750	2956400	2956750	3.01134	1.65281	0.198042	3.74768	2.79164	2.32136	1.62382	1.65506	1.71074	1.72801
207	3	3062400	3064600	3062400	3064600	4.08536	2.47112	1.61924	5.80389	4.30899	4.38091	1.64346	1.79817	2.15206	1.93051
208	3	3071400	3072350	3071400	3072350	3.3836	2.26899	1.60159	5.40379	4.06211	3.79586	2.09708	1.1278	2.17414	1.81797
209	3	3223300	3223550	3223300	3223550	2.46903	0	1.43341	3.21364	2.15011	2.12655	1.62394	1.81283	2.26176	1.59546
210	3	3223700	3224400	3223700	3224400	3.7707	0.41291	2.09222	4.40064	3.07314	2.53541	2.41325	1.04531	1.6299	1.89998
211	3	3235700	3236000	3235700	3236000	2.45679	0	1.38367	4.82068	3.51512	3.02379	1.8966	1.95054	2.33667	1.64361
212	3	3241200	3241500	3241200	3241500	2.31239	1.88046	0	4.38263	2.35797	3.42547	2.61434	1.59418	2.37761	1.60137
213	3	3301100	3302150	3301100	3302150	5.46023	3.52503	0	5.49782	4.48202	4.03028	1.92524	1.68404	2.32472	2.23028
214	3	3311100	3311350	3311100	3311350	2.46223	0	1.14076	4.85436	3.1141	3.55704	1.56449	0.496981	2.01148	1.64474
215	3	3382500	3382650	3382500	3382650	2.45081	1.78237	0	3.52288	2.56297	2.20935	2.21976	1.13373	1.84314	1.60115
216	3	3460700	3460950	3460700	3460950	2.57092	0	1.54374	4.40834	2.21333	3.54711	2.39255	1.53108	1.65881	1.65064
217	3	3552800	3552900	3552800	3552900	2.25543	0.346574	0.346574	4.5162	3.27554	2.86179	1.49787	0.549306	1.90333	1.59519
218	3	3617600	3618100	3617600	3618100	3.39544	1.20805	1.26278	4.15559	3.06565	2.43782	1.44986	1.69509	2.2078	1.81555
219	3	3624350	3624700	3624350	3624700	3.08978	0.099021	2.166	4.17879	2.78713	2.79769	2.80629	1.78516	1.98803	1.74266
220	3	3674200	3674450	3674200	3674450	3.24427	1.84207	0	4.36384	2.75958	2.89349	2.39008	0.77424	2.009	1.78543
221	3	3747300	3747400	3747300	3747400	2.2499	0	0.89588	2.83148	1.94591	1.58903	2.19722	1.54552	1.84444	1.53441
222	3	3830050	3831000	3830050	3831000	3.39594	0.400467	2.02347	4.10986	2.86322	2.53143	1.52604	1.64398	2.02995	1.81638
223	3	4010200	4010300	4010200	4010300	2.07944	0	0.346574	3.27554	2.63906	1.86883	1.58903	2.48491	1.73287	1.51426
224	3	4145100	4145200	4145100	4145200	2.2499	1.03972	0.346574	3.88151	2.39375	2.4414	1.73287	0.346574	2.07944	1.57129
225	3	4223700	4223800	4223700	4223800	2.09483	0.549306	0	4.44092	2.80474	2.94305	1.52226	0.89588	2.58524	1.56346
226	3	4248600	4248850	4248600	4248850	3.24939	0.138629	2.14199	3.06415	2.28735	1.82986	1.46264	2.71806	2.36172	1.77346
227	3	4610150	4610600	4610150	4610600	3.52265	2.11049	0	4.62363	3.70462	2.77951	2.9331	0.981171	2.59063	1.84401
228	3	4719650	4720250	4719650	4720250	4.30727	2.2983	0.091551	4.01357	2.7686	2.33647	2.57244	1.21848	3.01873	2.02812
229	3	4870600	4871600	4870600	4871600	2.99695	0.96347	0.566619	3.13611	2.06179	1.91586	2.23926	1.60711	4.88223	1.71269
230	3	4936950	4937450	4936950	4937450	3.39142	1.84499	0.0693147	3.61299	2.62437	2.27371	2.60393	1.291	2.88352	1.81101
231	3	4945150	4945450	4945150	4945450	2.84906	1.4033	0	3.32078	2.00055	2.28352	2.40824	1.71136	3.31535	1.68264
232	3	4949100	4949350	4949100	4949350	2.5854	0	1.82574	3.92031	2.85905	2.08972	1.79176	1.8386	2.45714	1.64027
233	3	5103700	5103800	5103700	5103800	2.19722	0.346574	0	3.76282	2.29756	2.52493	2.28217	0	3.44885	1.55654
234	3	5153200	5154300	5153200	5154300	4.86035	0.167676	2.82888	7.28733	6.56619	5.61824	2.56587	4.03857	2.18555	2.00353
235	3	5169400	5170000	5169400	5170000	4.1427	0.462098	2.51472	4.91508	3.65943	3.24157	2.04485	1.36357	2.46595	1.96992
236	3	5179850	5181400	5179850	5181400	4.12872	2.04111	0.538348	4.51177	2.91674	3.05749	2.78308	0.96035	3.33175	1.96385
237	4	404250	404500	404250	404500	2.15828	2.06653	0.358352	4.24391	2.78335	2.83714	1.45448	0.439445	3.57269	1.56761
238	4	829750	830200	829750	830200	3.55801	2.11581	0.556737	3.67137	2.52937	2.26365	2.4991	1.61443	3.05724	1.84913
239	4	1115850	1116250	1115850	1116250	3.16964	1.63619	1.03321	4.86484	3.59884	3.09829	1.53028	1.15775	1.47482	1.77403
240	4	1117500	1118400	1117500	1118400	3.87907	2.49732	1.12478	4.84491	3.30739	3.22756	2.34852	1.88563	1.69223	1.91695
241	4	1175050	1175600	1175050	1175600	3.04449	1.26039	0.351927	4.90617	3.19246	3.79424	1.59992	1.3864	2.28859	1.75129
242	4	1338900	1339000	1338900	1339000	2.38109	0	1.9356	3.11916	2.19101	2.07157	3.43451	0.549306	2.23867	1.57103
243	4	1434600	1435150	1434600	1435150	3.91889	1.85249	0.402802	3.42704	2.52045	2.1335	2.53647	1.52644	2.77342	1.94502
244	4	1497700	1498000	1497700	1498000	2.40796	0.924196	0.115525	4.33731	2.31512	3.42508	1.92359	1.61339	2.75557	1.61688
245	4	1498200	1498300	1498200	1498300	1.9356	1.24245	0	4.34245	2.19101	3.25736	1.94591	0.693147	2.93182	1.53034
246	4	1651000	1651700	1651000	1651700	4.6584	2.57415	0.099021	5.32695	4.10388	3.57716	2.17631	1.91944	2.19727	2.06721
247	4	1701050	1701850	1701050	1701850	3.15915	1.33066	0	4.07807	2.74553	2.40138	2.39894	1.1438	2.13394	1.76368
248	4	1707300	1707850	1707300	1707850	3.95424	0.0693147	2.15265	3.34651	2.43121	1.87243	2.31104	1.0936	2.35958	1.9539
249	4	1769450	1770050	1769450	1770050	3.3998	0.837082	1.29637	3.68861	2.54404	2.16877	2.09235	1.79083	2.30531	1.81519
250	4	1857000	1857600	1857000	1857600	3.94468	2.49134	0	3.9239	3.04875	2.39106	1.49572	1.42016	2.41542	1.94306
251	4	1932600	1933350	1932600	1933350	4.59211	2.91284	0	4.38177	3.18337	3.04718	1.60936	1.84616	2.18848	2.09137
252	4	2154550	2154700	2154550	2154700	2.30524	0	1.92277	3.60766	2.61067	1.98355	1.64721	1.22963	2.25997	1.57257
253	4	2459350	2459650	2459350	2459650	2.45495	0.876249	0.634444	3.491	2.38432	2.31748	1.58571	1.79782	2.06306	1.60067
254	4	2482800	2483100	2482800	2483100	2.41776	0	0.597253	3.40916	2.27655	2.45594	2.08195	0.996902	2.31204	1.58884
255	4	2528900	2529150	2528900	2529150	2.70266	1.05765	0.358352	3.93596	2.80512	2.45065	1.65313	1.5526	1.86722	1.66594
256	4	2535850	2536050	2535850	2536050	2.81126	1.09551	0.173287	3.46725	2.41814	2.09275	1.75638	1.37016	2.28987	1.67714
257	4	2548100	2548600	2548100	2548600	3.30108	1.27148	1.04505	5.56498	4.2076	3.65513	1.99182	1.21131	2.28525	1.80225
258	4	2977900	2978150	2977900	2978150	2.51635	0	1.25831	3.11128	2.16669	1.82574	1.82884	1.11214	1.97666	1.60261
259	4	3201950	3202150	3201950	3202150	3.68539	0.934417	1.45428	3.80959	2.49995	2.69309	1.82831	1.39399	1.90222	1.88224
260	4	3235050	3235200	3235050	3235200	2.03493	0	2.40114	5.16619	2.42181	4.46773	2.70497	0.828302	2.19308	1.58224
261	4	3373000	3375400	3373000	3375400	3.73494	0.425057	2.16914	4.96716	3.58044	3.60945	1.95586	1.46596	2.05917	1.8817
262	4	3511400	3511950	3511400	3511950	4.86532	0	3.70973	4.59101	3.35477	3.30733	2.23042	1.571	2.03848	2.14548
263	4	3566650	3566800	3566650	3566800	2.36336	1.05935	0.462098	3.40086	2.4404	2.07419	1.46068	1.11073	1.7525	1.57825
264	4	3645300	3645400	3645300	3645400	2.45633	0	0.346574	3.29515	2.35024	1.77767	1.64792	2.94858	2.19101	1.59504
265	4	3770600	3771300	3770600	3771300	3.91754	0	2.30713	4.01752	2.84606	2.35886	2.23652	1.51277	2.21011	1.93317
266	4	3814500	3815800	3814500	3815800	3.87081	1.53738	1.23498	3.9241	2.50774	2.66266	1.70867	1.29739	1.8501	1.92177
267	4	3848500	3849050	3848500	3849050	3.58844	0.0630134	1.27582	4.45801	3.27543	2.79766	2.63063	1.45858	2.16429	1.85864
268	4	3995250	3995350	3995250	3995350	2.47082	0	0	3.23385	2.2499	1.99449	1.49787	2.19722	2.25543	1.5955
269	4	4009100	4009300	4009100	4009300	2.59855	0	2.44702	3.75248	2.61649	2.11909	2.39582	1.83939	2.24175	1.63886
270	4	4028250	4028950	4028250	4028950	2.82425	0.72851	1.25953	4.75997	3.14212	3.40321	1.71947	1.23314	1.97745	1.70773
271	4	4392600	4392700	4392600	4392700	4.48857	3.0524	0	5.26304	2.67355	4.31311	1.49787	1.28247	2.01268	2.0335
272	4	4496600	4497000	4496600	4497000	2.78424	0.771723	0.4839	4.0563	3.01684	2.50841	1.47607	1.14619	1.99139	1.68451
273	4	4499550	4500350	4499550	4500350	3.17637	0.570544	2.14664	4.94821	3.46887	3.03451	1.62119	1.52616	1.99205	1.77594
274	4	4545150	4545250	4545150	4545250	2.58524	0.346574	2.48491	4.97227	3.81765	2.69908	1.49787	2.34107	1.84444	1.66949
275	4	4621750	4621850	4621750	4621850	2.95404	0.346574	2.58524	4.57423	3.36491	2.73614	1.86883	1.38629	2.2499	1.72888
276	4	4758450	4758550	4758450	4758550	2.67355	0	0.346574	4.09379	2.67355	2.78797	2.52493	1.31953	2.04717	1.66295
277	4	4859100	4859200	4859100	4859200	2.07944	0	1.15129	3.17282	1.86883	1.99449	2.41814	2.56198	1.58903	1.51027
278	4	4859350	4859450	4859350	4859450	2.13833	0	0.693147	3.41759	2.52493	2.2499	1.58903	1.49787	2.30259	1.53183
279	4	4877500	4878450	4877500	4878450	3.46514	0.387015	2.18881	5.19863	4.05782	3.58543	2.11404	1.1422	2.15168	1.83445
280	4	5135550	5136250	5135550	5136250	3.72854	0.683927	1.9814	5.04224	3.91831	3.24257	2.42027	1.12548	2.19704	1.88219
281	4	5146800	5147400	5146800	5147400	2.42025	0.630007	0	4.03371	2.28881	3.15476	1.49769	1.06041	3.3215	1.60953
282	4	5166200	5168350	5166200	5168350	3.52283	1.57341	0.198915	5.53716	2.8314	4.75696	1.45052	1.14033	2.51921	1.84151
283	4	5170750	5172900	5170750	5172900	4.11414	0.344941	1.96903	4.63435	3.29583	3.24667	1.47839	1.90688	2.04809	1.96081
284	4	5180750	5181100	5180750	5181100	2.8242	1.10381	0	4.64362	3.41865	2.9747	1.88273	0.741851	1.55604	1.70615
285	4	5190600	5191100	5190600	5191100	2.1966	1.58482	0	4.28907	2.29675	3.37935	2.07931	1.19138	1.6552	1.57581
286	4	5441950	5442850	5441950	5442850	4.61451	0.115525	3.30034	5.13959	3.67473	3.67118	2.08836	2.04845	2.10318	2.06449
287	4	5471050	5472400	5471050	5472400	3.4067	0.0689138	1.37624	4.50139	2.9319	2.92054	2.66377	1.46782	1.94103	1.82015
288	4	5472850	5473900	5472850	5473900	3.2157	1.47595	0.340696	5.01311	3.71068	3.40072	1.52711	1.96929	1.81225	1.78741
289	4	5569650	5570700	5569650	5570700	3.55032	0.161962	2.58017	4.70319	3.56529	3.17239	2.07886	1.80451	2.23354	1.83835
290	4	5813550	5814300	5813550	5814300	3.77366	0.184839	2.37671	5.38599	4.25428	3.73032	1.78779	1.54177	3.66127	1.88947
291	4	5815500	5815700	5815500	5815700	2.54465	0	1.56585	3.10117	2.29238	1.73914	1.58198	1.56916	2.73137	1.60882
292	5	297500	297650	297500	297650	2.9842	0	1.46068	4.09674	1.73099	2.9552	1.56071	0.536479	1.69172	1.72675
293	5	298100	301350	298100	301350	3.61092	0.396817	1.70516	5.50158	3.58863	4.31481	1.75369	1.19356	2.03133	1.85351
294	5	329750	329950	329750	329950	2.60593	0.346574	1.958	3.70487	2.70357	2.34565	2.11658	1.06917	2.03508	1.63878
295	5	342500	342900	342500	342900	3.20562	1.41803	0	3.47757	2.58313	1.96607	2.05304	1.70586	1.84576	1.76795
296	5	357450	357700	357450	357700	2.47733	0.855333	0.496981	4.37215	2.65498	2.84975	1.5664	1.49094	1.76872	1.63173
297	5	362950	363650	362950	363650	3.44266	1.30304	0	3.45193	2.38926	2.0375	2.04572	1.70397	2.35019	1.8254
298	5	428000	428350	428000	428350	3.03746	0.668876	1.5248	3.74484	2.61919	2.10682	1.90878	1.75007	2.45923	1.73318
299	5	675350	676100	675350	676100	4.28117	0.0732408	2.81901	4.58194	3.24367	2.98485	1.66262	1.63189	3.93106	2.00909
300	5	680600	680700	680600	680700	2.28217	1.03972	0	4.84811	3.23695	3.98051	1.7006	0.804719	3.55535	1.6117
301	5	827750	829050	827750	829050	4.56556	3.01992	0.0799785	4.24797	2.91117	2.92159	1.91507	1.86742	2.68953	2.08492
302	5	831050	831300	831050	831300	2.83747	0	1.42586	3.42881	2.43553	1.91096	1.7713	0.993963	2.33873	1.6841
303	5	1268400	1271150	1268400	1271150	4.13078	0	2.18014	4.92026	2.90495	4.04079	1.60508	1.54537	2.13451	1.96431
304	5	1277850	1278100	1277850	1278100	2.52365	0.277259	1.17722	3.64252	2.78184	2.28274	1.97723	2.19989	2.18461	1.61892
305	5	1282350	1283350	1282350	1283350	2.92539	0.697851	0.690541	4.24018	3.01678	2.66254	1.48982	1.64396	2.0189	1.71598
306	5	1657950	1658650	1657950	1658650	6.72656	2.81945	4.15073	4.10737	3.11552	2.44482	3.11536	3.89865	2.22141	2.6619
307	5	1797000	1798500	1797000	1798500	6.98253	4.98227	0.0998577	5.96727	4.15957	5.10102	4.27618	2.31297	2.09242	2.5113
308	5	1801400	1801500	1801400	1801500	3.08689	0	1.58903	4.48807	3.48112	2.51848	1.86883	1.03972	2.29756	1.75445
309	5	1819200	1819900	1819200	1819900	4.10531	2.41208	0.099021	4.66363	3.28938	3.0634	1.9038	1.76221	2.14431	1.96739
310	5	1841350	1842600	1841350	1842600	4.13004	0.919007	2.05116	5.34656	4.04795	3.81732	1.76305	1.82236	2.24325	1.95842
311	5	1852450	1852950	1852450	1852950	3.71259	0.0693147	2.37829	4.34905	3.2947	2.53166	2.20063	1.13259	2.16271	1.88441
312	5	1870450	1870600	1870450	1870600	2.27407	0.462098	0.767528	4.28592	3.10586	2.58597	1.63509	0.963457	2.22485	1.5908
313	5	1984150	1984350	1984150	1984350	2.70574	1.02359	0.173287	4.25332	2.36036	3.29478	1.7006	1.74618	2.2688	1.67296
314	5	2153350	2156000	2153350	2156000	4.56893	0.931401	2.99655	6.24818	4.78246	4.80523	2.29461	1.46529	1.87714	2.00122
315	5	2197650	2197800	2197650	2197800	2.454	0	1.6566	3.98484	3.086	2.25997	1.60944	1.78237	1.64721	1.61532
316	5	2491050	2491450	2491050	2491450	3.36683	1.65201	0.173287	3.71979	2.67289	2.0973	1.92401	2.00749	1.52165	1.80703
317	5	2559400	2559950	2559400	2559950	3.3416	0.0998738	2.40422	4.14293	2.27187	3.30892	1.64803	0.852965	1.89022	1.80501
318	5	2717550	2717900	2717550	2717900	3.43976	2.81164	0.099021	4.38278	3.12848	2.58402	2.79074	1.96597	2.33537	1.82554
319	5	2753650	2753750	2753650	2753750	2.75469	0	1.7006	4.05746	2.82624	2.43377	1.64792	1.24245	2.19101	1.6798
320	5	2872250	2872900	2872250	2872900	4.35621	0.106638	2.12065	3.51989	2.23538	2.22551	1.90954	1.89101	2.26806	2.05836
321	5	2904200	2904300	2904200	2904300	2.43377	0.804719	0	3.36431	2.31249	2.25543	1.54552	2.51848	2.04717	1.59038
322	5	3067300	3068500	3067300	3068500	4.1034	2.84227	0.0288811	4.6178	3.12215	3.18909	1.8121	0.970546	2.149	1.97049
323	5	3215500	3216050	3215500	3216050	2.7921	0.953752	0.0630134	4.04054	2.87424	2.5587	1.87601	2.30375	2.10058	1.68618
324	5	3378350	3378950	3378350	3378950	3.58956	1.73238	1.76253	4.34725	3.16081	2.68965	2.67141	2.32804	2.13045	1.85867
325	5	3615100	3615400	3615100	3615400	3.21279	1.98595	0.231049	3.1808	2.33736	1.72762	1.66684	0.989149	1.89371	1.76609
326	5	3809400	3809650	3809400	3809650	2.43737	1.41802	0.138629	3.61538	2.2949	2.6179	2.35761	1.17722	2.07718	1.59971
327	5	3848550	3848650	3848550	3848650	2.2499	0	0	3.79543	2.35024	3.03997	1.7006	0	2.09483	1.56819
328	5	3999350	4000250	3999350	4000250	3.32121	2.09062	0	4.41291	2.38022	3.58863	3.05686	0.976653	1.6813	1.80247
329	5	4080050	4080300	4080050	4080300	2.29392	0	1.49094	3.72161	2.40857	2.73387	1.7261	0.680239	2.11732	1.57533
330	5	4096500	4097300	4096500	4097300	3.19824	0	1.67548	3.63872	2.35803	2.33441	1.85917	0.862741	2.314	1.76606
331	5	4129150	4129500	4129150	4129500	3.08582	1.2399	0.297063	4.4249	3.50401	2.54983	2.68955	1.26595	2.30219	1.75178
332	5	4188700	4189550	4188700	4189550	3.69025	1.7084	0	4.87168	3.91881	3.38052	1.72389	1.5656	2.40401	1.87788
333	5	4223200	4223300	4223200	4223300	2.67355	1.6661	0.346574	3.54001	2.39375	2.13833	1.52226	2.17835	2.08719	1.6495
334	5	4293200	4293300	4293200	4293300	2.07944	0.89588	0	3.68606	2.74032	2.13833	1.58903	2.84179	2.04717	1.53028
335	5	4320950	4321050	4320950	4321050	2.09483	0	1.84444	4.74251	3.27554	3.34852	1.58903	2.04717	2.50532	1.57555
336	5	4491600	4492200	4491600	4492200	3.60682	0.621227	2.00409	4.1736	2.98664	2.73156	1.92508	1.7428	2.21	1.86443
337	5	4726500	4727000	4726500	4727000	4.14657	0	3.09824	3.99901	2.56702	2.82915	2.63505	1.10258	2.28729	1.99065
338	5	4741750	4742450	4741750	4742450	3.43807	0.460409	2.56366	4.91675	2.89449	3.57109	2.67767	1.40815	1.72673	1.82974
339	5	4983350	4983800	4983350	4983800	3.11852	0.706234	0.552201	3.86628	2.55881	2.20479	3.29175	1.07106	2.04983	1.75152
340	5	4996650	4999350	4996650	4999350	4.68106	2.81319	0.097361	4.53547	3.00325	3.43875	1.79934	1.33914	1.92785	2.10452
341	5	5000100	5000200	5000100	5000200	2.19101	0	1.35403	4.127	2.07157	3.17719	1.99449	1.62905	2.12425	1.56873
342	5	5181150	5182450	5181150	5182450	3.71128	0.466802	1.79199	4.53976	3.10219	3.02213	1.55173	1.44466	2.10334	1.88591
343	5	5251150	5251550	5251150	5251550	3.00685	1.31153	1.78214	4.02845	2.67032	2.2818	1.97189	1.37884	2.24756	1.7277
344	5	5580950	5581600	5580950	5581600	3.12186	1.68218	0.351104	5.08385	3.45034	3.26706	1.83081	1.52448	2.22435	1.76748
345	5	5777150	5777350	5777150	5777350	4.95005	4.14135	0	3.60541	2.68632	2.13129	5.32438	2.01268	2.17488	2.22443
346	5	6131450	6132100	6131450	6132100	3.38266	2.20496	0	3.77548	2.60089	2.36818	1.82189	1.38904	2.55703	1.81205
347	5	6327800	6328150	6327800	6328150	2.52781	0.354987	1.30993	4.16862	2.74353	2.78311	2.39211	0.837662	2.67825	1.63414
348	6	175050	175300	175050	175300	3.00541	1.61667	0	3.19722	2.00336	1.87449	2.79949	1.02479	2.00585	1.71551
349	6	179350	180450	179350	180450	4.43828	0	2.88719	3.78928	2.74385	2.41609	3.23196	1.03499	4.14647	2.06369
350	6	284450	285100	284450	285100	4.25407	3.27667	0	3.43238	2.46333	2.07852	2.66645	0.543765	3.79851	2.03601
351	6	498500	498650	498500	498650	2.62693	0.597253	0.231049	3.84373	2.32824	2.39513	1.46068	1.11073	2.0897	1.64618
352	6	518600	518950	518600	518950	3.25508	1.01287	1.96331	3.72466	2.85809	2.32294	1.46399	0.836848	2.29211	1.78234
353	6	526000	526100	526000	526100	2.29756	1.60944	0	3.71238	2.39375	2.09483	1.6661	1.15129	2.80474	1.57502
354	6	883800	884050	883800	884050	2.70474	1.35644	0.358352	3.63056	2.3561	2.18911	1.75492	2.28012	2.24158	1.65855
355	6	972050	972500	972050	972500	2.22555	0.198042	0.41291	4.03803	2.53644	2.79075	1.71299	0.964443	1.70056	1.57214
356	6	973300	975000	973300	975000	2.86433	0.0407734	1.11658	4.42531	2.5656	3.3348	1.88357	1.76651	1.84262	1.70937
357	6	1043700	1045050	1043700	1045050	4.0433	0.117706	2.23809	4.18713	2.86626	2.77451	1.84542	0.992313	2.03919	1.95361
358	6	1136500	1137700	1136500	1137700	3.13589	1.89979	0	4.41589	2.13731	3.60314	2.26487	1.62622	2.14458	1.76312
359	6	1157150	1157250	1157150	1157250	2.58524	0	1.09861	3.13549	1.86883	1.86883	2.21541	0	1.03972	1.61849
360	6	1459700	1459900	1459700	1459900	2.53114	0	1.09551	3.72288	2.46141	2.04212	2.55289	1.62756	2.04155	1.62207
361	6	1638950	1639800	1638950	1639800	5.02238	4.31895	0.12232	4.48755	2.92284	3.38315	2.41426	1.21089	2.72609	2.19249
362	6	1640200	1641200	1640200	1641200	4.40947	0.228217	3.17977	4.37487	2.53717	3.42422	3.59919	1.61726	2.06703	2.04639
363	6	1668950	1669250	1668950	1669250	3.09968	0.481729	2.64627	3.49926	2.54847	2.14857	1.73537	2.07756	2.49024	1.74337
364	6	1670150	1671850	1670150	1671850	4.09881	2.6862	0.275054	4.13397	2.70667	2.76591	1.54759	1.45478	2.14152	1.97571
365	6	1728750	1728850	1728750	1728850	2.41814	0	0.693147	3.98898	2.30259	3.10127	1.58903	2.70582	2.79175	1.60826
366	6	1887400	1887600	2747650	2747850	2.97318	0	2.46504	3.30594	2.41757	2.01268	1.958	0.346574	2.33402	1.71343
367	6	1924550	1924900	2710350	2710700	2.35746	1.49313	0	3.39293	2.3053	2.28054	2.08875	1.16412	2.03615	1.57634
368	6	2072150	2072600	2562650	2563100	4.4284	2.18709	0.853096	4.89378	3.45228	3.17635	1.96154	0.905319	1.99107	2.03433
369	6	2075800	2075900	2559350	2559450	2.12425	0	0.89588	3.81329	2.82624	2.56495	2.2499	1.24245	1.94591	1.54293
370	6	2102250	2102900	2532350	2533000	4.02628	2.88065	0	3.76706	2.4915	2.44498	1.49261	1.57161	2.01925	1.96574
371	6	2116950	2117200	2518050	2518300	2.92646	1.0515	0.277259	2.75119	2.03504	1.81696	3.955	0.51299	2.01515	1.68762
372	6	2353000	2354850	2280400	2282250	5.66651	0.0749348	4.02215	5.68853	4.18588	4.39259	1.83434	1.20155	2.33658	2.25177
373	6	2362800	2362900	2272350	2272450	2.49522	0.346574	1.31953	5.38885	3.84193	3.91601	2.21541	1.58903	1.73287	1.66487
374	6	2413100	2413400	2221850	2222150	1.99848	0	1.76743	4.75695	3.30079	2.8574	1.57827	2.09903	2.41354	1.55965
375	6	2414600	2414800	2220450	2220650	3.14499	1.02359	0	4.28253	3.12221	2.78774	1.49535	2.27063	2.3155	1.76313
376	6	3180550	3181150	3180550	3181150	2.99498	0	2.58435	4.96418	2.40964	4.14215	4.69139	1.49824	2.29777	1.74417
377	6	3309850	3309950	3309850	3309950	2.19101	0	0.693147	3.43968	2.48491	2.07944	1.49787	1.31953	2.3979	1.54388
378	6	3354350	3354800	3354350	3354800	5.30684	0	2.97613	3.81125	3.2204	2.22668	1.56763	1.15941	2.95853	2.3044
379	6	3475450	3476400	3475450	3476400	5.00052	2.59449	0	3.40124	2.5666	2.06147	1.60804	1.56617	4.14878	2.24794
380	6	3709650	3709900	3709650	3709900	3.9081	2.12655	0	3.10947	2.16555	1.88829	2.73101	0.527811	5.43317	1.94332
381	6	3854800	3855650	3854800	3855650	3.85091	0.985904	3.12949	4.84257	3.37039	3.38532	1.97212	1.44303	2.69814	1.90325
382	6	4025050	4026600	4025050	4026600	4.72722	2.97828	0.0223596	5.52889	4.02182	4.15344	2.06401	3.72854	2.20722	2.07259
383	6	4079300	4079750	4079300	4079750	2.12306	0.475185	0.231049	4.71228	3.14548	3.29248	2.2048	1.09132	2.94882	1.57906
384	6	4106950	4107350	4106950	4107350	3.01084	2.13655	0.0866434	3.96246	2.57347	2.28898	1.72674	1.92149	2.60651	1.73129
385	6	4147900	4148450	4147900	4148450	5.08516	2.53169	0	3.51256	2.548	2.00324	2.03737	0.785722	4.48783	2.25507
386	7	67400	68100	4187204	4187904	2.8043	0.581991	0.482969	3.69053	2.52978	2.10465	1.75347	1.54511	2.90737	1.6803
387	7	195700	196350	4058954	4059604	2.78935	0.053319	2.33533	3.90148	2.13636	2.93921	4.32218	0.28376	3.38012	1.6816
388	7	471500	471950	3783354	3783804	3.58674	2.27114	0	3.55706	2.70929	2.04314	2.34266	1.45439	2.3198	1.8587
389	7	528850	528950	3726354	3726454	2.28217	0	0.693147	3.7647	2.19722	2.74032	2.86179	0	2.01268	1.57288
390	7	658050	658950	3596354	3597254	3.67671	0	2.40325	4.56123	2.34521	3.72755	1.67797	0.881372	2.14189	1.87769
391	7	736050	736550	3518754	3519254	2.9645	0	1.98219	4.5785	2.8407	3.00609	2.03255	1.64394	2.33388	1.72957
392	7	756300	756700	3498604	3499004	4.14352	2.50991	0	3.92361	2.92759	2.30909	2.15204	2.07134	1.81529	1.99082
393	7	783050	783950	3471354	3472254	3.16117	0.0770164	1.6505	4.00796	2.78494	2.45885	1.59989	1.45508	2.00762	1.76338
394	7	1054500	1054850	3200454	3200804	2.65591	1.25378	0	3.85241	1.67189	3.09222	2.67284	0.709973	1.78371	1.65245
395	7	1151950	1152300	3103004	3103354	3.08237	1.96959	0.427962	4.63621	3.31944	2.76084	1.5248	1.40895	2.32294	1.7537
396	7	1234600	1236050	3019254	3020704	3.43767	1.07788	1.19179	4.92659	3.60846	3.24296	1.7017	1.242	2.08923	1.8251
397	7	1276000	1276100	2979204	2979304	2.3222	1.03972	0	4.36064	2.85189	2.99448	1.73287	1.09861	2.19101	1.60148
398	7	1376800	1377400	2877904	2878504	3.93749	0.173287	2.87631	5.55913	4.26364	3.68414	1.65583	1.86953	2.45528	1.91864
399	7	1667050	1667500	2587804	2588254	3.65078	0.0770164	2.80753	5.32744	4.12383	3.46374	1.75676	2.49012	2.51324	1.87054
400	7	1669000	1669500	2585804	2586304	3.38749	0.566296	1.7956	4.26599	2.87022	2.47785	1.54611	2.48364	2.30069	1.8119
401	7	2253700	2254200	2001104	2001604	3.1681	1.86242	0	3.31561	2.55433	1.92896	1.59799	1.13102	1.58647	1.75541
402	7	2255550	2255850	1999454	1999754	3.39806	0	2.35019	3.70871	2.31374	2.65379	3.12782	0.6452	1.74518	1.81877
403	7	2432500	2432900	1822404	1822804	2.38525	0.0866434	0.905528	3.2496	2.38387	1.80085	1.61692	1.18409	2.28008	1.57946
404	7	2566600	2566700	1688604	1688704	2.29756	0	2.48491	3.34975	2.29756	1.79176	2.79921	0.693147	2.13833	1.56252
405	7	2631350	2631650	1623654	1623954	2.26604	0	0.9678	3.03013	1.958	1.89002	1.9356	0.823959	3.56021	1.5441
406	7	3157400	3157500	1097804	1097904	2.45633	1.03972	0	3.24612	2.2499	1.9356	1.7006	1.28247	2.45264	1.59479
407	7	3254050	3254700	1000604	1001254	3.17799	1.81462	0	4.36381	3.51125	2.75534	1.87548	1.39763	2.46334	1.77272
408	7	3280100	3280500	974804	975204	3.30435	0	1.72283	4.17652	2.09989	3.21926	2.09368	2.05224	2.36914	1.79651
409	7	3416550	3416850	838454	838754	2.67516	1.62622	0	3.93306	2.73038	2.09175	1.51882	1.302	2.93734	1.65828
410	7	3627500	3629700	625604	627804	3.44538	1.37332	0.963687	4.7691	3.37229	3.22048	1.53962	1.28481	2.21517	1.83858
411	7	3671350	3671550	583754	583954	2.64206	0	1.68335	3.45357	2.32183	2.09275	1.51006	0.794513	3.05396	1.63984
412	7	3685300	3685500	569804	570004	3.51121	2.19688	0	3.6708	2.00358	2.67161	1.77252	1.50767	1.95096	1.84167
413	7	3685900	3686150	569154	569404	3.30599	3.01582	0.138629	3.40868	2.00585	2.47775	3.03431	1.16342	2.05048	1.78959
414	7	3763500	3763600	491704	491804	2.34107	1.15129	0	3.6629	2.4414	2.70582	1.86883	0.972955	3.59269	1.58299
415	7	3809050	3809450	445854	446254	2.76753	0.361296	0.397257	3.65924	2.52257	1.98309	2.69394	1.25947	1.79563	1.67161
416	7	3812300	3814550	440754	443004	4.90764	2.92694	0.0315067	5.49711	4.09679	4.11237	2.54966	1.31594	3.72043	2.10775
417	7	3856400	3856850	398454	398904	3.18571	1.46493	0.696566	3.45554	2.55023	1.68997	2.40856	1.1044	1.93503	1.76436
418	7	3934150	3935000	320304	321154	3.61188	1.79093	0.12232	3.97321	2.70291	2.28027	1.76112	1.27706	3.1204	1.86159

## Sheet: High homologies in Sordaria
Number	Chromosome	lincRNA Start	lincRNA End	Putative Protein Domain	Notes
1	1	6118300	6119250	Not found	Distruption of ORF in Neurospora
2	1	6964450	6965250	Not found	ORF detected on the opposite strand
3	1	7284150	7287200	Not found	Distruption of ORF in Neurospora
4	1	7492350	7493050	Not found	Distruption of ORF in Neurospora
5	2	2323350	2325200	Not found	ORF detected on the opposite strand
6	3	1749850	1750300	Not found	Distruption of ORF in Neurospora
7	3	4119000	4119950	Not found	Distruption of ORF in Neurospora
8	5	4930600	4932100	Not found	Distruption of ORF in Neurospora
9	6	1640200	1641200	Not found	Distruption of ORF in Neurospora
10	3	4320700	4321900	Not found	Distruption of ORF in Neurospora
11	5	2981000	2981450	Found, AXE1 superfamily	ORF detected on the opposite strand
12	5	5225450	5226400	Not found	ORF detected on the opposite strand
13	6	417700	420300	Not found	Distruption of ORF in Neurospora
