# Supplementary material for: The coding and noncoding transcriptome of Neurospora crassa
Source: BMC Genomics. 2017 Dec 19;18:978. doi: 10.1186/s12864-017-4360-8 (PMC5738166; doi:10.1186/s12864-017-4360-8)
Supplement: Supplementary file 4 — List of possibly coding genes with significant CPC scores (XLSX 28 kb) [file 12864_2017_4360_MOESM4_ESM.xlsx]

## Sheet: Sheet1
			NC10		NC12					ln(Read counts)
Number	Coding Potential Score (CPC)	Chromosome	Possibly Coding Start	Possibly Coding End	Possibly Coding Start	Possibly Coding End	RNA-Seq Pooled	RNA-Seq (+) Strand	RNA-Seq (-) Strand	RNAPII N-terminus ChIP-Seq	RNAPII Ser5-P ChIP-Seq	RNAPII Ser2-P ChIP-Seq	Polysome	H3K4Me2 ChIP-Seq	H3K27Me3 ChIP-Seq	Logistic Regression ln Ratio
1	3.4	2	3567150	3568350	3567150	3568350	4.04364	1.98303	1.57779	5.65676	4.21731	4.11212	1.78034	1.4663	2.51566	1.93417
2	2.1	4	3639500	3640100	3639500	3640100	3.08047	1.05397	0.0577623	3.76413	2.45568	2.4079	1.68934	1.76701	2.22756	1.74039
3	1.96	7	1361800	1362500	2892804	2893504	4.54913	1.3904	0.115525	3.12909	2.22556	1.95591	4.72132	1.57087	2.50699	2.12306
4	1.78	1	8395850	8397250	8395850	8397250	3.95572	2.19954	0.388155	4.48097	3.0119	3.26308	1.79151	1.13863	1.9753	1.93701
5	1.49	5	677200	677800	677200	677800	2.91372	1.24966	0.351927	3.6943	2.41793	2.07259	2.02942	0.860875	2.89413	1.70383
6	1.13	6	1722850	1727600	1722850	1727600	7.31448	5.38909	0.725237	6.34065	4.28334	5.46117	3.413	1.94895	2.28445	2.49033
7	1.12	2	1798950	1799600	1798950	1799600	2.94307	0.256323	1.34431	4.1267	3.10663	2.42565	2.246	1.88146	2.11111	1.71764
8	1.12	2	1631150	1631500	1631150	1631500	3.16972	0.255966	2.43141	3.9836	2.77704	2.3887	1.67052	1.26883	1.9128	1.76441
9	0.88	6	2116400	2116700	2518550	2518850	3.01906	1.15129	0	3.01407	2.10795	1.61472	3.79424	0.921572	1.93818	1.7165
10	0.85	5	4545550	4546500	4545550	4546500	3.52168	0.209947	2.69571	5.80022	4.06987	4.13258	1.97925	2.00015	2.34494	1.84582
11	0.79	4	703600	703800	703600	703800	3.41405	0.89588	0.693147	3.13635	2.00752	2.17687	4.44938	1.44519	2.7662	1.81704
12	0.61	2	366900	367500	366900	367500	2.81216	0	1.59137	4.02945	2.26277	3.01547	3.94889	1.90599	2.12731	1.68929
13	0.52	2	1393650	1394500	1393650	1394500	3.686	0	1.87283	3.8827	2.80838	2.48982	1.48059	1.44497	2.34079	1.88376
14	0.35	2	937650	938250	937650	938250	2.86331	0.0693147	1.31303	3.55381	2.4494	1.97263	1.80957	1.50944	2.17843	1.68872
15	0.35	6	181150	183100	181150	183100	4.0594	2.22298	0.035546	4.21954	2.68151	3.11417	1.75417	0.890856	4.67937	1.96267
16	0.12	4	1244000	1244900	1244000	1244900	3.63586	0.808942	1.33887	4.77145	3.67872	3.23214	2.29915	2.0787	2.23166	1.86436
