# Supplementary material for: The coding and noncoding transcriptome of Neurospora crassa
Source: BMC Genomics. 2017 Dec 19;18:978. doi: 10.1186/s12864-017-4360-8 (PMC5738166; doi:10.1186/s12864-017-4360-8)
Supplement: Supplementary file 5 — List of identified Neurospora antisense transcripts (XLSX 300 kb) [file 12864_2017_4360_MOESM5_ESM.xlsx]

## Sheet: Neurospora Antisense RNAs
			NC10			NC12				Sense Read Counts					Antisense Read Counts
Number	Chromosome	Sense Gene ID (NC12)	Antisense Start	Antisense End	Strand	Antisense Start	Antisense End	Strand	Width (bp)	Dark (DD24)	30 min	60 min	120 min		Dark (DD24)	30 min	60 min	120 min
1	1	NCU00505	8195700	8195900	-	8195700	8195900	-	201	2554.11	2433.83	2750.57	3011.72		32.0659	27.0896	22.8322	37.1465
2	1	NCU00573	7966400	7966450	-	7966400	7966450	-	51	3803.29	4648.4	4323.85	3920.38		34.8542	44.8671	42.8104	58.5772
3	1	NCU00582	7935400	7935500	-	7935400	7935500	-	101	86.4384	28792.8	26670.2	16474.5		192.395	155.765	246.16	301.458
4	1	NCU00590	7907400	7907850	-	7907400	7907850	-	451	843.471	749.196	686.394	802.936		79.4675	78.7291	93.4694	92.8662
5	1	NCU00596	7885150	7885800	-	7885150	7885800	-	651	758.427	1661.78	1508.35	747.216		12.5475	26.243	32.8213	15.7158
6	1	NCU00597	7883100	7883200	-	7883100	7883200	-	101	138.023	230.261	263.284	295.743		0	9.31204	6.42156	11.4297
7	1	NCU00660	7655950	7656900	-	7655950	7656900	-	951	810.011	756.815	819.819	808.651		129.658	129.522	92.7559	81.4365
8	1	NCU00665	7642200	7642800	-	7642200	7642800	-	601	1091.63	1016.71	998.909	834.367		26.4892	35.5551	18.5512	10.001
9	1	NCU00684	7567800	7569600	-	7567800	7569600	-	1801	1042.84	1361.25	1110.22	597.201		33.46	44.0206	57.794	50.0049
10	1	NCU00701	7495700	7495750	-	7495700	7495750	-	51	656.653	2304.31	1666.04	614.346		34.8542	38.0947	22.8322	51.4336
11	1	NCU00716	7453250	7453350	-	7453250	7453350	-	101	6530.28	8161.58	6649.88	1225.83		23.7008	33.0154	21.4052	31.4316
12	1	NCU00727	7403900	7404500	-	7403900	7404500	-	601	349.936	475.761	444.515	390.038		46.0075	42.3275	86.3343	95.7237
13	1	NCU00749	7328200	7330200	-	7328200	7330200	-	2001	768.186	354.704	448.082	592.915		97.5917	165.924	211.912	122.869
14	1	NCU00751	7317000	7318900	-	7317000	7318900	-	1901	511.659	242.113	237.598	368.608		163.118	47.4068	94.1829	82.8653
15	1	NCU00792	7157000	7157050	-	7157000	7157050	-	51	2754.88	2349.17	3659.58	2131.64		36.2484	23.7034	26.3998	28.5742
16	1	NCU00793	7155050	7155200	-	7155050	7155200	-	151	5750.94	10449.8	14543.4	4904.77		85.0442	43.174	52.7995	97.1524
17	1	NCU00829	7033100	7033150	-	7033100	7033150	-	51	34208.7	16941.1	15677.2	18960.4		69.7084	46.5602	64.2156	50.0049
18	1	NCU00833	7021800	7022500	-	7021800	7022500	-	701	493.535	521.474	453.077	440.043		8.36501	13.5448	11.4161	28.5742
19	1	NCU00847	6972950	6973250	-	6972950	6973250	-	301	674.777	543.485	752.036	554.34		13.9417	15.2379	18.5512	14.2871
20	1	NCU00855	6948550	6948800	-	6948550	6948800	-	251	50.19	78.7291	85.6208	35.7178		2.78834	3.3862	15.6971	7.14356
21	1	NCU00891	6854900	6855100	-	6854900	6855100	-	201	1232.44	870.253	1032.44	1128.68		30.6717	26.243	37.8159	38.5752
22	1	NCU00905	6808400	6809450	-	6808400	6809450	-	1051	906.209	960.833	909.008	897.231		12.5475	137.141	136.993	52.8623
23	1	NCU00938	6663550	6665050	-	6663550	6665050	-	1501	3478.45	6349.12	3720.94	4417.58		23.7008	26.243	41.3834	50.0049
24	1	NCU00945	6624800	6626050	-	6624800	6626050	-	1251	329.024	307.297	511.584	605.774		12.5475	1878.49	937.548	452.901
25	1	NCU00963	6562900	6563000	-	6562900	6563000	-	101	1692.52	1595.75	2576.47	1988.77		4.1825	276.822	206.917	68.5781
26	1	NCU00971	6541000	6543600	-	6541000	6543600	-	2601	34027.4	30855	37395.6	34726.3		11.1533	19.4706	23.5457	20.002
27	1	NCU00979	6513600	6514550	-	6513600	6514550	-	951	72884.3	62460.9	78311.6	75335.9		2.78834	88.8877	107.74	81.4365
28	1	NCU01854	2252500	2252700	-	2252500	2252700	-	201	2120.53	1871.72	2049.19	2204.5		8.36501	175.236	178.377	61.4346
29	1	NCU01898	2102950	2104100	-	2102950	2104100	-	1151	2602.91	2648.01	2070.6	801.507		34.8542	53.3326	34.2483	17.1445
30	1	NCU01907	2076700	2076850	-	2076700	2076850	-	151	1282.63	1183.48	1322.84	1418.71		131.052	275.129	281.122	292.886
31	1	NCU01912	2054800	2054850	-	2054800	2054850	-	51	3775.41	2882.5	2087.72	2777.41		55.7667	73.6498	72.0642	62.8633
32	1	NCU01927	1993850	1993950	-	1993850	1993950	-	101	1130.67	679.779	829.095	1242.98		125.475	203.172	191.22	155.73
33	1	NCU01945	1907300	1908300	-	1907300	1908300	-	1001	1175.28	802.529	1060.27	1098.68		26.4892	38.0947	37.1024	61.4346
34	1	NCU01990	1762450	1762500	-	1762450	1762500	-	51	754.245	486.766	684.253	1067.25		8.36501	30.4758	22.8322	20.002
35	1	NCU02001	1719700	1720900	-	1719700	1720900	-	1201	443.345	388.566	402.418	415.755		104.563	119.363	131.285	157.158
36	1	NCU02003	1712750	1713300	-	1712750	1713300	-	551	89016.2	73891.9	75096.6	91574.7		16.73	25.3965	24.9727	30.0029
37	1	NCU02018	1660950	1661700	-	1660950	1661700	-	751	2159.57	1473.84	2208.3	2238.79		76.6792	171.849	166.961	178.589
38	1	NCU02075	1453450	1453500	-	1453450	1453500	-	51	10580.3	10585.3	11009.4	14118.5		36.2484	36.4016	32.8213	67.1494
39	1	NCU02106	1265300	1265350	-	1265300	1265350	-	51	248.162	271.742	313.229	398.61		41.825	90.5808	70.6372	80.0078
40	1	NCU02109	1260000	1260650	-	1260000	1260650	-	651	8705.18	7305.72	6178.26	4240.41		71.1025	66.0308	74.2047	124.298
41	1	NCU02122	1172150	1172200	-	1172150	1172200	-	51	1225.47	2910.44	1329.26	1428.71		218.884	309.837	294.678	300.029
42	1	NCU02124	1166700	1166850	-	1166700	1166850	-	151	6661.33	7945.71	10006.9	7463.59		2.78834	18.6241	16.4107	10.001
43	1	NCU02126	1159000	1159950	-	1159000	1159950	-	951	653.865	568.035	654.286	811.508		4.1825	16.0844	23.5457	30.0029
44	1	NCU02160	1049800	1049850	-	1049800	1049850	-	51	3511.91	3256.67	3352.77	4469.01		19.5183	55.0257	49.9455	11.4297
45	1	NCU02162	1043600	1044200	-	1043600	1044200	-	601	619.01	563.802	663.561	678.638		39.0367	36.4016	40.6699	50.0049
46	1	NCU02181	957000	957050	-	957000	957050	-	51	17731	17699.7	19211.9	18494.7		237.008	125.289	134.853	172.874
47	1	NCU02475	2438400	2438450	-	2438400	2438450	-	51	2414.7	2275.52	2121.26	1895.9		358.301	139.681	148.409	154.301
48	1	NCU02480	2460400	2460450	-	2460400	2460450	-	51	10187.2	3343.02	5983.47	6817.81		349.936	110.898	91.3289	178.589
49	1	NCU02493	2504850	2504900	-	2504850	2504900	-	51	3366.91	3012.02	3446.95	3284.61		1.39417	14.3913	27.1133	5.71484
50	1	NCU02511	2568500	2568550	-	2568500	2568550	-	51	451.71	475.761	475.909	771.504		41.825	60.9515	52.086	40.0039
51	1	NCU02547	2690900	2691750	-	2690900	2691750	-	851	3683.39	4049.05	6371.62	3907.53		12.5475	13.5448	17.8377	17.1445
52	1	NCU02597	2860350	2860400	-	2860350	2860400	-	51	1508.49	1877.65	2962.48	1690.17		11.1533	27.0896	41.3834	15.7158
53	1	NCU02599	2865650	2865700	-	2865650	2865700	-	51	4245.24	6568.38	7204.28	4193.27		34.8542	29.6292	45.6644	44.29
54	1	NCU02608	2888750	2890300	-	2888750	2890300	-	1551	252.344	471.528	697.81	548.625		100.38	114.284	93.4694	138.585
55	1	NCU02618	2935150	2935200	-	2935150	2935200	-	51	2022.94	2246.74	2052.76	1980.19		98.9859	336.927	297.532	262.883
56	1	NCU02623	2955700	2955750	-	2955700	2955750	-	51	9584.9	11730.6	9852.81	8172.23		27.8834	13.5448	33.5348	47.1475
57	1	NCU02668	3135450	3135750	-	3135450	3135750	-	301	14078.3	12116.7	12605.5	15684.4		18.1242	19.4706	21.4052	21.4307
58	1	NCU02669	3141650	3142500	-	3141650	3142500	-	851	2232.06	2002.94	2000.67	1447.28		179.848	204.865	179.09	171.445
59	1	NCU02686	3203950	3205150	-	3203950	3205150	-	1201	107.351	79.5756	98.4639	124.298		72.4967	48.2533	32.1078	38.5752
60	1	NCU02736	3372100	3372900	-	3372100	3372900	-	801	9396.69	6818.11	10837.5	12245.5		210.519	149.839	206.203	260.025
61	1	NCU02744	3400350	3400850	-	3400350	3400850	-	501	23606	21845.2	24926.4	24566.7		119.898	133.755	131.285	132.87
62	1	NCU02797	9093350	9093400	-	9093350	9093400	-	51	14737.7	13030.1	14489.9	15104.3		40.4309	48.2533	38.5294	52.8623
63	1	NCU02815	9030200	9030250	-	9030200	9030250	-	51	3376.67	2855.41	2871.15	3380.33		36.2484	46.5602	76.3452	50.0049
64	1	NCU02888	8798700	8798750	-	8798700	8798750	-	51	1151.58	1952.14	2439.48	1843.04		18.1242	57.5653	39.9564	31.4316
65	1	NCU02928	8668000	8668200	-	8668000	8668200	-	201	61.3434	192.167	110.594	80.0078		98.9859	137.988	101.318	127.155
66	1	NCU02932	8651550	8651650	-	8651550	8651650	-	101	14178.7	10283.9	8876.02	11478.3		22.3067	24.5499	34.9618	25.7168
67	1	NCU02934	8647300	8648300	-	8647300	8648300	-	1001	326.235	518.088	395.996	348.606		270.469	197.246	276.841	367.179
68	1	NCU02949	8610850	8610900	-	8610850	8610900	-	51	136.628	149.839	179.804	214.307		462.864	464.756	513.011	625.776
69	1	NCU02975	8534350	8534400	-	8534350	8534400	-	51	296.958	259.044	157.685	177.16		44.6134	45.7137	102.745	54.291
70	1	NCU02984	8508150	8508400	-	8508150	8508400	-	251	1960.2	1250.35	1968.57	1984.48		68.3142	112.591	121.296	50.0049
71	1	NCU03006	8464150	8464200	-	8464150	8464200	-	51	2057.79	469.835	1313.57	2395.95		32.0659	30.4758	37.8159	55.7197
72	1	NCU03008	8460650	8462050	-	8460650	8462050	-	1401	221.673	277.668	287.543	331.461		69.7084	29.6292	37.1024	71.4356
73	1	NCU03013	8441350	8442350	-	8441350	8442350	-	1001	1288.21	723.8	1260.05	1471.57		11.1533	47.4068	59.2211	15.7158
74	1	NCU03039	8353050	8353500	-	8353050	8353500	-	451	1872.37	2031.72	1902.92	1970.19		40.4309	29.6292	27.8268	47.1475
75	1	NCU03041	8348700	8349350	-	8348700	8349350	-	651	206.337	179.468	180.517	155.73		13.9417	9.31204	29.2538	30.0029
76	1	NCU03070	4436250	4438750	-	4436250	4438750	-	2501	560.455	738.191	679.258	614.346		41.825	77.8825	82.7668	44.29
77	1	NCU03072	4453600	4454450	-	4453600	4454450	-	851	313.688	1157.23	460.925	382.895		8.36501	155.765	120.583	40.0039
78	1	NCU03084	4492100	4493800	-	4492100	4493800	-	1701	1217.11	915.966	1308.57	1504.43		0	108.358	61.3616	8.57227
79	1	NCU03086	4495950	4497300	-	4495950	4497300	-	1351	450.316	181.162	415.974	488.619		501.9	492.692	586.503	518.622
80	1	NCU03100	4555600	4555650	-	4555600	4555650	-	51	26517.1	20629.6	29646.9	21227.8		61.3434	61.7981	77.0587	127.155
81	1	NCU03148	4727500	4727550	-	4727500	4727550	-	51	13053.6	11600.3	13334	12468.4		192.395	152.379	157.685	231.451
82	1	NCU03199	4887550	4887600	-	4887550	4887600	-	51	2753.48	2410.97	2774.83	2978.86		578.58	552.797	525.854	697.211
83	1	NCU03214	4927750	4930250	-	4927750	4930250	-	2501	2418.88	2101.14	2212.58	1690.17		8.36501	18.6241	19.9782	27.1455
84	1	NCU03221	4954850	4955250	-	4954850	4955250	-	401	621.799	932.897	621.464	611.488		26.4892	24.5499	37.1024	8.57227
85	1	NCU03222	4958650	4958700	-	4958650	4958700	-	51	14096.4	13313.7	8199.62	6344.91		12.5475	18.6241	24.2592	30.0029
86	1	NCU03240	5025800	5025900	-	5025800	5025900	-	101	1778.96	520.628	478.05	884.372		200.76	233.648	260.43	218.593
87	1	NCU03254	5083450	5084700	-	5083450	5084700	-	1251	316.476	440.206	531.563	471.475		30.6717	38.0947	22.8322	50.0049
88	1	NCU03289	5190550	5191200	-	5190550	5191200	-	651	426.615	526.554	501.595	495.763		9.75917	18.6241	25.6862	41.4326
89	1	NCU03293	5212450	5212500	-	5212450	5212500	-	51	9495.68	5692.2	7566.74	10393.9		124.081	187.087	348.191	172.874
90	1	NCU07345	6297100	6298150	-	6297100	6298150	-	1051	476.805	2206.11	5802.24	2150.21		9.75917	18.6241	22.8322	24.2881
91	1	NCU07366	6208750	6208800	-	6208750	6208800	-	51	11971.7	6130.71	7154.33	8935.16		90.6209	57.5653	100.604	110.011
92	1	NCU07367	6202100	6202200	-	6202100	6202200	-	101	3288.84	2995.94	3240.03	3143.16		23.7008	27.9361	34.9618	50.0049
93	1	NCU07400	6068300	6069100	-	6068300	6069100	-	801	747.274	598.51	707.799	697.211		19.5183	13.5448	28.5403	32.8604
94	1	NCU07408	6041050	6041800	-	6041050	6041800	-	751	14744.7	14197.5	14262.3	14932.9		13.9417	15.2379	20.6917	27.1455
95	1	NCU07415	6009400	6010650	-	6009400	6010650	-	1251	812.8	548.564	679.972	828.653		9.75917	11.8517	16.4107	21.4307
96	1	NCU07435	634500	635950	-	634500	635950	-	1451	1038.65	1263.05	827.668	734.358		257.921	205.711	184.798	197.162
97	1	NCU07446	599300	599500	-	599300	599500	-	201	4220.15	3775.61	4617.82	3878.95		195.183	170.156	205.49	194.305
98	1	NCU07467	537300	538350	-	537300	538350	-	1051	3376.67	2394.04	3473.35	2724.55		39.0367	38.0947	33.5348	61.4346
99	1	NCU08052	111650	111900	-	111650	111900	-	251	10956.8	16295.2	19976	39355.3		64.1317	52.4861	69.9237	111.439
100	1	NCU08578	3732350	3734550	-	3732350	3734550	-	2201	3981.74	3506.41	4137.63	3608.92		9.75917	16.0844	18.5512	27.1455
101	1	NCU08594	9515800	9516650	-	9515800	9516650	-	851	193.789	166.77	177.663	210.021		9.75917	14.3913	19.2647	14.2871
102	1	NCU08618	9622000	9623800	-	9622000	9623800	-	1801	510.265	495.231	597.919	498.62		82.2559	117.67	82.7668	68.5781
103	1	NCU08621	9629150	9629200	-	9629150	9629200	-	51	1738.53	1356.17	1292.16	1483		18.1242	71.1101	64.2156	35.7178
104	1	NCU09089	822150	822750	-	822150	822750	-	601	38752.3	36341.5	42552.1	42908.5		19.5183	10.1586	24.2592	30.0029
105	1	NCU09135	5457400	5457750	-	5457400	5457750	-	351	322.053	392.799	495.174	371.465		27.8834	66.8774	62.7886	45.7188
106	1	NCU09136	5460300	5460650	-	5460300	5460650	-	351	2112.16	2075.74	2177.62	2408.81		25.095	33.0154	35.6753	58.5772
107	1	NCU09141	5471900	5472800	-	5471900	5472800	-	901	2572.24	19060.9	29993	18771.8		23.7008	152.379	361.034	680.067
108	1	NCU09192	5779200	5779250	-	5779200	5779250	-	51	1798.48	1771.83	1865.11	2087.35		68.3142	39.7878	41.3834	87.1514
109	1	NCU09210	5849800	5849850	-	5849800	5849850	-	51	5572.49	17874.9	22592.5	18416.1		92.0151	123.596	97.0369	114.297
110	1	NCU09239	9449800	9449850	-	9449800	9449850	-	51	1101.39	880.411	1016.03	1372.99		94.8034	47.4068	79.9128	55.7197
111	1	NCU09368	3569250	3570600	-	3569250	3570600	-	1351	479.594	424.121	510.157	420.041		646.894	481.687	1080.25	1704.45
112	1	NCU09375	3531650	3531700	-	3531650	3531700	-	51	1940.68	1557.65	1888.65	1867.33		25.095	49.9464	58.5076	42.8613
113	1	NCU09382	3514750	3515450	-	3514750	3515450	-	701	432.192	424.968	602.2	631.49		12.5475	32.1689	54.2265	31.4316
114	1	NCU09879	6362400	6363550	-	6362400	6363550	-	1151	460.075	545.178	484.471	532.909		44.6134	33.862	33.5348	61.4346
115	1	NCU09888	6334950	6335050	-	6334950	6335050	-	101	2483.01	1944.52	2238.27	1667.31		197.972	148.993	176.95	224.308
116	1	NCU09894	3989450	3990000	-	3989450	3990000	-	551	1462.48	1329.93	1418.45	1540.15		19.5183	34.7085	41.3834	47.1475
117	1	NCU09975	2359900	2360650	-	2359900	2360650	-	751	1699.49	2416.9	2542.22	1437.28		72.4967	69.417	81.3398	81.4365
118	1	NCU09999	3665800	3666900	-	3665800	3666900	-	1101	1141.82	968.452	1023.17	1147.26		25.095	22.8568	33.5348	24.2881
119	1	NCU10042	5946400	5947700	-	5946400	5947700	-	1301	70504.4	57536.6	54013.9	54413.9		8.36501	11.0051	16.4107	14.2871
120	1	NCU10852	5375650	5377950	-	5375650	5377950	-	2301	1671.61	11751.8	13665.1	3677.5		8.36501	13.5448	10.7026	17.1445
121	1	NCU11197	6553100	6554000	-	6553100	6554000	-	901	361.089	253.118	366.029	440.043		36.2484	24.5499	45.6644	30.0029
122	1	NCU11212	1277500	1278500	-	1277500	1278500	-	1001	510.265	460.523	488.039	677.209		2.78834	7.61894	12.1296	11.4297
123	1	NCU16329	1064550	1064800	-	1064550	1064800	-	251	837.895	585.812	691.388	1104.39		12.5475	16.0844	24.2592	35.7178
124	1	NCU16378	4137650	4137750	-	4137650	4137750	-	101	164.512	162.537	259.716	217.164		40.4309	56.7188	64.2156	40.0039
239	2	NCU01484	3344100	3344200	-	3344100	3344200	-	101	13120.5	9521.14	11378.3	13594.2		27.8834	49.0999	32.8213	54.291
240	2	NCU01500	3259200	3259800	-	3259200	3259800	-	601	875.537	630.679	1006.04	867.228		280.228	354.704	401.704	552.911
241	2	NCU01528	3181800	3181850	-	3181800	3181850	-	51	67385.7	66514.2	51722.8	48733.3		19.5183	22.8568	47.0914	32.8604
242	2	NCU01534	3162700	3162750	-	3162700	3162750	-	51	906.209	923.585	1036.01	948.664		2.78834	4.23275	12.8431	17.1445
243	2	NCU01547	3119350	3119450	-	3119350	3119450	-	101	1607.48	1546.65	1670.32	1757.31		20.9125	33.862	32.1078	62.8633
244	2	NCU01555	3098150	3098200	-	3098150	3098200	-	51	4399.99	7738.31	9331.95	6460.63		5.57667	38.9413	47.805	27.1455
245	2	NCU01569	3060350	3060750	-	3060350	3060750	-	401	376.425	290.366	261.143	302.887		5.57667	5.92584	10.7026	12.8584
246	2	NCU01680	2726000	2726050	-	2726000	2726050	-	51	18879.8	21990	27435.8	27052.6		156.147	171.003	217.62	185.732
247	2	NCU01703	2676750	2676800	-	2676750	2676800	-	51	1461.09	1427.28	1432.01	1864.47		5.57667	10.1586	4.99455	11.4297
248	2	NCU01720	2646350	2646400	-	2646350	2646400	-	51	6376.92	3668.1	5015.95	6290.62		5.57667	4.23275	14.2701	12.8584
249	2	NCU01735	2601550	2601600	-	2601550	2601600	-	51	6149.67	5775.16	8038.37	8409.39		82.2559	49.0999	82.7668	100.01
250	2	NCU01781	2464600	2464850	-	2464600	2464850	-	251	929.91	904.115	1098.8	958.665		195.183	111.745	47.805	87.1514
251	2	NCU01785	2448950	2449450	-	2448950	2449450	-	501	688.719	611.209	670.696	711.498		20.9125	20.3172	27.1133	37.1465
252	2	NCU01800	2377600	2378050	-	2377600	2378050	-	451	705.449	640.838	701.377	884.372		68.3142	58.4119	72.7777	108.582
253	2	NCU01815	2334800	2336200	-	2334800	2336200	-	1401	2717.23	3718.89	4551.46	3100.3		4.1825	6.77239	7.13507	12.8584
254	2	NCU01823	2291550	2292500	-	2291550	2292500	-	951	832.318	802.529	781.29	924.376		217.49	242.113	234.744	301.458
255	2	NCU03334	1061650	1062550	-	1061650	1062550	-	901	968.946	962.527	1135.9	1157.26		9.75917	20.3172	32.8213	31.4316
256	2	NCU03362	970250	970650	-	970250	970650	-	401	1530.8	1773.52	1742.38	1713.02		1.39417	9.31204	9.98909	10.001
257	2	NCU03370	941150	941200	-	941150	941200	-	51	20741	10525.1	21228.3	22940.8		13.9417	33.0154	41.3834	48.5762
258	2	NCU03372	934200	935800	-	934200	935800	-	1601	72.4967	42.3275	100.604	150.015		19.5183	26.243	24.2592	34.2891
259	2	NCU03486	524600	524650	-	524600	524650	-	51	4275.91	3568.21	4125.5	3373.19		167.3	374.175	216.193	190.019
260	2	NCU05341	1372800	1372850	-	1372800	1372850	-	51	503.294	972.685	928.986	600.059		1.39417	42.3275	73.4912	21.4307
261	2	NCU05395	1520500	1520800	-	1520500	1520800	-	301	27948.9	59355.8	37419.9	22660.8		12.5475	4.23275	3.56753	5.71484
262	2	NCU05425	1599350	1599400	-	1599350	1599400	-	51	3821.41	4187.03	4296.02	5813.43		114.322	69.417	42.8104	18.5732
263	2	NCU05429	1610900	1611100	-	1610900	1611100	-	201	10231.8	9555.85	10116.8	9055.17		464.258	384.333	286.83	142.871
264	2	NCU06747	2072250	2072300	-	2072250	2072300	-	51	249.556	178.622	216.193	205.734		20.9125	15.2379	35.6753	30.0029
265	2	NCU06855	1746600	1748150	-	1746600	1748150	-	1551	344.359	404.651	381.726	372.894		11.1533	13.5448	51.3725	51.4336
266	2	NCU08455	3578450	3578600	-	3578450	3578600	-	151	1374.65	642.531	395.283	908.66		9.75917	17.7775	12.1296	17.1445
267	2	NCU08457	3572600	3572700	-	3572600	3572700	-	101	38346.6	41206.6	37061	53721		18.1242	34.7085	25.6862	34.2891
268	2	NCU08476	3526750	3527050	-	3526750	3527050	-	301	319.264	303.911	376.018	360.035		83.6501	111.745	99.1774	87.1514
269	2	NCU08502	3436900	3436950	-	3436900	3436950	-	51	17917.8	17447.4	17789.2	18479		26.4892	89.7342	108.453	238.595
270	2	NCU08699	3724850	3725550	-	3724850	3725550	-	701	217.49	72953.1	69962.2	31986		5.57667	10.1586	8.56208	11.4297
271	2	NCU09345	4178500	4179500	-	4178500	4179500	-	1001	364741	312836	335625	266623		87.8326	51.6395	96.3234	91.4375
272	2	NCU09465	4370900	4372600	-	4370900	4372600	-	1701	319.264	566.341	588.643	498.62		85.0442	113.438	113.448	138.585
273	2	NCU09468	4379700	4379750	-	4379700	4379750	-	51	5448.41	5008.19	5354.87	6059.16		51.5842	62.6446	72.7777	74.293
274	2	NCU09477	4407200	4407300	-	4407200	4407300	-	101	37468.3	28241.7	31988.6	39722.5		29.2775	70.2636	51.3725	45.7188
275	2	NCU09616	43800	45200	-	43800	45200	-	1401	184.03	256.504	244.019	192.876		288.593	233.648	229.749	348.606
276	2	NCU09770	4288450	4288500	-	4288450	4288500	-	51	1509.88	1558.5	1798.04	2075.92		27.8834	34.7085	54.94	28.5742
277	2	NCU09775	4269300	4270000	-	4269300	4270000	-	701	3939.92	3778.15	6427.27	7012.11		34.8542	48.2533	45.6644	50.0049
278	2	NCU09776	4267350	4268500	-	4267350	4268500	-	1151	15.3358	41.4809	37.1024	27.1455		196.578	251.425	216.193	304.315
279	2	NCU16500	102000	102750	-	102000	102750	-	751	59.9492	91.4273	127.718	75.7217		589.733	406.344	443.801	571.484
317	3	NCU00003	2240200	2240250	-	2240200	2240250	-	51	178.453	132.908	176.95	198.591		5.57667	5.92584	8.56208	21.4307
318	3	NCU00024	2334850	2334900	-	2334850	2334900	-	51	2338.02	2173.09	2141.23	1641.59		250.95	176.082	104.172	185.732
319	3	NCU00057	2461200	2461900	-	2461200	2461900	-	701	777.945	743.27	869.765	931.52		5.57667	14.3913	12.8431	15.7158
320	3	NCU00127	2719050	2719100	-	2719050	2719100	-	51	2803.67	4319.94	4615.68	4237.56		1.39417	12.6982	15.6971	10.001
321	3	NCU00144	2781700	2782000	-	2781700	2782000	-	301	5433.07	5390.83	3359.19	3246.03		163.118	157.458	197.641	168.588
322	3	NCU00218	3045200	3045800	-	3045200	3045800	-	601	149.176	116.824	149.836	192.876		13.9417	20.3172	13.5566	14.2871
323	3	NCU00223	3070000	3070050	-	3070000	3070050	-	51	1936.5	2448.22	2506.55	2154.5		5.57667	16.0844	43.5239	28.5742
324	3	NCU00233	3105550	3106050	-	3105550	3106050	-	501	139.417	115.977	351.759	665.779		97.5917	75.3429	118.442	48.5762
325	3	NCU00365	3587900	3588150	-	3587900	3588150	-	251	1334.22	887.184	1048.14	1202.97		50.19	36.4016	69.9237	45.7188
326	3	NCU00445	3890200	3890350	-	3890200	3890350	-	151	535.36	668.774	642.156	642.92		44.6134	36.4016	33.5348	77.1504
327	3	NCU00451	3909100	3909150	-	3909100	3909150	-	51	8608.98	5340.03	3118.74	2087.35		5.57667	10.1586	15.6971	12.8584
328	3	NCU00477	3991450	3991500	-	3991450	3991500	-	51	11482.4	7764.55	11690.8	14019.9		317.87	251.425	337.489	388.609
329	3	NCU06206	1911150	1912500	-	1911150	1912500	-	1351	363.878	274.282	254.722	291.457		315.082	301.372	286.83	354.32
330	3	NCU06243	2026600	2027150	-	2026600	2027150	-	551	638.529	823.692	551.541	710.069		5.57667	20.3172	29.2538	32.8604
331	3	NCU06266	2128950	2131100	-	2128950	2131100	-	2151	262.103	297.985	252.581	298.601		34.8542	32.1689	44.2374	75.7217
332	3	NCU06410	1305500	1305550	-	1305500	1305550	-	51	2119.13	2734.35	2394.53	1721.6		4.1825	22.0103	11.4161	7.14356
333	3	NCU06420	1346350	1347100	-	1346350	1347100	-	751	2153.99	45701	29863.1	14757.2		1.39417	16.931	5.70805	4.28613
334	3	NCU06448	1443350	1443400	-	1443350	1443400	-	51	4546.38	3027.26	4563.59	4417.58		20.9125	63.4912	71.3507	42.8613
335	3	NCU06459	1482800	1482850	-	1482800	1482850	-	51	1631.18	878.718	1070.97	1990.19		11.1533	16.0844	50.659	37.1465
336	3	NCU07562	4351400	4351450	-	4351400	4351450	-	51	22338.7	20182.6	23033.4	24028.1		51.5842	63.4912	62.0751	78.5791
337	3	NCU07569	4323900	4324250	-	4323900	4324250	-	351	41100.1	43933.4	25143.3	11898.3		299.746	320.842	353.186	348.606
338	3	NCU07817	973800	974000	-	973800	974000	-	201	70769.3	86505.5	74328.1	31118.8		460.075	237.88	244.733	240.023
339	3	NCU07842	1069150	1070000	-	1069150	1070000	-	851	1593.53	1467.07	1633.93	1958.76		549.302	2562.5	3140.86	2780.27
340	3	NCU07857	1128150	1128200	-	1128150	1128200	-	51	17153.8	17500.7	20101.6	18651.8		66.92	53.3326	83.4803	92.8662
341	3	NCU08197	4621100	4621150	-	4621100	4621150	-	51	230.038	299.678	309.662	227.165		6.97084	12.6982	29.2538	8.57227
342	3	NCU08232	4723750	4723800	-	4723750	4723800	-	51	1907.22	461.369	854.781	1125.82		2.78834	8.46549	14.9836	1.42871
343	3	NCU08550	4959900	4959950	-	4959900	4959950	-	51	2385.42	2184.94	2142.66	2288.8		51.5842	48.2533	55.6535	81.4365
344	3	NCU08769	5205300	5206000	-	5205300	5206000	-	701	110.139	56151.6	131971	61146		83.6501	201.479	268.992	264.312
345	3	NCU09002	4186450	4186600	-	4186450	4186600	-	151	3262.35	2773.3	3333.5	3463.2		15.3358	27.9361	26.3998	38.5752
346	3	NCU09152	173250	173300	-	173250	173300	-	51	18920.2	15850.8	14168.8	19253.3		13.9417	23.7034	10.7026	4.28613
347	3	NCU09175	258150	258200	-	258150	258200	-	51	17218	12660.1	10325.9	11725.4		112.928	62.6446	97.7504	98.5811
348	3	NCU09521	20200	21600	-	20200	21600	-	1401	192.395	248.885	253.295	278.599		50.19	65.1843	82.0533	57.1484
349	3	NCU11320	1470550	1472350	-	1470550	1472350	-	1801	264.892	226.029	302.527	300.029		2.78834	2.53965	5.70805	12.8584
350	3	NCU11352	1251300	1251700	-	1251300	1251700	-	401	501.9	987.076	1150.17	565.77		12.5475	16.0844	17.8377	14.2871
351	3	NCU11356	540650	541450	-	540650	541450	-	801	736.12	1208.87	2660.67	1167.26		32.0659	38.9413	49.232	32.8604
352	3	NCU16606	83200	84050	-	83200	84050	-	851	163.118	139.681	235.457	271.455		37.6425	38.0947	47.0914	54.291
353	3	NCU16673	3225650	3225700	-	3225650	3225700	-	51	8826.47	7621.48	5835.77	9788.1		387.579	310.684	261.143	348.606
395	4	NCU04342	3715500	3716400	-	3715500	3716400	-	901	8960.31	13246	19403.8	12129.8		41.825	32.1689	37.8159	52.8623
396	4	NCU04350	3689250	3689300	-	3689250	3689300	-	51	4590.99	5021.73	3628.18	3543.2		55.7667	64.3377	50.659	81.4365
397	4	NCU04371	3603900	3604750	-	3603900	3604750	-	851	69.7084	241.267	356.04	391.467		57.1609	57.5653	62.7886	74.293
398	4	NCU04409	3463200	3464400	-	3463200	3464400	-	1201	390.367	258.198	450.223	414.326		20.9125	13.5448	22.8322	17.1445
399	4	NCU04443	3346450	3346500	-	3346450	3346500	-	51	3555.13	5149.56	4515.78	2275.94		119.898	88.0411	98.4639	108.582
400	4	NCU04466	3262850	3263100	-	3262850	3263100	-	251	1433.2	2257.75	4359.53	2494.53		4.1825	7.61894	11.4161	7.14356
401	4	NCU04467	3261050	3261300	-	3261050	3261300	-	251	227.249	94.8135	94.1829	190.019		8.36501	7.61894	15.6971	17.1445
402	4	NCU04469	3255350	3255400	-	3255350	3255400	-	51	1104.18	693.324	1001.05	1140.11		16.73	14.3913	20.6917	34.2891
403	4	NCU04492	3187050	3187800	-	3187050	3187800	-	751	237.008	347.085	291.824	244.31		2.78834	5.0793	14.9836	14.2871
404	4	NCU04503	3153800	3154450	-	3153800	3154450	-	651	722.179	453.75	500.168	694.354		19.5183	13.5448	21.4052	24.2881
405	4	NCU04505	3150900	3151300	-	3150900	3151300	-	401	510.265	557.029	485.185	411.469		9.75917	5.0793	10.7026	10.001
406	4	NCU04510	3140550	3140600	-	3140550	3140600	-	51	7974.64	8525.6	14439.9	11326.8		16.73	5.92584	10.7026	30.0029
407	4	NCU04519	3105550	3105600	-	3105550	3105600	-	51	1572.62	1278.29	1034.58	1202.97		15.3358	16.0844	39.2429	38.5752
408	4	NCU04856	487650	487700	-	487650	487700	-	51	13007.6	7633.33	7748.68	7100.69		26.4892	14.3913	14.9836	20.002
409	4	NCU04931	782700	782850	-	782700	782850	-	151	4727.62	1485.69	2146.94	2458.81		167.3	185.394	211.198	208.592
410	4	NCU05160	5912750	5912800	-	5912750	5912800	-	51	3018.37	4333.49	3588.94	2940.29		542.331	693.324	841.224	557.197
411	4	NCU05183	5835200	5835350	-	5835200	5835350	-	151	227.249	154.919	118.442	60.0059		92.0151	91.4273	122.723	138.585
412	4	NCU05259	5574750	5574800	-	5574750	5574800	-	51	24285	10482.8	13187	19324.7		11.1533	82.1153	136.28	34.2891
413	4	NCU05273	5507100	5508650	-	5507100	5508650	-	1551	959.187	950.675	911.148	907.232		26.4892	49.9464	55.6535	60.0059
414	4	NCU06301	2988800	2988850	-	2988800	2988850	-	51	1923.95	2220.5	3377.74	2561.68		4.1825	8.46549	7.13507	7.14356
415	4	NCU06305	2980250	2980750	-	2980250	2980750	-	501	11245.4	8312.27	6947.42	9783.81		6.97084	13.5448	26.3998	15.7158
416	4	NCU06327	2905900	2907000	-	2905900	2907000	-	1101	1562.86	259.891	504.449	1187.26		46.0075	353.011	418.115	205.734
417	4	NCU06361	2791300	2791400	-	2791300	2791400	-	101	3464.51	2940.07	5360.58	3071.73		22.3067	24.5499	32.1078	44.29
418	4	NCU06383	2698850	2699950	-	2698850	2699950	-	1101	128.263	97.3532	103.458	120.012		2.78834	12.6982	12.1296	21.4307
419	4	NCU06400	2635600	2636950	-	2635600	2636950	-	1351	59.9492	104.972	252.581	35.7178		16.73	38.9413	32.1078	32.8604
420	4	NCU06544	1595250	1595300	-	1595250	1595300	-	51	2876.17	3019.64	2832.62	2917.43		12.5475	7.61894	5.70805	11.4297
421	4	NCU06552	1614800	1615900	-	1614800	1615900	-	1101	479.594	514.702	384.58	348.606		2.78834	21.1637	16.4107	12.8584
422	4	NCU06554	1617550	1617600	-	1617550	1617600	-	51	2193.03	6680.12	9484.65	5844.86		48.7959	56.7188	69.2102	55.7197
423	4	NCU06561	1636700	1636750	-	1636700	1636750	-	51	5186.3	2907.05	3697.39	5026.21		851.836	1916.59	1098.09	695.782
424	4	NCU06575	1679350	1679400	-	1679350	1679400	-	51	103.168	238.727	323.932	147.157		168.694	162.537	191.22	182.875
425	4	NCU06601	1768700	1768750	-	1768700	1768750	-	51	842.077	716.181	814.825	800.078		18.1242	16.931	34.2483	24.2881
426	4	NCU06603	1774700	1774850	-	1774700	1774850	-	151	11511.6	14170.4	22195.8	14520		26.4892	33.0154	36.3888	61.4346
427	4	NCU06625	1844650	1844750	-	1844650	1844750	-	101	40.4309	58.4119	66.3561	108.582		26.4892	22.8568	29.2538	32.8604
428	4	NCU06977	4747200	4747250	-	4747200	4747250	-	51	10800.6	10175.5	15186.3	9009.45		221.673	233.648	273.273	270.026
429	4	NCU06997	4825800	4826400	-	4825800	4826400	-	601	1617.23	1275.75	1261.48	1554.44		136.628	99.8928	157.685	158.587
430	4	NCU07257	4605800	4605850	-	4605800	4605850	-	51	16710.5	20020	13357.6	21445		283.016	271.742	282.549	334.318
431	4	NCU07268	4575500	4576950	-	4575500	4576950	-	1451	257.921	166.77	194.074	180.018		25.095	8.46549	21.4052	82.8653
432	4	NCU07273	4563150	4563200	-	4563150	4563200	-	51	12427.6	12094.6	17055	15955.8		13.9417	56.7188	75.6317	21.4307
433	4	NCU07310	4418550	4418700	-	4418550	4418700	-	151	1091.63	1042.1	1774.49	1024.39		15.3358	9.31204	17.8377	12.8584
434	4	NCU07330	4350550	4350650	-	4350550	4350650	-	101	1430.42	1294.37	1302.15	1311.56		6.97084	13.5448	27.1133	12.8584
435	4	NCU07338	4321450	4321550	-	4321450	4321550	-	101	3111.78	2826.63	3116.6	2024.48		119.898	150.686	153.404	134.299
436	4	NCU07585	154550	154750	-	154550	154750	-	201	712.42	7093.24	7847.15	4990.49		1.39417	7.61894	4.99455	5.71484
437	4	NCU07659	435050	435100	-	435050	435100	-	51	3725.22	3635.93	4118.36	4613.31		2.78834	16.0844	19.2647	12.8584
438	4	NCU07701	2176650	2176700	-	2176650	2176700	-	51	1965.78	2016.48	1951.44	1595.87		89.2267	55.0257	85.6208	125.727
439	4	NCU07724	2082350	2082750	-	2082350	2082750	-	401	1890.49	2123.99	1867.25	1893.04		47.4017	43.174	77.0587	51.4336
440	4	NCU07915	1368300	1369750	-	1368300	1369750	-	1451	1182.25	2642.93	2711.33	1404.42		43.2192	76.1894	65.6426	78.5791
441	4	NCU07932	1315300	1315800	-	1315300	1315800	-	501	3728	3398.9	2973.18	3421.76		82.2559	69.417	69.2102	60.0059
442	4	NCU07955	1231950	1232500	-	1231950	1232500	-	551	557.667	601.05	628.599	537.195		11.1533	38.9413	14.9836	41.4326
443	4	NCU07960	1219650	1220700	-	1219650	1220700	-	1051	1065.14	1268.13	1097.37	1091.54		434.98	325.075	226.895	272.884
444	4	NCU07974	3775100	3775850	-	3775100	3775850	-	751	683.142	360.63	434.526	767.218		11.1533	15.2379	27.8268	7.14356
445	4	NCU09651	71050	71100	-	71050	71100	-	51	416.856	293.753	245.446	250.024		30.6717	31.3223	37.1024	27.1455
446	4	NCU09731	1996400	1996450	-	1996400	1996450	-	51	1904.43	1953.84	2131.96	2027.34		64.1317	64.3377	49.9455	101.438
447	4	NCU09734	1984850	1984950	-	1984850	1984950	-	101	115.716	88.0411	50.659	71.4356		61.3434	56.7188	52.086	72.8643
508	5	NCU01004	2657700	2657950	-	2657700	2657950	-	251	1824.97	1501.78	1533.33	1237.26		52.9784	62.6446	48.5185	48.5762
509	5	NCU01060	2794550	2795200	-	2794550	2795200	-	651	1332.82	13836	17782	4346.14		98.9859	112.591	110.594	158.587
510	5	NCU01088	2874000	2874650	-	2874000	2874650	-	651	181.242	667.081	1083.82	514.336		12.5475	5.0793	9.27559	11.4297
511	5	NCU01089	2878850	2878900	-	2878850	2878900	-	51	496.324	15908.4	11374	1903.04		92.0151	97.3532	97.7504	138.585
512	5	NCU01142	3009700	3010150	-	3009700	3010150	-	451	2038.27	1739.66	2111.27	2010.2		96.1976	62.6446	155.544	114.297
513	5	NCU01166	3107850	3108250	-	3107850	3108250	-	401	2290.62	1862.41	2288.22	2503.1		358.301	465.602	468.06	611.488
514	5	NCU01188	3177400	3177450	-	3177400	3177450	-	51	592.521	2067.27	1526.9	870.085		128.263	130.369	149.836	165.731
515	5	NCU01213	3263450	3263500	-	3263450	3263500	-	51	51146.4	30266.7	28027.3	23243.7		510.265	436.819	423.11	460.045
516	5	NCU01218	3279350	3280150	-	3279350	3280150	-	801	1415.08	1627.91	1403.47	1294.41		34.8542	24.5499	41.3834	40.0039
517	5	NCU01225	3294300	3295500	-	3294300	3295500	-	1201	1555.89	1326.54	1673.17	1565.87		242.585	270.049	261.143	310.03
518	5	NCU01236	3312700	3313750	-	3312700	3313750	-	1051	129.658	122.75	169.101	131.441		246.768	250.579	215.479	198.591
519	5	NCU01282	3512300	3512350	-	3512300	3512350	-	51	2759.06	3786.61	3680.98	2571.68		15.3358	25.3965	56.367	30.0029
520	5	NCU01298	3570200	3570650	-	3570200	3570650	-	451	147.782	56.7188	70.6372	87.1514		16.73	22.0103	16.4107	35.7178
521	5	NCU01306	3589800	3590850	-	3589800	3590850	-	1051	322.053	259.891	318.224	312.888		76.6792	131.215	142.701	107.153
522	5	NCU01332	3685800	3685850	-	3685800	3685850	-	51	7607.97	7896.61	8681.24	7710.75		47.4017	60.9515	114.875	155.73
523	5	NCU01338	3706150	3707000	-	3706150	3707000	-	851	474.017	405.497	424.537	661.493		33.46	35.5551	32.1078	41.4326
524	5	NCU01353	3750000	3750100	-	3750000	3750100	-	101	6344.86	3322.71	4089.82	6157.75		242.585	159.151	102.031	292.886
525	5	NCU01428	4782150	4782850	-	4782150	4782850	-	701	5124.96	3792.54	4074.84	2735.98		13.9417	33.0154	43.5239	47.1475
526	5	NCU01470	4635050	4636700	-	4635050	4636700	-	1651	1734.34	2246.74	1592.55	1670.16		23.7008	26.243	33.5348	31.4316
527	5	NCU03600	1804450	1804500	-	1804450	1804500	-	51	14220.5	20853	9782.18	11265.4		27.8834	22.0103	26.3998	24.2881
528	5	NCU03622	1883800	1884000	-	1883800	1884000	-	201	665.018	290.366	422.396	674.352		6.97084	8.46549	10.7026	4.28613
529	5	NCU03643	1932200	1934050	-	1932200	1934050	-	1851	94.8034	134.601	181.231	168.588		93.4092	37.2482	46.3779	84.294
530	5	NCU11259	2038900	2038950	-	2038900	2038950	-	51	1417.87	1286.75	1534.04	1774.46		41.825	38.9413	64.9291	67.1494
531	5	NCU03715	2186950	2188750	-	2186950	2188750	-	1801	171.483	189.627	222.614	212.878		395.944	297.985	178.377	120.012
532	5	NCU03717	2191400	2191450	-	2191400	2191450	-	51	2138.65	1255.43	1392.77	1440.14		9.75917	39.7878	14.9836	24.2881
533	5	NCU03719	2195050	2195100	-	2195050	2195100	-	51	514.448	735.651	690.675	520.051		26.4892	18.6241	27.1133	41.4326
534	5	NCU03742	2269200	2269400	-	2269200	2269400	-	201	1055.38	1114.06	1212.25	980.096		37.6425	129.522	99.8909	91.4375
535	5	NCU03748	2290300	2290350	-	2290300	2290350	-	51	3443.59	3106.84	4343.12	3894.67		50.19	49.0999	60.6481	84.294
536	5	NCU03749	2294100	2294150	-	2294100	2294150	-	51	3206.59	2680.17	3353.48	2625.97		15.3358	12.6982	17.1242	21.4307
537	5	NCU03769	2356750	2357750	-	2356750	2357750	-	1001	936.881	477.454	610.048	830.081		44.6134	39.7878	54.2265	62.8633
538	5	NCU03773	2371150	2371200	-	2371150	2371200	-	51	3276.29	4087.99	4128.35	1835.89		68.3142	28.7827	30.6808	51.4336
539	5	NCU03775	2374400	2375300	-	2374400	2375300	-	901	126.869	79.5756	99.1774	71.4356		188.213	79.5756	78.4857	170.017
540	5	NCU03792	2433950	2434050	-	2433950	2434050	-	101	984.282	592.584	611.475	627.204		33.46	37.2482	49.9455	54.291
541	5	NCU03834	2565600	2566850	-	2565600	2566850	-	1251	814.194	1049.72	933.267	1038.67		93.4092	91.4273	80.6263	117.154
542	5	NCU04127	4935750	4935800	-	4935750	4935800	-	51	4606.33	3965.24	3032.4	4759.04		291.381	285.287	323.932	367.179
543	5	NCU04130	4944600	4945700	-	4944600	4945700	-	1101	475.411	472.374	732.058	451.473		18.1242	10.1586	9.98909	8.57227
544	5	NCU04142	4975750	4975800	-	4975750	4975800	-	51	7284.53	4028.73	6674.14	5710.56		12.5475	18.6241	50.659	40.0039
545	5	NCU04150	5009750	5009850	-	5009750	5009850	-	101	890.873	1047.18	1063.13	1315.84		214.702	95.6601	256.149	194.305
546	5	NCU04171	5082350	5082400	-	5082350	5082400	-	51	695.69	573.114	672.837	937.235		20.9125	12.6982	26.3998	20.002
547	5	NCU04197	5171900	5171950	-	5171900	5171950	-	51	7304.04	4519.73	4298.16	2638.83		33.46	22.0103	24.2592	45.7188
548	5	NCU04244	5338450	5338500	-	5338450	5338500	-	51	1424.84	1406.96	1313.57	1778.75		4.1825	11.0051	5.70805	10.001
549	5	NCU04260	5401800	5401850	-	5401800	5401850	-	51	264.892	230.261	357.467	441.472		780.734	1362.1	1197.26	368.608
550	5	NCU04266	5429750	5430400	-	5429750	5430400	-	651	3679.21	17720.8	18696.7	6074.88		524.207	430.047	495.174	582.914
551	5	NCU04635	1382750	1382800	-	1382750	1382800	-	51	1219.9	1373.95	2351	1625.87		16.73	26.243	17.8377	38.5752
552	5	NCU04651	1332550	1333150	-	1332550	1333150	-	601	932.698	667.081	723.496	914.375		133.84	96.5066	118.442	138.585
553	5	NCU04669	1256800	1256900	-	1256800	1256900	-	101	2594.55	3737.51	3582.52	2163.07		6.97084	24.5499	21.4052	14.2871
554	5	NCU06643	4098600	4099750	-	4098600	4099750	-	1151	2530.41	1752.36	2766.27	3077.44		22.3067	36.4016	39.2429	28.5742
555	5	NCU06646	4111350	4111700	-	4111350	4111700	-	351	351.33	188.78	187.652	308.602		26.4892	33.0154	39.9564	70.0069
556	5	NCU06653	4135050	4136750	-	4135050	4136750	-	1701	1175.28	794.063	1200.12	1382.99		9.75917	19.4706	29.2538	32.8604
557	5	NCU06695	4306950	4307000	-	4306950	4307000	-	51	5155.63	5119.93	5550.37	5480.54		79.4675	59.2584	58.5076	67.1494
558	5	NCU06702	4333500	4333550	-	4333500	4333550	-	51	7945.36	8499.35	8115.43	6143.46		386.184	987.923	881.894	681.495
559	5	NCU06703	4334700	4335150	-	4334700	4335150	-	451	1094.42	893.109	812.684	877.229		1.39417	5.92584	8.56208	17.1445
560	5	NCU06704	4340000	4340600	-	4340000	4340600	-	601	1244.99	849.935	766.306	1477.29		9.75917	15.2379	17.8377	20.002
561	5	NCU06708	4350500	4350950	-	4350500	4350950	-	451	1017.74	1009.93	1239.36	1225.83		13.9417	7.61894	9.27559	22.8594
562	5	NCU07168	6369900	6370600	-	6369900	6370600	-	701	280.228	169.31	201.922	182.875		25.095	32.1689	39.9564	45.7188
563	5	NCU07192	6284900	6285000	-	6284900	6285000	-	101	6559.56	6680.12	2221.15	4467.58		36.2484	43.174	37.8159	35.7178
564	5	NCU07197	6269650	6271150	-	6269650	6271150	-	1501	69.7084	46.5602	109.167	85.7227		19.5183	11.8517	35.6753	61.4346
565	5	NCU07200	6262450	6262500	-	6262450	6262500	-	51	1157.16	457.137	565.811	1513.01		80.8617	101.586	169.101	122.869
566	5	NCU07240	6129100	6129150	-	6129100	6129150	-	51	3690.36	4877.82	7406.2	3507.49		5.57667	16.931	27.1133	11.4297
567	5	NCU07748	435700	436500	-	435700	436500	-	801	1.39417	245.499	441.661	234.309		19.5183	27.9361	47.0914	24.2881
568	5	NCU07774	352700	353300	-	352700	353300	-	601	698.478	705.176	717.788	811.508		18.1242	38.9413	70.6372	24.2881
569	5	NCU07787	303050	303900	-	303050	303900	-	851	133825	125530	61065.5	28058.5		25.095	206.558	182.658	48.5762
570	5	NCU07805	230750	230800	-	230750	230800	-	51	97.5917	158.305	138.42	102.867		11.1533	20.3172	17.1242	5.71484
571	5	NCU07807	221650	222300	-	221650	222300	-	651	76924.6	52205	53994.6	56707		246.768	451.211	668.556	297.172
572	5	NCU07808	217500	217650	-	217500	217650	-	151	9264.24	6725.83	7701.59	7289.28		11.1533	19.4706	19.2647	22.8594
573	5	NCU08860	98450	100000	-	98450	100000	-	1551	674.777	740.731	637.875	617.203		138.023	134.601	151.977	128.584
574	5	NCU08882	19050	20200	-	19050	20200	-	1151	2785.55	2323.78	3423.41	2000.2		9.75917	11.0051	13.5566	5.71484
575	5	NCU08898	722350	722400	-	722350	722400	-	51	393.155	331.847	289.684	405.754		167.3	113.438	132.712	105.725
576	5	NCU08907	679150	679950	-	679150	679950	-	801	123702	172992	98820.7	51356.5		39.0367	49.9464	67.0696	50.0049
577	5	NCU08909	674350	674400	-	674350	674400	-	51	31198.7	36311	29870.2	20723.5		19.5183	41.4809	86.3343	32.8604
578	5	NCU08931	5746050	5746450	-	5746050	5746450	-	401	2114.95	1395.96	1831.57	2401.66		64.1317	57.5653	31.3943	47.1475
579	5	NCU08944	5783750	5783800	-	5783750	5783800	-	51	2293.41	3052.66	3055.24	2250.22		18.1242	27.9361	13.5566	10.001
580	5	NCU08948	5795250	5796000	-	5795250	5796000	-	751	992.647	3094.98	1885.8	1265.84		8.36501	18.6241	24.9727	11.4297
581	5	NCU08949	5797450	5798600	-	5797450	5798600	-	1151	20755	34998	58195	34626.2		2.78834	12.6982	20.6917	24.2881
582	5	NCU08957	5818200	5818250	-	5818200	5818250	-	51	4738.78	3687.57	4961.73	4233.27		15.3358	11.0051	19.9782	15.7158
583	5	NCU08960	5825650	5825750	-	5825650	5825750	-	101	45989.4	41179.5	49135.6	47481.8		96.1976	87.1946	111.307	121.44
584	5	NCU09538	4526650	4527500	-	4526650	4527500	-	851	2041.06	1674.47	1937.88	1627.3		25.095	78.7291	43.5239	31.4316
585	5	NCU09541	4533100	4534600	-	4533100	4534600	-	1501	1695.31	2541.34	2380.26	1837.32		1.39417	6.77239	7.13507	10.001
586	5	NCU09674	875650	875700	-	875650	875700	-	51	3383.64	3496.25	3932.14	2163.07		37.6425	16.0844	24.2592	47.1475
587	5	NCU09693	816100	816150	-	816100	816150	-	51	17343.4	6019.81	4340.98	11892.6		6.97084	319.996	311.089	244.31
588	5	NCU09694	812400	813600	-	812400	813600	-	1201	103.168	59.2584	74.2047	115.726		11.1533	68.5705	76.3452	121.44
589	5	NCU09830	542750	542800	-	542750	542800	-	51	138.023	8399.46	2729.88	694.354		51.5842	498.618	787.711	578.628
590	5	NCU11338	4204550	4204600	-	4204550	4204600	-	51	9318.62	6114.63	6500.76	6866.39		12.5475	11.0051	17.8377	18.5732
591	5	NCU16947	1219900	1220900	-	1219900	1220900	-	1001	504.689	670.467	796.987	604.345		15.3358	29.6292	25.6862	45.7188
592	5	NCU16998	3733650	3733750	-	3733650	3733750	-	101	107.351	370.789	326.073	282.885		193.789	380.101	574.373	338.605
593	5	NCU17049	6334400	6337250	-	6334400	6337250	-	2851	55.7667	49.9464	51.3725	32.8604		322.053	209.944	90.6154	70.0069
662	6	NCU03873	2658250	2658300	-	1976950	1977000	+	51	3365.52	1728.65	1516.2	2821.7		22.3067	11.8517	19.2647	24.2881
663	6	NCU03888	2583350	2583400	-	2051850	2051900	+	51	3029.53	2166.32	2644.26	1434.43		117.11	620.521	475.909	237.166
664	6	NCU03929	2471150	2471200	-	2164050	2164100	+	51	1897.46	1853.1	1912.91	1841.61		12.5475	10.1586	9.98909	10.001
665	6	NCU03935	2459700	2461450	-	2173800	2175550	+	1751	2163.75	1684.63	2039.2	1813.03		4.1825	27.0896	21.4052	11.4297
666	6	NCU03953	2408450	2408500	-	2226750	2226800	+	51	3233.07	3001.86	3434.11	3126.02		5.57667	7.61894	2.85403	8.57227
667	6	NCU03956	2396650	2397200	-	2238050	2238600	+	551	814.194	643.377	682.826	808.651		51.5842	65.1843	69.2102	78.5791
668	6	NCU03967	2364500	2366400	-	2268850	2270750	+	1901	409.885	43423.7	37260	28231.3		13.9417	11.0051	25.6862	12.8584
669	6	NCU03969	2355450	2356900	-	2278350	2279800	+	1451	2.78834	11.8517	15.6971	10.001		4.1825	18.6241	23.5457	20.002
670	6	NCU03980	2312800	2312850	-	2322400	2322450	+	51	2598.73	2290.76	2880.43	2815.99		15.3358	16.931	22.1187	31.4316
671	6	NCU04005	2222400	2222500	-	2412750	2412850	+	101	8331.55	10088.3	8764	7822.19		497.718	283.594	166.247	288.6
672	6	NCU04040	2100550	2101100	-	2534150	2534700	+	551	288.593	217.563	314.656	382.895		9.75917	16.0844	11.4161	11.4297
673	6	NCU04046	2086200	2086650	-	2548600	2549050	+	451	1482	894.803	739.907	657.207		9.75917	6.77239	12.1296	12.8584
674	6	NCU04091	1916000	1916050	-	2719200	2719250	+	51	1857.03	3447.15	2943.93	2047.34		2.78834	11.8517	22.8322	14.2871
675	6	NCU04759	702100	702150	-	702100	702150	-	51	3155	2971.39	3987.08	3603.21		117.11	165.924	216.193	47.1475
676	6	NCU04784	808600	808650	-	808600	808650	-	51	1866.79	1718.49	1758.08	2171.64		13.9417	11.0051	10.7026	17.1445
677	6	NCU04788	819950	820750	-	819950	820750	-	801	165.906	77.036	142.701	201.448		2.78834	11.0051	11.4161	2.85742
678	6	NCU04843	1032900	1034900	-	1032900	1034900	-	2001	1171.1	727.186	1145.18	1823.04		9.75917	71.1101	113.448	12.8584
679	6	NCU05070	3836800	3837050	-	3836800	3837050	-	251	658.047	2232.35	2599.31	941.521		50.19	59.2584	50.659	64.292
680	6	NCU05128	3659500	3659550	-	3659500	3659550	-	51	100.38	166.77	223.328	171.445		147.782	154.919	133.426	188.59
681	6	NCU05136	3605250	3606500	-	3605250	3606500	-	1251	14113.2	12297	11834.2	11618.3		12.5475	9.31204	12.1296	8.57227
682	6	NCU05149	3575700	3575800	-	3575700	3575800	-	101	1366.28	1178.4	1513.35	1097.25		9.75917	12.6982	9.27559	5.71484
683	6	NCU05490	1751750	1752100	-	1751750	1752100	-	351	31338.1	38362.2	65098.9	37159.4		6.97084	9.31204	14.2701	7.14356
684	6	NCU05495	1732750	1732800	-	1732750	1732800	-	51	89148.6	48560.6	30939.1	41718.4		234.22	188.78	163.393	200.02
685	6	NCU05561	1513950	1514050	-	1513950	1514050	-	101	18331.9	16521.3	15370.4	18010.3		33.46	33.0154	47.0914	52.8623
686	6	NCU05568	1483550	1484050	-	1483550	1484050	-	501	11.1533	457.137	490.893	198.591		48.7959	48.2533	53.513	27.1455
687	6	NCU05652	1197850	1198100	-	1197850	1198100	-	251	987.071	6843.5	9744.36	3576.06		9.75917	9.31204	2.85403	14.2871
688	6	NCU05653	1194800	1196400	-	1194800	1196400	-	1601	287.199	181.162	192.647	218.593		16.73	14.3913	14.2701	25.7168
689	6	NCU05991	3166050	3166200	-	3166050	3166200	-	151	425.221	225.182	331.067	442.9		5.57667	4.23275	5.70805	8.57227
690	6	NCU05996	3143550	3143600	-	3143550	3143600	-	51	6728.25	4126.08	5094.44	7282.14		20.9125	77.036	102.745	97.1524
691	6	NCU06008	3106550	3106600	-	3106550	3106600	-	51	1013.56	1380.72	1286.45	1065.82		6.97084	16.0844	16.4107	17.1445
692	6	NCU07064	292850	294900	-	292850	294900	-	2051	2273.89	799.143	3638.17	5516.25		46.0075	80.4222	74.2047	52.8623
693	6	NCU07138	20850	21800	-	20850	21800	-	951	135.234	103.279	127.718	107.153		678.96	859.247	779.863	654.35
694	6	NCU07142	4150	4200	-	4150	4200	-	51	2105.19	3015.41	4096.24	2315.94		8.36501	11.8517	17.8377	11.4297
695	6	NCU09788	1124300	1127250	-	1124300	1127250	-	2951	348.542	238.727	287.543	685.781		40.4309	22.8568	24.9727	57.1484
696	6	NCU09794	1151750	1152850	-	1151750	1152850	-	1101	1809.63	2269.6	4126.21	3777.51		165.906	81.2687	115.588	231.451
697	6	NCU09969	318850	319050	-	318850	319050	-	201	140.811	198.093	134.139	140.014		65.5259	80.4222	67.7831	91.4375
698	6	NCU12152	4130600	4131000	-	4130600	4131000	-	401	388.973	272.589	486.612	582.914		124.081	123.596	104.172	110.011
733	7	NCU02209	931050	931100	-	3324204	3324254	+	51	9304.67	2663.24	3509.03	7767.9		4.1825	35.5551	58.5076	20.002
734	7	NCU02217	957350	958050	-	3297254	3297954	+	701	370.849	286.98	327.5	288.6		66.92	45.7137	76.3452	72.8643
735	7	NCU02220	967300	968150	-	3287154	3288004	+	851	140.811	62.6446	124.864	162.873		43.2192	55.0257	62.0751	52.8623
736	7	NCU02268	1136550	1137750	-	3117554	3118754	+	1201	772.369	521.474	647.864	634.348		80.8617	41.4809	69.2102	95.7237
737	7	NCU02274	1154700	1154750	-	3100554	3100604	+	51	6896.95	12236.9	12911.6	9812.39		82.2559	58.4119	69.9237	81.4365
738	7	NCU02333	1380850	1380900	-	2874404	2874454	+	51	7067.04	8549.3	11274.1	9895.25		92.0151	45.7137	34.9618	65.7207
739	7	NCU02393	1600250	1600300	-	2655004	2655054	+	51	4816.85	2507.48	3033.83	3993.25		25.095	16.931	22.1187	34.2891
740	7	NCU02399	1615050	1615100	-	2640204	2640254	+	51	2375.66	1491.62	1929.32	2725.98		11.1533	6.77239	5.70805	5.71484
741	7	NCU02404	1639450	1639500	-	2615804	2615854	+	51	17832.8	14189	17814.8	15663		18.1242	22.8568	22.8322	15.7158
742	7	NCU02406	1644650	1644750	-	2610554	2610654	+	101	266.286	290.366	254.722	287.171		39.0367	75.3429	161.966	60.0059
743	7	NCU02409	1656550	1656850	-	2598454	2598754	+	301	1084.66	1166.54	1170.86	1067.25		5.57667	8.46549	7.13507	4.28613
744	7	NCU02413	1671700	1673950	-	2581354	2583604	+	2251	805.829	845.703	1064.55	1131.54		69.7084	90.5808	149.836	608.631
745	7	NCU02422	1706150	1706400	-	2548904	2549154	+	251	1187.83	1058.19	956.099	1022.96		72.4967	81.2687	79.9128	111.439
746	7	NCU02438	1770450	1770500	-	2484804	2484854	+	51	4451.58	4092.22	4826.87	3968.96		156.147	107.512	126.291	190.019
747	7	NCU02455	2132900	2133650	-	2121654	2122404	+	751	6125.97	5253.68	5452.62	5870.57		157.541	117.67	203.349	428.613
748	7	NCU02459	2144750	2144800	-	2110504	2110554	+	51	3148.03	2771.6	4107.66	3166.02		34.8542	22.8568	35.6753	25.7168
749	7	NCU04540	2746200	2747400	-	1507904	1509104	+	1201	1152.98	812.687	709.939	925.805		75.285	179.468	171.955	127.155
750	7	NCU05751	546300	546400	-	3708904	3709004	+	101	41.825	40.6344	117.015	154.301		50.19	27.0896	39.2429	80.0078
751	7	NCU05770	490000	490050	-	3765254	3765304	+	51	4775.02	10579.3	10098.3	6896.39		5.57667	40.6344	42.8104	20.002
752	7	NCU05878	113950	114050	-	4141254	4141354	+	101	4719.26	3509.79	3391.3	2964.58		464.258	329.308	944.683	1835.89
753	7	NCU05901	33600	34350	-	4220954	4221704	+	751	451.71	370.789	358.18	507.192		426.615	262.43	268.279	342.891
754	7	NCU06017	2181050	2181650	-	2073654	2074254	+	601	1218.5	1817.54	1621.09	1271.55		4.1825	3.3862	4.28104	10.001
755	7	NCU06080	2378250	2379150	-	1876154	1877054	+	901	48.7959	52.4861	119.869	91.4375		71.1025	82.9618	76.3452	92.8662
756	7	NCU06081	2380650	2380700	-	1874604	1874654	+	51	4185.29	2688.64	3075.93	3673.22		223.067	117.67	199.068	340.033
757	7	NCU06105	2471600	2471650	-	1783654	1783704	+	51	1717.61	1732.04	1477.67	1638.73		5.57667	15.2379	29.2538	18.5732
758	7	NCU06110	2488700	2490400	-	1764904	1766604	+	1701	444601	360648	427876	418557		5.57667	13.5448	11.4161	22.8594
759	7	NCU06114	2501250	2502100	-	1753204	1754054	+	851	908.997	714.488	485.185	320.031		112.928	105.819	139.847	160.016
760	7	NCU06118	2511250	2511300	-	1744004	1744054	+	51	157.541	168.463	142.701	254.311		1.39417	8.46549	4.99455	12.8584
761	7	NCU06123	2529900	2529950	-	1725354	1725404	+	51	1211.53	914.273	1052.42	1125.82		62.7375	138.834	124.864	85.7227
762	7	NCU06125	2538650	2538700	-	1716604	1716654	+	51	1318.88	7470.8	3038.83	2037.34		22.3067	18.6241	24.9727	30.0029
763	7	NCU06871	3654250	3654350	-	600954	601054	+	101	12087.4	11953.3	12834.6	11241.1		44.6134	42.3275	52.086	51.4336
764	7	NCU08130	791250	792750	-	3462554	3464054	+	1501	10496.7	8689.83	9687.99	7700.75		48.7959	38.9413	39.2429	44.29
765	7	NCU08134	768800	770250	-	3485054	3486504	+	1451	391.761	503.697	580.795	542.91		1979.72	1390.03	1214.39	1102.97
766	7	NCU08140	744650	744950	-	3510354	3510654	+	301	40.4309	52.4861	48.5185	28.5742		114.322	187.934	212.625	101.438
767	7	NCU08147	723300	724450	-	3530854	3532004	+	1151	3775.41	998.928	1172.29	1241.55		78.0734	49.9464	61.3616	100.01
768	7	NCU08148	713650	715950	-	3539354	3541654	+	2301	1512.67	1456.91	1755.23	1624.44		18.1242	68.5705	65.6426	32.8604
769	7	NCU08151	705200	707300	-	3548004	3550104	+	2101	214.702	225.182	242.592	272.884		13.9417	64.3377	83.4803	40.0039
770	7	NCU08161	663750	664500	-	3590804	3591554	+	751	614.828	783.905	804.122	580.057		175.665	193.86	196.214	207.163
771	7	NCU09025	3886900	3887450	-	367854	368404	+	551	398.732	395.339	353.899	362.893		54.3725	59.2584	42.8104	38.5752
772	7	NCU09031	3864950	3865150	-	390154	390354	+	201	797.464	1146.23	956.813	807.222		6.97084	83.8084	95.6099	31.4316
773	7	NCU09057	3771050	3771250	-	484054	484254	+	201	5078.95	20555.1	24684.5	9999.55		1.39417	17.7775	27.8268	5.71484
774	7	NCU09058	3767850	3769100	-	486204	487454	+	1251	1048.41	920.199	939.688	924.376		5.57667	19.4706	26.3998	21.4307
775	7	NCU09062	3759750	3759800	-	495504	495554	+	51	86.4384	175.236	149.836	122.869		741.697	508.776	752.036	634.348
776	7	NCU09293	4203500	4204000	-	51304	51804	+	501	246.768	168.463	189.079	118.583		181.242	131.215	227.609	258.597
777	7	NCU09305	4249000	4249600	-	5704	6304	+	601	232.826	502.004	410.266	185.732		0	8.46549	11.4161	10.001
778	7	NCU09421	3077750	3078950	-	1176354	1177554	+	1201	138.023	244.653	207.63	115.726		351.33	306.451	337.489	427.185
779	7	NCU09422	3081500	3081550	-	1173754	1173804	+	51	4574.26	3910.21	4687.74	3217.46		15.3358	5.92584	21.4052	18.5732
780	7	NCU09705	2850950	2851800	-	1403504	1404354	+	851	276.045	250.579	396.71	328.604		18.1242	27.9361	42.0969	35.7178
781	7	NCU08173	628150	628200	-	3627104	3627154	+	51	1019.14	8679.67	10641.2	8846.58		216.096	127.829	151.977	160.016
782	7	NCU11424	4252450	4252650	-	2654	2854	+	201	599.492	15055.9	7674.48	2647.4		13.9417	10.1586	19.2647	30.0029
783	7	NCU12057	4169500	4170550	-	84754	85804	+	1051	65.5259	93.1204	84.9073	58.5772		6.97084	5.92584	22.8322	7.14356
125	1	NCU00520	8142450	8143250	+	8142450	8143250	+	801	2356.14	4558.67	2868.3	1824.46		12.5475	30.4758	27.8268	17.1445
126	1	NCU00549	8047050	8048250	+	8047050	8048250	+	1201	1898.86	1984.31	3457.65	2155.93		29.2775	55.0257	67.7831	57.1484
127	1	NCU00551	8033950	8038400	+	8033950	8038400	+	4451	1848.67	1454.37	1270.04	1665.88		27.8834	29.6292	67.0696	44.29
128	1	NCU00552	8030000	8032250	+	8030000	8032250	+	2251	388.973	152182	99714.7	35409.2		64.1317	16.0844	34.2483	40.0039
129	1	NCU00585	7921750	7922450	+	7921750	7922450	+	701	5781.61	91619.5	84338.6	46303.1		114.322	68.5705	84.1938	101.438
130	1	NCU00586	7917550	7918600	+	7917550	7918600	+	1051	1638.15	6454.09	4883.95	2337.37		11.1533	5.92584	6.42156	27.1455
131	1	NCU00619	7814000	7815650	+	7814000	7815650	+	1651	741.697	735.651	1039.58	895.802		811.406	579.886	542.265	624.347
132	1	NCU00627	7772750	7772800	+	7772750	7772800	+	51	9612.79	16672.8	15414.6	9698.09		15.3358	22.0103	15.6971	14.2871
133	1	NCU00629	7764250	7764950	+	7764250	7764950	+	701	10719.8	15773.8	14293.7	10031		177.059	244.653	215.479	194.305
134	1	NCU00634	7746550	7746950	+	7746550	7746950	+	401	19016.4	19030.4	21450.2	20119.1		151.964	110.898	125.577	160.016
135	1	NCU00666	7637000	7637100	+	7637000	7637100	+	101	585.55	530.786	585.789	674.352		41.825	151.532	97.7504	55.7197
136	1	NCU00680	7577650	7580250	+	7577650	7580250	+	2601	1519.64	1351.94	1651.05	2493.1		4.1825	4.23275	3.56753	10.001
137	1	NCU00706	7485900	7485950	+	7485900	7485950	+	51	41175.3	35848.8	45653	41478.3		8.36501	10.1586	15.6971	21.4307
138	1	NCU00748	7332750	7333950	+	7332750	7333950	+	1201	782.128	908.347	1188.7	1600.16		39.0367	38.0947	32.1078	28.5742
139	1	NCU00766	7252400	7252450	+	7252400	7252450	+	51	1360.71	1720.19	3053.81	1917.33		13.9417	22.8568	58.5076	28.5742
140	1	NCU00774	7218250	7219250	+	7218250	7219250	+	1001	3987.32	3412.44	3960.68	4017.54		43.2192	26.243	33.5348	32.8604
141	1	NCU00830	7030600	7030800	+	7030600	7030800	+	201	25966.4	11864.4	10949.5	13142.7		75.285	87.1946	81.3398	110.011
142	1	NCU00862	6923750	6925400	+	6923750	6925400	+	1651	220.278	265.816	261.143	337.176		6.97084	13.5448	19.9782	10.001
143	1	NCU00880	6881750	6882600	+	6881750	6882600	+	851	1572.62	1426.44	1575.42	1287.27		11.1533	14.3913	21.4052	15.7158
144	1	NCU00914	6752400	6752550	+	6752400	6752550	+	151	1070.72	768.667	803.409	1094.39		4.1825	64.3377	75.6317	42.8613
145	1	NCU00917	6741550	6741950	+	6741550	6741950	+	401	485.17	380.101	427.391	442.9		8.36501	77.8825	83.4803	52.8623
146	1	NCU00966	6553150	6553750	+	6553150	6553750	+	601	1120.91	752.582	864.77	912.946		11.1533	22.8568	31.3943	27.1455
147	1	NCU00983	6497700	6497950	+	6497700	6497950	+	251	2407.73	4455.39	5187.91	3233.17		140.811	132.062	157.685	174.303
148	1	NCU00984	6492850	6493550	+	6492850	6493550	+	701	716.602	871.946	1028.16	540.053		1.39417	43.174	64.9291	25.7168
149	1	NCU00990	6476300	6476900	+	6476300	6476900	+	601	122.687	80.4222	199.782	284.314		98.9859	202.325	247.587	157.158
150	1	NCU01855	2249250	2250450	+	2249250	2250450	+	1201	619.01	441.899	560.816	807.222		47.4017	89.7342	87.0478	55.7197
151	1	NCU01861	2226900	2227700	+	2226900	2227700	+	801	4635.61	27601.7	43682.3	12304.1		18.1242	21.1637	42.0969	37.1465
152	1	NCU01879	2174450	2174500	+	2174450	2174500	+	51	1402.53	1025.17	883.321	1605.87		2.78834	11.8517	14.2701	4.28613
153	1	NCU01897	2106250	2106700	+	2106250	2106700	+	451	978.706	756.815	694.956	492.905		27.8834	71.1101	59.2211	27.1455
154	1	NCU01902	2088050	2088100	+	2088050	2088100	+	51	2092.65	1242.73	1593.97	2231.65		97.5917	58.4119	61.3616	130.013
155	1	NCU01914	2044950	2045000	+	2044950	2045000	+	51	2385.42	2868.11	2610.72	1837.32		104.563	69.417	55.6535	54.291
156	1	NCU01919	2033100	2033550	+	2033100	2033550	+	451	2063.37	2084.2	2166.92	1743.03		503.294	467.295	625.032	708.641
157	1	NCU01939	1940450	1940500	+	1940450	1940500	+	51	3288.84	2554.89	2799.8	3351.76		61.3434	21.1637	24.9727	81.4365
158	1	NCU01965	1838950	1839150	+	1838950	1839150	+	201	2773	2495.63	3329.22	2914.57		9.75917	16.931	22.1187	10.001
159	1	NCU01979	1791300	1792050	+	1791300	1792050	+	751	181.242	81.2687	155.544	255.739		32.0659	198.093	206.203	67.1494
160	1	NCU02005	1703350	1703400	+	1703350	1703400	+	51	1387.2	1409.5	5481.16	1301.56		243.979	259.891	285.403	252.882
161	1	NCU02019	1658200	1659400	+	1658200	1659400	+	1201	64.1317	52.4861	86.3343	112.868		13.9417	23.7034	19.9782	12.8584
162	1	NCU02020	1651950	1652000	+	1651950	1652000	+	51	2109.38	1286.75	1265.05	1503		30.6717	21.1637	29.9673	47.1475
163	1	NCU02042	1580800	1581100	+	1580800	1581100	+	301	184.03	125.289	139.134	182.875		957.793	568.035	503.736	467.189
164	1	NCU02132	1138150	1138400	+	1138150	1138400	+	251	64.1317	43.174	72.0642	97.1524		418.25	429.2	378.159	372.894
165	1	NCU02138	1121850	1121900	+	1121850	1121900	+	51	1286.82	738.191	445.228	420.041		64.1317	53.3326	107.74	85.7227
166	1	NCU02161	1043700	1044350	+	1043700	1044350	+	651	370.849	348.778	326.073	402.897		2.78834	9.31204	16.4107	14.2871
167	1	NCU02187	928800	928850	+	928800	928850	+	51	3477.05	2361.87	2617.14	3367.47		163.118	150.686	176.236	188.59
168	1	NCU02472	2429150	2429200	+	2429150	2429200	+	51	3032.31	2881.65	3034.54	3048.87		218.884	129.522	185.512	180.018
169	1	NCU02479	2456350	2456400	+	2456350	2456400	+	51	5070.59	1950.45	4104.8	3227.46		6.97084	52.4861	47.805	37.1465
170	1	NCU02513	2577900	2577950	+	2577900	2577950	+	51	5048.28	6803.72	10582.7	6273.47		46.0075	33.0154	39.2429	38.5752
171	1	NCU02526	2626400	2626550	+	2626400	2626550	+	151	31979.4	8968.34	5167.22	12491.2		0	10.1586	11.4161	10.001
172	1	NCU02545	2681950	2685000	+	2681950	2685000	+	3051	426.615	398.725	396.71	520.051		41.825	82.1153	87.7613	54.291
173	1	NCU02568	2755150	2756500	+	2755150	2756500	+	1351	100.38	104.972	81.3398	152.872		82.2559	48.2533	100.604	70.0069
174	1	NCU02577	2786900	2787550	+	2786900	2787550	+	651	773.763	733.112	724.923	814.365		277.439	242.96	242.592	208.592
175	1	NCU02579	2795600	2795750	+	2795600	2795750	+	151	3195.43	4577.29	6462.23	4101.83		12.5475	11.8517	9.27559	11.4297
176	1	NCU02615	2924450	2924500	+	2924450	2924500	+	51	1288.21	1322.31	1422.02	1341.56		41.825	31.3223	53.513	42.8613
177	1	NCU02624	2957400	2957450	+	2957400	2957450	+	51	2452.34	908.347	715.647	1424.43		5.57667	4.23275	5.70805	10.001
178	1	NCU02629	2986300	2986350	+	2986300	2986350	+	51	2597.33	11199	8625.58	3827.52		139.417	340.313	447.369	404.325
179	1	NCU02630	2990250	2990300	+	2990250	2990300	+	51	359.695	350.471	395.996	337.176		44.6134	58.4119	42.0969	57.1484
180	1	NCU02639	3021100	3021850	+	3021100	3021850	+	751	5342.45	6046.9	6856.8	5576.26		27.8834	34.7085	17.1242	20.002
181	1	NCU02657	3091700	3092300	+	3091700	3092300	+	601	4826.61	3851.8	5969.91	5913.44		4.1825	0.846549	4.28104	8.57227
182	1	NCU02695	3229500	3229750	+	3229500	3229750	+	251	1773.38	1441.67	1782.34	1840.18		4.1825	24.5499	9.27559	8.57227
183	1	NCU02761	3467000	3467050	+	3467000	3467050	+	51	1100	432.587	558.676	1170.11		15.3358	17.7775	10.7026	22.8594
184	1	NCU02765	9279150	9279650	+	9279150	9279650	+	501	11326.2	23178.5	29536.3	14680		2113.56	1052.26	1097.37	1941.62
185	1	NCU02786	9200050	9200100	+	9200050	9200100	+	51	4596.57	2973.08	4126.21	4333.28		54.3725	33.862	23.5457	48.5762
186	1	NCU02801	9072150	9072450	+	9072150	9072450	+	301	1346.77	10995.8	10661.2	7050.69		29.2775	35.5551	35.6753	34.2891
187	1	NCU02807	9057850	9057900	+	9057850	9057900	+	51	5592.01	5127.55	5677.37	5597.69		34.8542	63.4912	72.0642	45.7188
188	1	NCU02814	9031500	9031550	+	9031500	9031550	+	51	995.436	1914.89	1442.71	880.086		140.811	194.706	234.03	238.595
189	1	NCU02904	8739200	8739250	+	8739200	8739250	+	51	9229.39	6648.8	10669.8	10223.9		8.36501	10.1586	12.8431	12.8584
190	1	NCU02938	8637050	8637150	+	8637050	8637150	+	101	432.192	393.645	440.947	514.336		9.75917	12.6982	19.2647	21.4307
191	1	NCU02965	8555500	8555850	+	8555500	8555850	+	351	217.49	163.384	181.944	288.6		4.1825	13.5448	21.4052	8.57227
192	1	NCU02967	8551200	8552450	+	8551200	8552450	+	1251	1108.36	866.866	1044.57	1192.97		390.367	354.704	373.164	335.747
193	1	NCU03111	4597700	4597750	+	4597700	4597750	+	51	959.187	959.14	909.008	942.949		189.607	209.098	241.879	212.878
194	1	NCU03113	4601550	4602700	+	4601550	4602700	+	1151	651.076	717.027	573.659	600.059		19.5183	28.7827	30.6808	28.5742
195	1	NCU03118	4624700	4624800	+	4624700	4624800	+	101	5582.25	5393.37	7733.7	6460.63		41.825	33.862	47.0914	65.7207
196	1	NCU03127	4658450	4658500	+	4658450	4658500	+	51	1037.26	800.836	1043.86	1031.53		4.1825	9.31204	5.70805	14.2871
197	1	NCU03133	4674800	4675100	+	4674800	4675100	+	301	335.994	289.52	410.98	520.051		85.0442	33.0154	152.69	275.741
198	1	NCU03155	4747000	4747050	+	4747000	4747050	+	51	4557.53	3706.19	4120.5	4233.27		11.1533	8.46549	24.2592	20.002
199	1	NCU03174	4797250	4797300	+	4797250	4797300	+	51	676.171	545.178	676.404	1002.96		13.9417	21.1637	24.2592	11.4297
200	1	NCU03213	4920150	4920450	+	4920150	4920450	+	301	179.848	510.469	353.899	67.1494		69.7084	91.4273	86.3343	80.0078
201	1	NCU03325	5314000	5314650	+	5314000	5314650	+	651	1632.57	1053.95	1653.2	1675.88		22.3067	22.0103	14.9836	25.7168
202	1	NCU07385	6133350	6133850	+	6133350	6133850	+	501	751.456	277.668	361.748	492.905		96.1976	77.8825	104.172	168.588
203	1	NCU07395	6083750	6085350	+	6083750	6085350	+	1601	641.317	663.695	575.8	597.201		71.1025	73.6498	77.7722	60.0059
204	1	NCU07424	5982750	5983000	+	5982750	5983000	+	251	317.87	594.278	767.02	384.323		6.97084	12.6982	19.2647	14.2871
205	1	NCU07428	662700	663550	+	662700	663550	+	851	6680.85	4181.11	4114.08	4231.84		5.57667	10.1586	9.98909	12.8584
206	1	NCU07452	577300	577350	+	577300	577350	+	51	61.3434	122.75	118.442	115.726		5.57667	96.5066	58.5076	37.1465
207	1	NCU07493	422150	422200	+	422150	422200	+	51	1576.8	1628.76	1765.22	1871.61		5.57667	20.3172	47.805	24.2881
208	1	NCU08092	235000	236050	+	235000	236050	+	1051	10965.1	6845.2	6492.2	8103.65		2.78834	5.92584	9.98909	12.8584
209	1	NCU08333	5725100	5725150	+	5725100	5725150	+	51	2476.04	1827.7	2629.99	2620.26		4.1825	5.0793	9.27559	24.2881
210	1	NCU08336	5705850	5705900	+	5705850	5705900	+	51	4231.3	6556.52	6370.19	5199.08		22.3067	11.0051	16.4107	24.2881
211	1	NCU08340	5694350	5694450	+	5694350	5694450	+	101	12364.9	9888.54	11229.9	13139.9		9.75917	21.1637	39.2429	11.4297
212	1	NCU08366	5610200	5610250	+	5610200	5610250	+	51	362.484	139.681	280.408	454.33		185.424	99.0463	127.004	102.867
213	1	NCU08367	5603900	5604550	+	5603900	5604550	+	651	716.602	566.341	503.022	668.637		11.1533	7.61894	12.8431	31.4316
214	1	NCU08626	9640700	9640750	+	9640700	9640750	+	51	250.95	12862.5	8253.13	2385.95		135.234	78.7291	79.9128	121.44
215	1	NCU08627	9642550	9642850	+	9642550	9642850	+	301	22752.8	22620.6	27344.4	24555.3		25.095	27.0896	19.2647	40.0039
216	1	NCU09074	764300	765000	+	764300	765000	+	701	32.0659	58.4119	22.8322	27.1455		69.7084	645.917	444.515	175.731
217	1	NCU09079	775000	775050	+	775000	775050	+	51	3905.06	7632.49	5014.53	3583.21		1.39417	5.92584	19.9782	10.001
218	1	NCU09088	819550	819600	+	819550	819600	+	51	2239.03	2719.96	2881.85	1970.19		29.2775	27.0896	35.6753	42.8613
219	1	NCU09121	5411050	5411150	+	5411050	5411150	+	101	1907.22	1724.42	1558.3	1583.01		30.6717	30.4758	34.2483	42.8613
220	1	NCU09133	5450650	5451050	+	5450650	5451050	+	401	4051.45	2927.37	3509.74	4599.02		6.97084	22.8568	36.3888	12.8584
221	1	NCU09209	5845500	5847750	+	5845500	5847750	+	2251	4443.21	7748.47	10242.4	11162.5		8.36501	22.0103	17.1242	7.14356
222	1	NCU09222	5898300	5898350	+	5898300	5898350	+	51	2897.08	2774.14	2835.48	2753.13		12.5475	16.0844	55.6535	27.1455
223	1	NCU09235	9464100	9465100	+	9464100	9465100	+	1001	7561.96	37254.1	45580.2	53138.1		4.1825	16.931	11.4161	20.002
224	1	NCU09252	9399600	9399750	+	9399600	9399750	+	151	533.966	333.54	348.905	387.181		231.432	138.834	292.538	178.589
225	1	NCU09253	9392600	9392650	+	9392600	9392650	+	51	3783.77	4345.34	3715.23	3190.31		86.4384	88.8877	124.15	107.153
226	1	NCU09262	9370550	9370600	+	9370550	9370600	+	51	153.358	79.5756	131.999	188.59		191.001	110.898	139.134	194.305
227	1	NCU09263	9365300	9365400	+	9365300	9365400	+	101	12013.5	7085.62	3997.78	4999.06		239.797	126.982	122.01	237.166
228	1	NCU09265	9360100	9360150	+	9360100	9360150	+	51	4878.19	4272.53	2428.78	3873.24		43.2192	23.7034	41.3834	48.5762
229	1	NCU09367	3568600	3569350	+	3568600	3569350	+	751	1951.83	1268.98	1362.08	1515.86		75.285	97.3532	78.4857	132.87
230	1	NCU09802	4096100	4096150	+	4096100	4096150	+	51	4834.97	4343.64	5608.16	5461.96		5.57667	5.0793	6.42156	18.5732
231	1	NCU09821	4160900	4161000	+	4160900	4161000	+	101	4896.32	13588.8	14748.9	7629.32		6.97084	12.6982	8.56208	20.002
232	1	NCU09899	4003500	4003550	+	4003500	4003550	+	51	401.52	401.264	379.586	441.472		39.0367	35.5551	42.0969	70.0069
233	1	NCU09974	2351850	2352800	+	2351850	2352800	+	951	857.413	1106.44	1113.07	770.075		51.5842	16.0844	27.8268	25.7168
234	1	NCU10069	4334400	4334700	+	4334400	4334700	+	301	4188.08	3338.79	3346.35	3234.6		12.5475	29.6292	22.8322	27.1455
235	1	NCU16353	2247300	2247700	+	2247300	2247700	+	401	40.4309	171.849	165.534	147.157		178.453	91.4273	112.734	100.01
236	1	NCU16419	6507150	6508100	+	6507150	6508100	+	951	681.748	712.794	846.933	710.069		93.4092	83.8084	92.0424	155.73
237	1	NCU16443	7456100	7456300	+	7456100	7456300	+	201	334.6	238.727	208.344	201.448		36.2484	18.6241	23.5457	28.5742
238	1	NCU16454	8019600	8019650	+	8019600	8019650	+	51	1663.24	942.209	1115.21	1478.72		26.4892	8.46549	13.5566	18.5732
280	2	NCU01546	3121750	3121800	+	3121750	3121800	+	51	10645.9	10529.4	6061.95	5836.29		4.1825	27.9361	15.6971	20.002
281	2	NCU01548	3117500	3117550	+	3117500	3117550	+	51	6753.35	5501.72	7887.1	8249.38		142.205	158.305	135.566	224.308
282	2	NCU01565	3068900	3071000	+	3068900	3071000	+	2101	3790.74	5809.87	5363.43	3277.46		18.1242	20.3172	24.9727	22.8594
283	2	NCU01579	3035100	3035750	+	3035100	3035750	+	651	156.147	943.902	846.933	365.75		34.8542	38.0947	52.086	55.7197
284	2	NCU01635	2874450	2874800	+	2874450	2874800	+	351	29135.3	26516.5	28485.3	35993.5		27.8834	13.5448	32.8213	14.2871
285	2	NCU01674	2742750	2742800	+	2742750	2742800	+	51	5610.13	4639.94	5891.43	5456.25		454.499	323.382	557.962	602.916
286	2	NCU01678	2732850	2733500	+	2732850	2733500	+	651	717.996	804.222	654.999	1068.68		867.172	637.452	654.286	822.938
287	2	NCU01704	2672400	2673750	+	2672400	2673750	+	1351	934.092	642.531	994.628	1268.7		8.36501	5.0793	16.4107	12.8584
288	2	NCU01746	2563250	2563750	+	2563250	2563750	+	501	163.118	123.596	166.247	197.162		50.19	37.2482	37.1024	41.4326
289	2	NCU01767	2507250	2508800	+	2507250	2508800	+	1551	1983.9	2208.65	2440.91	2151.64		223.067	235.341	226.182	218.593
290	2	NCU01797	2382900	2382950	+	2382900	2382950	+	51	3281.87	3664.71	3359.19	3117.45		104.563	129.522	81.3398	92.8662
291	2	NCU01816	2331600	2331650	+	2331600	2331650	+	51	2660.07	2391.5	3239.32	2235.93		122.687	84.6549	119.156	90.0088
292	2	NCU03332	1077850	1077900	+	1077850	1077900	+	51	416.856	255.658	394.569	430.042		149.176	115.977	102.031	135.728
293	2	NCU03341	1037550	1039850	+	1037550	1039850	+	2301	658.047	457.983	594.351	605.774		100.38	66.0308	39.2429	100.01
294	2	NCU03358	984450	985400	+	984450	985400	+	951	2050.82	1440.83	3466.93	2687.41		18.1242	12.6982	27.1133	28.5742
295	2	NCU03367	945350	945400	+	945350	945400	+	51	503.294	937.977	966.802	530.052		58.555	60.105	58.5076	77.1504
296	2	NCU03385	890500	891800	+	890500	891800	+	1301	432.192	287.827	525.141	615.775		9.75917	9.31204	16.4107	15.7158
297	2	NCU03397	855900	856050	+	855900	856050	+	151	584.156	572.267	704.231	648.635		115.716	34.7085	62.7886	80.0078
298	2	NCU03506	443100	443900	+	443100	443900	+	801	418.25	1752.36	1530.47	675.78		4.1825	9.31204	8.56208	17.1445
299	2	NCU03534	333350	334550	+	333350	334550	+	1201	708.237	1274.9	1446.28	497.192		32.0659	36.4016	15.6971	24.2881
300	2	NCU03556	238700	239450	+	238700	239450	+	751	821.165	636.605	839.084	1185.83		333.206	275.975	280.408	382.895
301	2	NCU03565	210600	210650	+	210600	210650	+	51	13480.2	14168.7	14251.6	13302.7		20.9125	13.5448	33.5348	47.1475
302	2	NCU05338	1366350	1367250	+	1366350	1367250	+	901	18200.9	13257	9267.03	14245.7		100.38	252.272	523.714	164.302
303	2	NCU05342	1374050	1375850	+	1374050	1375850	+	1801	1371.86	1227.5	1352.81	1307.27		22.3067	45.7137	26.3998	8.57227
304	2	NCU05394	1514650	1516450	+	1514650	1516450	+	1801	326.235	358.09	219.047	164.302		20.9125	27.0896	33.5348	47.1475
305	2	NCU05420	1583500	1583550	+	1583500	1583550	+	51	1293.79	2825.78	3616.05	1633.02		16.73	756.815	652.859	464.331
306	2	NCU06844	1782850	1782900	+	1782850	1782900	+	51	1942.08	2561.66	2806.94	2165.93		4.1825	6.77239	24.2592	24.2881
307	2	NCU08433	4050250	4051100	+	4050250	4051100	+	851	181.242	81.2687	119.869	122.869		181.242	121.057	119.156	134.299
308	2	NCU08434	4053750	4054000	+	4053750	4054000	+	251	12275.6	6182.35	8200.33	17094.5		39.0367	31.3223	49.232	41.4326
309	2	NCU08440	4074850	4075100	+	4074850	4075100	+	251	329.024	595.124	560.103	848.654		39.0367	14.3913	34.2483	47.1475
310	2	NCU08485	3504000	3505300	+	3504000	3505300	+	1301	292.775	151.532	196.214	221.45		163.118	94.8135	131.285	121.44
311	2	NCU08518	3388250	3388600	+	3388250	3388600	+	351	309.505	347.085	384.58	622.918		4.1825	53.3326	196.928	22.8594
312	2	NCU08708	3755500	3755650	+	3755500	3755650	+	151	660.835	436.819	522.287	478.618		234.22	275.129	271.846	231.451
313	2	NCU08721	3795700	3796500	+	3795700	3796500	+	801	617.616	372.482	462.352	564.341		46.0075	31.3223	48.5185	27.1455
314	2	NCU08738	3842400	3842450	+	3842400	3842450	+	51	323.447	241.267	258.289	281.456		47.4017	40.6344	35.6753	52.8623
315	2	NCU10381	2780800	2780900	+	2780800	2780900	+	101	1674.4	1464.53	1561.87	1564.44		13.9417	11.0051	15.6971	25.7168
316	2	NCU16559	2448600	2449700	+	2448600	2449700	+	1101	58.555	44.8671	66.3561	94.2949		19.5183	37.2482	25.6862	20.002
354	3	NCU00073	2516100	2517150	+	2516100	2517150	+	1051	1279.85	1382.41	1703.85	1433		76.6792	87.1946	114.161	91.4375
355	3	NCU00104	2635300	2635350	+	2635300	2635350	+	51	5493.02	8439.25	7055.15	4534.73		1069.33	861.787	707.085	914.375
356	3	NCU00175	2902450	2902550	+	2902450	2902550	+	101	10884.3	6360.97	3628.18	1724.45		47.4017	62.6446	89.9019	58.5772
357	3	NCU00212	3023750	3024500	+	3023750	3024500	+	751	13332.4	12490.8	13619.4	13791.3		182.636	212.484	134.139	337.176
358	3	NCU00262	3206850	3208200	+	3206850	3208200	+	1351	54.3725	109.205	249.727	282.885		175.665	140.527	210.484	301.458
359	3	NCU00304	3373400	3374850	+	3373400	3374850	+	1451	1002.41	453.75	382.44	522.908		26.4892	62.6446	57.0805	45.7188
360	3	NCU00316	3415650	3415750	+	3415650	3415750	+	101	177.059	129.522	103.458	132.87		341.571	842.317	739.907	354.32
361	3	NCU00334	3486600	3487800	+	3486600	3487800	+	1201	645.5	551.95	612.902	674.352		0	154.919	146.269	108.582
362	3	NCU05667	417900	418150	+	417900	418150	+	251	25189.8	30709.4	21052	16697.3		139.417	153.225	179.804	178.589
363	3	NCU06185	1818350	1818400	+	1818350	1818400	+	51	10914.9	8279.25	7778.65	13007		80.8617	50.793	42.0969	117.154
364	3	NCU06228	1973000	1973050	+	1973000	1973050	+	51	667.806	520.628	688.534	771.504		782.128	931.204	1022.46	912.946
365	3	NCU06233	1994250	1994350	+	1994250	1994350	+	101	619.01	555.336	456.644	534.338		32.0659	39.7878	28.5403	54.291
366	3	NCU06242	2022300	2022500	+	2022300	2022500	+	201	2924.96	3227.89	2968.19	3466.05		30.6717	153.225	94.1829	44.29
367	3	NCU06247	2033800	2033850	+	2033800	2033850	+	51	3334.85	4356.34	3558.97	3321.75		11.1533	17.7775	27.8268	25.7168
368	3	NCU06255	2081000	2081150	+	2081000	2081150	+	151	761.215	211.637	208.344	401.468		43.2192	78.7291	62.7886	37.1465
369	3	NCU06265	2120900	2120950	+	2120900	2120950	+	51	4699.74	6677.58	8648.42	4993.35		33.46	19.4706	24.9727	20.002
370	3	NCU06278	2178250	2178300	+	2178250	2178300	+	51	517.236	457.983	691.388	622.918		1.39417	44.8671	43.5239	32.8604
371	3	NCU06431	1398250	1398300	+	1398250	1398300	+	51	10969.3	10552.2	10959.5	11161.1		119.898	311.53	370.31	207.163
372	3	NCU06460	1484450	1484500	+	1484450	1484500	+	51	1311.91	1027.71	1153.74	1548.72		6.97084	11.8517	14.9836	30.0029
373	3	NCU06495	1627650	1627800	+	1627650	1627800	+	151	2318.5	2040.18	2412.37	2315.94		4.1825	4.23275	10.7026	15.7158
374	3	NCU07540	4443000	4443050	+	4443000	4443050	+	51	2.78834	17.7775	27.1133	7.14356		223.067	185.394	277.554	295.743
375	3	NCU07571	4314650	4314700	+	4314650	4314700	+	51	443.345	326.768	499.455	610.06		36.2484	53.3326	64.9291	64.292
376	3	NCU07826	992250	992300	+	992250	992300	+	51	11354.1	11656.1	12654	10852.5		119.898	104.972	127.718	110.011
377	3	NCU07840	1060000	1060500	+	1060000	1060500	+	501	182.636	125.289	144.842	110.011		0	5.92584	7.13507	12.8584
378	3	NCU07850	1100000	1100200	+	1100000	1100200	+	201	3026.74	1059.88	1255.77	2334.51		52.9784	74.4963	64.9291	65.7207
379	3	NCU07859	1130800	1130850	+	1130800	1130850	+	51	5370.33	2662.4	3023.13	4984.77		177.059	201.479	184.798	174.303
380	3	NCU07860	1135600	1135650	+	1135600	1135650	+	51	246.768	210.791	218.333	401.468		33.46	27.0896	41.3834	38.5752
381	3	NCU07887	1236500	1237400	+	1236500	1237400	+	901	2378.45	2777.53	2185.47	2430.24		98.9859	208.251	134.139	68.5781
382	3	NCU08193	4608850	4608900	+	4608850	4608900	+	51	24648.9	15592.6	13097.1	13559.9		107.351	38.9413	27.8268	58.5772
383	3	NCU08527	5039250	5040700	+	5039250	5040700	+	1451	874.143	897.342	960.38	834.367		51.5842	66.0308	104.885	72.8643
384	3	NCU08556	4933550	4933600	+	4933550	4933600	+	51	745.88	858.401	1305	891.516		46.0075	21.1637	37.8159	37.1465
385	3	NCU08770	5203650	5204600	+	5203650	5204600	+	951	19.5183	22635	30838.5	4161.84		87.8326	157.458	171.955	100.01
386	3	NCU08771	5200400	5202200	+	5200400	5202200	+	1801	812.8	557.029	707.085	818.652		5.57667	9.31204	12.8431	4.28613
387	3	NCU08982	4129150	4129600	+	4129150	4129600	+	451	340.177	273.435	348.191	451.473		54.3725	48.2533	41.3834	71.4356
388	3	NCU09174	253050	253250	+	253050	253250	+	201	11934.1	10295.7	9286.29	9260.91		32.0659	35.5551	27.8268	50.0049
389	3	NCU09510	60000	60250	+	60000	60250	+	251	1550.31	1398.5	1666.04	1703.02		32.0659	22.0103	57.794	35.7178
390	3	NCU09512	56350	56400	+	56350	56400	+	51	3079.72	2333.94	3290.69	3510.34		1.39417	24.5499	12.8431	17.1445
391	3	NCU09522	17600	17650	+	17600	17650	+	51	168.694	157.458	170.528	121.44		6.97084	7.61894	11.4161	17.1445
392	3	NCU10169	4155900	4156550	+	4155900	4156550	+	651	327.629	259.891	334.635	311.459		68.3142	31.3223	50.659	80.0078
393	3	NCU11185	4032950	4034050	+	4032950	4034050	+	1101	513.054	467.295	504.449	577.199		15.3358	27.0896	15.6971	24.2881
394	3	NCU16635	1585300	1585750	+	1585300	1585750	+	451	51340.2	46578	53893.3	51197.9		388.973	187.934	181.231	245.738
448	4	NCU04338	3729400	3729450	+	3729400	3729450	+	51	1330.04	1349.4	1519.77	1438.71		6.97084	5.92584	16.4107	11.4297
449	4	NCU04352	3672200	3672400	+	3672200	3672400	+	201	4164.38	4212.43	3015.99	2718.84		15.3358	23.7034	22.1187	24.2881
450	4	NCU04379	3563200	3563250	+	3563200	3563250	+	51	2948.66	2134.15	2531.52	2363.09		5.57667	5.0793	8.56208	14.2871
451	4	NCU04406	3467100	3467400	+	3467100	3467400	+	301	970.341	826.232	1079.54	1208.69		20.9125	29.6292	24.9727	21.4307
452	4	NCU04413	3453500	3454450	+	3453500	3454450	+	951	922.939	736.498	791.993	742.93		118.504	96.5066	111.307	152.872
453	4	NCU04452	3311400	3311850	+	3311400	3311850	+	451	924.333	27212.3	29168.2	14624.3		105.957	60.9515	99.1774	100.01
454	4	NCU04507	3143550	3143600	+	3143550	3143600	+	51	1875.16	2069.81	1719.55	1538.72		363.878	301.372	428.104	395.753
455	4	NCU04516	3114550	3114900	+	3114550	3114900	+	351	5133.32	6732.61	11207.8	6382.05		18.1242	13.5448	23.5457	38.5752
456	4	NCU04930	778950	779000	+	778950	779000	+	51	10977.7	6664.04	8287.38	8025.07		33.46	65.1843	47.805	41.4326
457	4	NCU04950	842450	843250	+	842450	843250	+	801	85.0442	2056.27	1414.17	171.445		75.285	82.1153	100.604	157.158
458	4	NCU04951	844300	845100	+	844300	845100	+	801	15664.9	12471.4	10890.3	8307.96		192.395	125.289	136.28	142.871
459	4	NCU04987	1100400	1100900	+	1100400	1100900	+	501	3249.8	2162.09	1591.12	1624.44		3325.09	2515.1	2634.98	2053.06
460	4	NCU05209	5744100	5745150	+	5744100	5745150	+	1051	29.2775	23.7034	59.9346	78.5791		100.38	133.755	115.588	120.012
461	4	NCU05221	5704850	5704900	+	5704850	5704900	+	51	3464.51	3133.93	3663.86	3333.18		4.1825	6.77239	4.99455	5.71484
462	4	NCU05227	5685800	5687200	+	5685800	5687200	+	1401	2292.01	2052.04	2331.74	2754.56		76.6792	41.4809	39.9564	51.4336
463	4	NCU05236	5662700	5662750	+	5662700	5662750	+	51	133.84	53.3326	51.3725	78.5791		30.6717	34.7085	27.1133	10.001
464	4	NCU05238	5650750	5651250	+	5650750	5651250	+	501	5460.95	3111.92	6806.14	5493.39		316.476	424.121	472.341	330.032
465	4	NCU05256	5582500	5584000	+	5582500	5584000	+	1501	112.928	67.7239	149.836	178.589		71.1025	61.7981	63.5021	80.0078
466	4	NCU05269	5521500	5521550	+	5521500	5521550	+	51	4083.52	2919.75	4435.87	6046.31		160.329	175.236	138.42	124.298
467	4	NCU05274	5502400	5502650	+	5502400	5502650	+	251	39548.4	31384.1	42594.9	44101.5		29.2775	68.5705	100.604	100.01
468	4	NCU05276	5495100	5496150	+	5495100	5496150	+	1051	1221.29	591.738	821.246	1037.24		55.7667	68.5705	71.3507	57.1484
469	4	NCU05296	5425150	5425550	+	5425150	5425550	+	401	398.732	483.38	427.391	398.61		394.549	598.51	386.007	278.599
470	4	NCU05298	5420500	5420550	+	5420500	5420550	+	51	582.762	365.709	319.651	200.02		4.1825	30.4758	21.4052	11.4297
471	4	NCU05303	5403900	5403950	+	5403900	5403950	+	51	2828.77	654.383	1364.94	4749.04		26.4892	69.417	59.2211	74.293
472	4	NCU06311	2955700	2956750	+	2955700	2956750	+	1051	2009	1583.89	1912.2	1571.58		20.9125	26.243	19.2647	14.2871
473	4	NCU06375	2741050	2741200	+	2741050	2741200	+	151	786.31	939.67	1060.98	862.942		32.0659	7.61894	14.9836	45.7188
474	4	NCU06382	2702100	2702750	+	2702100	2702750	+	651	388.973	254.811	171.242	215.735		9.75917	2.53965	4.28104	7.14356
475	4	NCU06395	2651550	2651800	+	2651550	2651800	+	251	386.184	402.957	416.688	395.753		128.263	135.448	149.123	195.733
476	4	NCU06404	2623550	2623600	+	2623550	2623600	+	51	3022.56	2744.51	2572.19	2845.99		9.75917	7.61894	17.8377	24.2881
477	4	NCU06522	1517100	1517150	+	1517100	1517150	+	51	126.869	105.819	99.8909	110.011		9.75917	29.6292	27.8268	27.1455
478	4	NCU06524	1522750	1522800	+	1522750	1522800	+	51	1074.9	1156.39	1288.59	1708.74		6.97084	16.931	14.9836	28.5742
479	4	NCU06533	1548200	1548800	+	1548200	1548800	+	601	78.0734	37.2482	90.6154	177.16		37.6425	42.3275	64.9291	40.0039
480	4	NCU06597	1756450	1756600	+	1756450	1756600	+	151	5092.89	32522.7	72993.2	22486.5		153.358	148.146	190.506	238.595
481	4	NCU06619	1825200	1825250	+	1825200	1825250	+	51	5115.2	5424.69	6466.51	7420.73		89.2267	102.432	134.139	124.298
482	4	NCU06998	4825800	4826350	+	4825800	4826350	+	551	540.937	374.175	645.01	674.352		18.1242	11.0051	21.4052	44.29
483	4	NCU06999	4829000	4829050	+	4829000	4829050	+	51	2133.08	1963.15	2226.14	2221.65		46.0075	59.2584	49.9455	114.297
484	4	NCU07008	4875600	4875650	+	4875600	4875650	+	51	376.425	221.796	230.463	348.606		6.97084	5.0793	4.99455	20.002
485	4	NCU07033	4978950	4980250	+	4978950	4980250	+	1301	3223.32	2206.95	2169.06	511.479		55.7667	120.21	148.409	148.586
486	4	NCU07034	4982100	4982150	+	4982100	4982150	+	51	2195.81	1259.67	1287.88	675.78		98.9859	80.4222	91.3289	164.302
487	4	NCU07037	4990500	4990650	+	4990500	4990650	+	151	225.855	156.612	166.961	155.73		223.067	167.617	112.734	125.727
488	4	NCU07279	4540450	4540900	+	4540450	4540900	+	451	100.38	65.1843	64.2156	77.1504		8.36501	11.8517	13.5566	22.8594
489	4	NCU07313	4404950	4405200	+	4404950	4405200	+	251	283.016	246.346	262.57	317.174		11.1533	8.46549	10.7026	12.8584
490	4	NCU07318	4383200	4384550	+	4383200	4384550	+	1351	3507.73	3665.56	5697.35	4313.28		89.2267	128.675	168.388	145.729
491	4	NCU07325	4365050	4365650	+	4365050	4365650	+	601	411.279	69869.9	169482	45600.2		9.75917	8.46549	7.84857	7.14356
492	4	NCU07604	214200	215000	+	214200	215000	+	801	418.25	459.676	453.077	432.9		5.57667	22.8568	19.9782	17.1445
493	4	NCU07722	2085150	2086100	+	2085150	2086100	+	951	457.287	579.04	503.736	541.482		836.501	748.35	757.744	677.209
494	4	NCU07930	1318300	1318350	+	1318300	1318350	+	51	12526.6	5998.65	8722.62	13851.4		257.921	218.41	141.274	204.306
495	4	NCU07936	1297050	1297100	+	1297050	1297100	+	51	2061.97	1718.49	1780.91	1653.02		741.697	302.218	446.655	874.371
496	4	NCU07951	1242550	1242600	+	1242550	1242600	+	51	510.265	377.561	299.673	392.896		13.9417	22.8568	12.1296	15.7158
497	4	NCU07958	1222500	1223200	+	1222500	1223200	+	701	886.691	620.521	915.429	850.083		5.57667	24.5499	18.5512	2.85742
498	4	NCU07995	3839950	3840350	+	3839950	3840350	+	401	13.9417	132.062	303.954	188.59		1.39417	27.9361	34.2483	8.57227
499	4	NCU08282	2552200	2555400	+	2552200	2555400	+	3201	1610.26	954.061	832.662	1068.68		11.1533	18.6241	52.7995	25.7168
500	4	NCU08677	4138800	4139150	+	4138800	4139150	+	351	16976.8	17703	24495.4	19683.4		52.9784	171.003	191.22	87.1514
501	4	NCU08807	5176900	5176950	+	5176900	5176950	+	51	3772.62	4663.64	4740.54	5587.69		57.1609	35.5551	54.2265	47.1475
502	4	NCU08823	5117900	5117950	+	5117900	5117950	+	51	5523.69	5393.37	5735.88	6674.94		217.49	60.105	46.3779	61.4346
503	4	NCU09738	1972100	1972650	+	1972100	1972650	+	551	1140.43	722.953	1253.63	1137.25		2.78834	6.77239	7.13507	4.28613
504	4	NCU10927	4075800	4076450	+	4075800	4076450	+	651	1348.16	1399.35	1379.92	1324.42		44.6134	88.8877	209.771	84.294
505	4	NCU11323	1563100	1565600	+	1563100	1565600	+	2501	5859.69	5933.46	4881.81	5949.15		98.9859	113.438	169.815	97.1524
506	4	NCU16742	698250	698350	+	698250	698350	+	101	1703.67	5093.69	7633.81	3048.87		114.322	180.315	140.561	150.015
507	4	NCU16822	3692200	3692250	+	3692200	3692250	+	51	13962.6	9759.02	9850.67	11169.7		5.57667	13.5448	14.2701	21.4307
594	5	NCU00999	2635150	2636300	+	2635150	2636300	+	1151	1104.18	14156.8	11586.6	3668.93		8.36501	12.6982	12.8431	8.57227
595	5	NCU01021	2700250	2700300	+	2700250	2700300	+	51	2641.95	2297.53	2597.88	2595.97		52.9784	40.6344	51.3725	58.5772
596	5	NCU01100	2917300	2917750	+	2917300	2917750	+	451	1044.23	1010.78	1112.36	1131.54		154.753	160.844	136.28	242.881
597	5	NCU01145	3016450	3018000	+	3016450	3018000	+	1551	1100	811.841	894.024	1607.3		41.825	162.537	130.572	54.291
598	5	NCU01224	3288550	3290100	+	3288550	3290100	+	1551	2917.99	2888.43	3000.3	2934.57		6.97084	11.8517	7.84857	12.8584
599	5	NCU01233	3306900	3307000	+	3306900	3307000	+	101	3259.56	4383.43	6789.73	5541.97		741.697	1745.58	1163.73	495.763
600	5	NCU01253	3380900	3381100	+	3380900	3381100	+	201	363.878	221.796	254.008	327.175		13.9417	28.7827	24.2592	14.2871
601	5	NCU01270	3468200	3468550	+	3468200	3468550	+	351	117.11	138.834	117.729	110.011		6.97084	19.4706	25.6862	22.8594
602	5	NCU01272	3476000	3476250	+	3476000	3476250	+	251	1244.99	1539.87	1537.61	1125.82		51.5842	49.9464	61.3616	55.7197
603	5	NCU01285	3522750	3522900	+	3522750	3522900	+	151	1419.26	819.46	1091.67	1278.7		158.935	118.517	146.269	194.305
604	5	NCU01290	3540300	3540400	+	3540300	3540400	+	101	1838.91	1602.52	1690.3	3051.73		11.1533	33.862	42.8104	22.8594
605	5	NCU01292	3548700	3549450	+	3548700	3549450	+	751	103.168	108.358	93.4694	90.0088		48.7959	21.1637	28.5403	31.4316
606	5	NCU01302	3573600	3574250	+	3573600	3574250	+	651	706.843	706.869	647.151	627.204		8.36501	17.7775	24.9727	10.001
607	5	NCU01347	3728300	3728900	+	3728300	3728900	+	601	361.089	1848.02	3043.82	3048.87		108.745	163.384	188.366	151.443
608	5	NCU01348	3730850	3730950	+	3730850	3730950	+	101	9088.58	33233.8	37361.4	12492.7		15.3358	58.4119	135.566	51.4336
609	5	NCU01360	3768800	3769300	+	3768800	3769300	+	501	1805.45	1610.14	1723.12	1991.62		8.36501	15.2379	29.9673	20.002
610	5	NCU01391	3879850	3880100	+	3879850	3880100	+	251	8388.71	3586.83	8009.83	11644		18.1242	48.2533	56.367	68.5781
611	5	NCU01393	3886450	3887750	+	3886450	3887750	+	1301	475.411	275.129	396.71	427.185		105.957	55.0257	69.2102	138.585
612	5	NCU01400	3902550	3903600	+	3902550	3903600	+	1051	373.637	310.684	344.624	445.758		9.75917	26.243	36.3888	37.1465
613	5	NCU01418	4008100	4008200	+	4008100	4008200	+	101	36956.6	27668.6	28405.4	38328		131.052	91.4273	156.971	174.303
614	5	NCU01429	4777900	4779450	+	4777900	4779450	+	1551	3670.84	3462.39	4062.71	2671.69		8.36501	26.243	22.1187	11.4297
615	5	NCU01438	4746600	4747750	+	4746600	4747750	+	1151	10220.6	11101.6	11438.2	10615.3		92.0151	107.512	169.815	138.585
616	5	NCU01439	4743450	4743650	+	4743450	4743650	+	201	10251.3	15568.9	23540	14924.3		46.0075	39.7878	32.8213	51.4336
617	5	NCU01451	4697600	4698650	+	4697600	4698650	+	1051	5000.88	13804.7	13659.4	10669.6		73.8909	69.417	97.7504	58.5772
618	5	NCU03629	1899250	1899300	+	1899250	1899300	+	51	564.638	553.643	650.718	760.074		76.6792	89.7342	102.745	102.867
619	5	NCU03632	1903250	1903300	+	1903250	1903300	+	51	1933.71	2221.35	2249.69	1850.18		22.3067	209.098	231.176	112.868
620	5	NCU03639	1916000	1917050	+	1916000	1917050	+	1051	886.691	1467.07	794.133	877.229		15.3358	15.2379	29.2538	32.8604
621	5	NCU03679	2046400	2046450	+	2046400	2046450	+	51	2989.1	2517.64	2749.86	2638.83		86.4384	45.7137	55.6535	84.294
622	5	NCU03686	2070250	2070300	+	2070250	2070300	+	51	8505.82	3014.56	2775.54	4028.97		71.1025	116.824	67.7831	60.0059
623	5	NCU03753	2303200	2303300	+	2303200	2303300	+	101	79337.9	98312.3	110915	88041.5		5.57667	11.8517	15.6971	14.2871
624	5	NCU03821	2524300	2525350	+	2524300	2525350	+	1051	128.263	216.717	328.213	204.306		16.73	27.9361	52.7995	30.0029
625	5	NCU03826	2535600	2535650	+	2535600	2535650	+	51	10788.1	9725.16	11102.9	12085.5		52.9784	26.243	24.9727	34.2891
626	5	NCU04196	5168650	5170200	+	5168650	5170200	+	1551	150.57	116.824	113.448	260.025		47.4017	37.2482	44.2374	75.7217
627	5	NCU04249	5352300	5352350	+	5352300	5352350	+	51	3224.71	4961.63	7571.02	4636.17		939.669	674.7	711.366	960.094
628	5	NCU04252	5366600	5367300	+	5366600	5367300	+	701	1272.87	1824.31	1476.25	1222.98		104.563	88.8877	92.0424	68.5781
629	5	NCU04262	5404000	5404050	+	5404000	5404050	+	51	3279.08	3163.55	2295.35	1987.34		100.38	132.062	107.026	125.727
630	5	NCU04276	5468250	5468750	+	5468250	5468750	+	501	19871.1	8677.13	6961.69	12411.2		11.1533	16.931	19.9782	14.2871
631	5	NCU04277	5469000	5470650	+	5469000	5470650	+	1651	775.157	641.684	744.188	584.343		22.3067	44.0206	49.232	45.7188
632	5	NCU04280	5481500	5481550	+	5481500	5481550	+	51	1682.76	1884.42	1904.35	1242.98		5.57667	15.2379	12.1296	7.14356
633	5	NCU04284	5495450	5495500	+	5495450	5495500	+	51	17866.3	12749	12679.7	10083.8		4.1825	9.31204	9.27559	18.5732
634	5	NCU04288	5507800	5507850	+	5507800	5507850	+	51	1424.84	1363.79	1434.15	1667.31		82.2559	76.1894	108.453	110.011
635	5	NCU04289	5510450	5510600	+	5510450	5510600	+	151	1268.69	702.636	773.441	961.523		15.3358	21.1637	42.0969	20.002
636	5	NCU04301	5553650	5554100	+	5553650	5554100	+	451	985.676	839.777	1002.48	822.938		1.39417	11.8517	17.1242	7.14356
637	5	NCU04314	5587200	5588350	+	5587200	5588350	+	1151	39259.8	22527.5	16574.8	15097.2		27.8834	288.673	478.763	252.882
638	5	NCU04316	5592900	5592950	+	5592900	5592950	+	51	913.18	755.122	657.14	765.789		1.39417	4.23275	8.56208	12.8584
639	5	NCU04329	5635150	5636500	+	5635150	5636500	+	1351	628.77	757.662	642.87	508.621		93.4092	134.601	77.0587	81.4365
640	5	NCU04592	1581350	1582800	+	1581350	1582800	+	1451	591.127	234.494	234.744	498.62		29.2775	32.1689	37.1024	17.1445
641	5	NCU04639	1368350	1368500	+	1368350	1368500	+	151	7584.27	27169.2	24105.8	10245.3		71.1025	82.1153	24.2592	25.7168
642	5	NCU04674	1229100	1229600	+	1229100	1229600	+	501	122.687	78.7291	121.296	337.176		61.3434	55.8723	40.6699	62.8633
643	5	NCU06647	4111400	4111750	+	4111400	4111750	+	351	479.594	275.129	326.786	442.9		15.3358	15.2379	8.56208	17.1445
644	5	NCU06651	4127450	4127500	+	4127450	4127500	+	51	3486.81	3457.31	3219.34	5493.39		115.716	151.532	116.302	74.293
645	5	NCU06694	4301200	4301250	+	4301200	4301250	+	51	1914.19	1120.83	1758.08	2950.29		65.5259	66.0308	102.031	67.1494
646	5	NCU06698	4316900	4317050	+	4316900	4317050	+	151	9955.75	7476.72	9875.65	7127.84		269.074	251.425	282.549	274.313
647	5	NCU06699	4322450	4322600	+	4322450	4322600	+	151	2522.05	1716.8	1775.2	1593.01		50.19	33.0154	39.9564	82.8653
648	5	NCU07191	6287400	6287450	+	6287400	6287450	+	51	1395.56	937.977	938.261	1340.13		47.4017	287.827	194.787	111.439
649	5	NCU07232	6162300	6163500	+	6162300	6163500	+	1201	20460.8	37248.2	84775.3	26565.5		124.081	197.246	278.268	171.445
650	5	NCU07738	483450	484450	+	483450	484450	+	1001	1399.74	1401.89	2209.02	1741.6		191.001	157.458	196.214	181.446
651	5	NCU07746	443850	443900	+	443850	443900	+	51	1721.8	2031.72	1428.44	2065.92		132.446	76.1894	77.7722	142.871
652	5	NCU07776	339800	339900	+	339800	339900	+	101	11699.9	9667.59	9668.73	9526.65		11.1533	11.8517	11.4161	17.1445
653	5	NCU08873	53250	53600	+	53250	53600	+	351	907.603	1048.03	1143.75	1050.1		78.0734	37.2482	63.5021	85.7227
654	5	NCU08920	622800	623000	+	622800	623000	+	201	6183.13	4874.43	6051.96	6527.78		344.359	248.039	281.835	254.311
655	5	NCU08930	5742100	5742700	+	5742100	5742700	+	601	5409.37	4231.9	5314.91	4610.45		6.97084	16.0844	15.6971	11.4297
656	5	NCU08936	5756200	5756300	+	5756200	5756300	+	101	67274.2	60676.4	60973.4	55855.5		186.818	100.739	139.134	250.024
657	5	NCU08943	5782000	5782050	+	5782000	5782050	+	51	259.315	888.03	991.061	677.209		8.36501	10.1586	7.13507	24.2881
658	5	NCU09676	869900	871400	+	869900	871400	+	1501	362.484	927.818	721.355	360.035		51.5842	27.0896	63.5021	52.8623
659	5	NCU10237	4141600	4142200	+	4141600	4142200	+	601	963.37	836.391	810.544	811.508		6.97084	20.3172	22.8322	21.4307
660	5	NCU11337	4210650	4210750	+	4210650	4210750	+	101	12357.9	23104.9	19832.6	15857.3		33.46	31.3223	52.7995	70.0069
661	5	NCU10618	1565350	1565400	+	1565350	1565400	+	51	3357.16	2843.56	3216.49	3060.3		8.36501	12.6982	29.2538	11.4297
699	6	NCU03851	2747550	2748500	+	1886750	1887700	-	951	365.272	352.164	421.682	368.608		174.271	182.008	158.399	141.442
700	6	NCU03877	2632550	2632600	+	2002650	2002700	-	51	2259.95	2452.45	2444.47	2095.92		11.1533	5.92584	8.56208	12.8584
701	6	NCU03893	2559600	2559650	+	2075600	2075650	-	51	8005.31	15804.2	23526.5	18253.2		211.913	203.172	246.16	327.175
702	6	NCU03908	2519850	2519900	+	2115350	2115400	-	51	1021.92	1967.38	3145.14	1805.89		333.206	259.891	439.52	381.466
703	6	NCU03946	2429750	2429850	+	2205400	2205500	-	101	1233.84	1631.3	1419.16	1521.58		34.8542	26.243	27.1133	51.4336
704	6	NCU03968	2358900	2359350	+	2275900	2276350	-	451	257.921	755.968	579.367	488.619		33.46	210.791	196.214	142.871
705	6	NCU04041	2096400	2097350	+	2537900	2538850	-	951	207.731	187.934	194.074	305.744		51.5842	33.862	39.2429	51.4336
706	6	NCU04049	2072750	2074950	+	2560300	2562500	-	2201	1285.42	848.242	676.404	722.928		9.75917	30.4758	38.5294	27.1455
707	6	NCU04063	2010550	2010600	+	2624650	2624700	-	51	1763.62	1638.92	1595.4	2063.06		142.205	150.686	159.826	191.447
708	6	NCU04721	540350	541900	+	540350	541900	+	1551	284.41	377.561	590.07	845.797		32.0659	15.2379	21.4052	34.2891
709	6	NCU04730	575150	575200	+	575150	575200	+	51	3340.43	1867.49	1899.35	2358.8		1263.12	255.658	194.074	464.331
710	6	NCU04731	585050	585100	+	585050	585100	+	51	3914.82	4733.06	3100.9	3590.35		85.0442	137.141	97.0369	92.8662
711	6	NCU04741	632000	632800	+	632000	632800	+	801	150.57	211.637	243.306	254.311		158.935	115.977	149.123	190.019
712	6	NCU04837	1006700	1006750	+	1006700	1006750	+	51	1073.51	924.432	1259.34	1214.4		13.9417	11.0051	16.4107	28.5742
713	6	NCU05040	3966350	3966550	+	3966350	3966550	+	201	252.344	3139.85	2776.25	540.053		108.745	72.8032	87.7613	101.438
714	6	NCU05151	3567550	3567600	+	3567550	3567600	+	51	1081.87	2751.29	3840.81	1655.88		39.0367	44.8671	36.3888	44.29
715	6	NCU05498	1721150	1721450	+	1721150	1721450	+	301	56546	38354.6	28355.5	35086.3		22.3067	33.862	42.0969	48.5762
716	6	NCU05526	1615200	1615250	+	1615200	1615250	+	51	6771.47	8574.7	11072.2	8015.07		72.4967	46.5602	37.1024	28.5742
717	6	NCU05567	1488400	1488450	+	1488400	1488450	+	51	2262.73	14244	40375.2	93470.6		443.345	254.811	460.925	605.774
718	6	NCU05619	1307800	1307850	+	1307800	1307850	+	51	8.36501	93.1204	191.22	102.867		29.2775	27.0896	32.1078	42.8613
719	6	NCU05649	1206850	1208500	+	1206850	1208500	+	1651	69.7084	80.4222	110.594	78.5791		451.71	513.009	717.074	547.196
720	6	NCU05908	3500900	3502700	+	3500900	3502700	+	1801	262.103	165.077	82.7668	68.5781		92.0151	49.9464	97.0369	130.013
721	6	NCU05986	3189000	3189450	+	3189000	3189450	+	451	400.126	409.73	499.455	232.88		39.0367	152.379	107.74	67.1494
722	6	NCU05989	3171000	3171050	+	3171000	3171050	+	51	3293.02	2991.71	3361.33	3668.93		15.3358	15.2379	26.3998	15.7158
723	6	NCU05994	3152950	3153450	+	3152950	3153450	+	501	348.542	195.553	296.105	342.891		29.2775	77.036	134.139	41.4326
724	6	NCU06009	3102700	3102750	+	3102700	3102750	+	51	1693.91	1963.15	3389.16	2947.43		0	17.7775	7.84857	1.42871
725	6	NCU07067	282250	282700	+	282250	282700	+	451	292.775	508.776	699.95	627.204		76.6792	105.819	119.156	117.154
726	6	NCU07121	72800	72950	+	72800	72950	+	151	876.931	175.236	312.516	528.623		22.3067	15.2379	34.2483	14.2871
727	6	NCU09778	1088750	1089150	+	1088750	1089150	+	401	623.193	827.925	962.521	840.082		75.285	66.0308	83.4803	74.293
728	6	NCU09800	1170200	1170850	+	1170200	1170850	+	651	115.716	71.1101	234.03	132.87		12.5475	10.1586	14.2701	10.001
729	6	NCU17074	755100	755150	+	755100	755150	+	51	474.017	599.357	540.838	417.184		234.22	338.62	197.641	160.016
730	6	NCU12100	1647350	1647400	+	1647350	1647400	+	51	513.054	411.423	458.071	512.907		122.687	121.903	151.263	140.014
731	6	NCU17101	1662600	1662650	+	1662600	1662650	+	51	69.7084	48.2533	59.2211	81.4365		44.6134	31.3223	198.355	294.315
732	6	NCU17113	2356350	2356400	+	2278850	2278900	-	51	238.403	3348.1	4653.49	4491.87		433.586	376.714	316.797	412.898
784	7	NCU02190	856400	856450	+	3398854	3398904	-	51	83.6501	10174.7	6302.41	2301.65		25.095	47.4068	73.4912	32.8604
785	7	NCU02191	860550	860600	+	3394704	3394754	-	51	2307.35	2730.12	1273.61	1617.3		40.4309	69.417	64.2156	50.0049
786	7	NCU02193	867950	868100	+	3387204	3387354	-	151	71030	98642.5	59729.1	58480		55.7667	31.3223	27.1133	21.4307
787	7	NCU02254	1081600	1083350	+	3171954	3173704	-	1751	200.76	108.358	136.993	171.445		98.9859	97.3532	124.15	125.727
788	7	NCU02265	1118850	1123600	+	3131704	3136454	-	4751	515.842	2344.09	1866.53	2024.48		93.4092	441.052	164.107	90.0088
789	7	NCU02289	1213100	1213150	+	3042154	3042204	-	51	8564.37	8538.3	9959.84	8762.29		12.5475	51.6395	41.3834	50.0049
790	7	NCU02295	1229200	1229250	+	3026054	3026104	-	51	2481.62	2221.35	2124.82	2468.81		22.3067	11.0051	17.1242	27.1455
791	7	NCU02296	1236750	1238950	+	3016354	3018554	-	2201	394.549	249.732	187.652	254.311		6.97084	11.8517	19.9782	18.5732
792	7	NCU02335	1383600	1383650	+	2871654	2871704	-	51	434.98	260.737	361.748	617.203		167.3	188.78	164.82	187.161
793	7	NCU02363	1513500	1513600	+	2741704	2741804	-	101	92.0151	55.8723	55.6535	74.293		40.4309	44.8671	52.7995	37.1465
794	7	NCU02424	1710250	1711100	+	2544204	2545054	-	851	2137.26	2162.09	1765.93	2011.63		1.39417	22.8568	25.6862	20.002
795	7	NCU02435	1764350	1764400	+	2490904	2490954	-	51	22549.3	19778.8	18840.9	26272.6		76.6792	77.036	102.031	80.0078
796	7	NCU04533	2714600	2714850	+	1540454	1540704	-	251	13151.2	11954.1	20481.2	59793		262.103	182.008	226.895	252.882
797	7	NCU04558	2805700	2806100	+	1449204	1449604	-	401	1593.53	2527.8	2337.45	1840.18		1286.82	597.664	283.976	767.218
798	7	NCU05780	451200	451250	+	3804054	3804104	-	51	1643.72	1313	1754.51	1758.74		167.3	174.389	192.647	150.015
799	7	NCU05782	446100	446250	+	3809054	3809204	-	151	400.126	326.768	408.126	714.356		119.898	91.4273	97.0369	128.584
800	7	NCU05784	441000	441400	+	3813904	3814304	-	401	253.738	258.198	313.943	284.314		2.78834	11.0051	12.8431	4.28613
801	7	NCU05804	362300	363350	+	3891954	3893004	-	1051	46717.2	43360.3	49039.3	43055.6		89.2267	64.3377	61.3616	64.292
802	7	NCU05813	337200	337250	+	3918054	3918104	-	51	1275.66	1012.47	1163.02	1387.28		128.263	115.131	111.307	127.155
803	7	NCU05838	244550	244600	+	4010704	4010754	-	51	1154.37	1888.65	2039.92	1488.72		118.504	84.6549	93.4694	87.1514
804	7	NCU05843	226850	227750	+	4027554	4028454	-	901	216.096	189.627	217.62	180.018		4.1825	100.739	37.1024	27.1455
805	7	NCU05855	187150	188950	+	4066354	4068154	-	1801	674.777	248.885	289.684	580.057		20.9125	29.6292	27.1133	40.0039
806	7	NCU05900	32600	33650	+	4221654	4222704	-	1051	1903.04	1202.1	1067.41	934.377		177.059	75.3429	43.5239	75.7217
807	7	NCU06032	2225950	2226350	+	2028954	2029354	-	401	474.017	325.075	352.472	374.322		72.4967	10.1586	9.98909	15.7158
808	7	NCU06085	2389950	2390200	+	1865104	1865354	-	251	232.826	225.182	303.24	374.322		220.278	213.33	299.673	204.306
809	7	NCU06926	3466750	3467100	+	788204	788554	-	351	1426.23	799.989	765.593	830.081		27.8834	8.46549	14.9836	7.14356
810	7	NCU08137	754050	754100	+	3501204	3501254	-	51	2898.47	1938.6	1693.15	2373.09		12.5475	16.931	9.27559	18.5732
811	7	NCU08154	692700	692900	+	3562404	3562604	-	201	58.555	62.6446	62.0751	37.1465		59.9492	65.1843	105.599	122.869
812	7	NCU08164	655600	655800	+	3599504	3599704	-	201	1028.9	601.05	791.993	807.222		65.5259	48.2533	48.5185	47.1475
813	7	NCU08166	650450	652250	+	3603054	3604854	-	1801	160.329	427.507	430.245	277.17		547.908	513.855	400.991	354.32
814	7	NCU08168	646000	646050	+	3609254	3609304	-	51	1060.96	3231.28	1761.65	958.665		6.97084	30.4758	70.6372	7.14356
815	7	NCU08171	632650	632700	+	3622604	3622654	-	51	19925.4	9258.71	9366.2	10538.2		12.5475	24.5499	49.232	38.5752
816	7	NCU09034	3848350	3849450	+	405854	406954	-	1101	111.533	60.105	158.399	181.446		209.125	148.993	168.388	200.02
817	7	NCU09035	3847250	3847300	+	408004	408054	-	51	213.308	159.151	349.618	341.462		18.1242	30.4758	42.0969	35.7178
818	7	NCU09041	3828250	3829450	+	425854	427054	-	1201	35452.3	45618.8	66657.9	52370.8		40.4309	82.1153	43.5239	101.438
819	7	NCU09290	4193000	4194050	+	61254	62304	-	1051	3447.78	3443.76	3927.85	3391.76		126.869	202.325	235.457	165.731
820	7	NCU09294	4206800	4207150	+	48154	48504	-	351	94.8034	27.9361	32.1078	50.0049		395.944	359.783	391.002	428.613
821	7	NCU09302	4243000	4243050	+	12254	12304	-	51	125.475	375.868	227.609	237.166		121.293	85.5015	83.4803	134.299
822	7	NCU09429	3103650	3104850	+	1150454	1151654	-	1201	136.628	55.0257	119.869	310.03		12.5475	15.2379	14.9836	18.5732
823	7	NCU09567	3274800	3275200	+	980104	980504	-	401	521.419	390.259	434.526	585.772		11.1533	11.8517	27.1133	20.002
824	7	NCU09722	2893650	2893800	+	1361504	1361654	-	151	218.884	235.341	201.209	200.02		93.4092	106.665	87.7613	60.0059
825	7	NCU10051	3216000	3217300	+	1038004	1039304	-	1301	28230.5	21699.6	18708.1	19451.9		5.57667	27.9361	42.0969	34.2891
826	7	NCU11411	4180400	4181450	+	73854	74904	-	1051	340.177	421.582	607.194	408.611		40.4309	49.0999	46.3779	51.4336

## Sheet: Coding genes AS only
			NC10			NC12				Sense Read Counts					Antisense Read Counts
Number	Chromosome	Sense Gene ID (NC12)	Sense start	Sense end	Strand	Sense start	Sense end	Strand	Width (bp)	Dark (DD24)	30 min	60 min	120 min		Dark (DD24)	30 min	60 min	120 min
827	1	NCU00698	7505070	7506488	+	7505070	7506488	+	1419	0	0.846549	0.713507	0		26.4892	27.9361	20.6917	30.0029
828	1	NCU00728	7398816	7401357	+	7398816	7401357	+	2542	6.97084	16.0844	8.56208	7.14356		117.11	158.305	156.258	131.441
829	1	NCU00757	7294158	7295330	+	7294158	7295330	+	1173	11.1533	6.77239	9.27559	8.57227		18.1242	32.1689	28.5403	17.1445
830	1	NCU00773	7220200	7221720	-	7220200	7221720	-	1521	0	4.23275	0.713507	4.28613		309.505	292.906	328.927	332.89
831	1	NCU00795	7140514	7142533	+	7140514	7142533	+	2020	0	9.31204	4.28104	0		103.168	136.294	133.426	82.8653
832	1	NCU00818	7063260	7065462	-	7063260	7065462	-	2203	4.1825	5.92584	2.14052	7.14356		232.826	70.2636	139.134	181.446
833	1	NCU00834	7011828	7013934	-	7011828	7013934	-	2107	0	0.846549	3.56753	2.85742		121.293	109.205	119.869	152.872
834	1	NCU00857	6942197	6944478	+	6942197	6944478	+	2282	0	0.846549	0.713507	0		461.469	465.602	431.672	337.176
835	1	NCU00993	6463811	6466194	+	6463811	6466194	+	2384	0	0	0	1.42871		86.4384	57.5653	74.2047	75.7217
836	1	NCU01852	2260483	2261849	+	2260483	2261849	+	1367	12.5475	11.8517	4.99455	10.001		54.3725	24.5499	49.9455	48.5762
837	1	NCU01874	2186207	2187375	+	2186207	2187375	+	1169	0	0	0	0		140.811	148.146	179.09	135.728
838	1	NCU01880	2172002	2173444	-	2172002	2173444	-	1443	0	0	0.713507	0		75.285	49.0999	79.9128	94.2949
839	1	NCU01946	1905366	1905756	+	1905366	1905756	+	391	0	1.6931	2.14052	4.28613		144.993	74.4963	97.0369	105.725
840	1	NCU01976	1803333	1807834	-	1803333	1807834	-	4502	62.7375	75.3429	69.2102	95.7237		369.454	320.842	312.516	310.03
841	1	NCU02081	1427429	1427674	-	1427429	1427674	-	246	0	0	0	0		4.1825	4.23275	7.13507	12.8584
842	1	NCU02088	1369550	1371000	-	1369550	1371000	-	1451	0	0	0	0		34.8542	35.5551	30.6808	40.0039
843	1	NCU02125	1163363	1165206	+	1163363	1165206	+	1844	15.3358	5.0793	9.27559	2.85742		97.5917	168.463	170.528	87.1514
844	1	NCU02158	1053693	1056629	-	1053693	1056629	-	2937	65.5259	55.0257	52.086	61.4346		270.469	181.162	194.787	297.172
845	1	NCU02483	2470348	2471203	+	2470348	2471203	+	856	1.39417	0	0.713507	4.28613		22.3067	33.862	49.232	32.8604
846	1	NCU02517	2591968	2592428	-	2591968	2592428	-	461	0	0	0	0		11.1533	9.31204	8.56208	11.4297
847	1	NCU02607	2887785	2888638	+	2887785	2888638	+	854	2.78834	2.53965	4.28104	1.42871		112.928	23.7034	9.27559	21.4307
848	1	NCU02663	3109256	3111894	+	3109256	3111894	+	2639	1.39417	7.61894	19.2647	11.4297		98.9859	93.1204	99.8909	98.5811
849	1	NCU02682	3184221	3185353	-	3184221	3185353	-	1133	12.5475	11.0051	11.4161	22.8594		39.0367	22.0103	17.8377	27.1455
850	1	NCU02817	9015411	9016240	-	9015411	9016240	-	830	0	0.846549	0	2.85742		22.3067	22.8568	23.5457	38.5752
851	1	NCU02843	8935176	8936901	-	8935176	8936901	-	1726	0	0	0	0		75.285	28.7827	42.8104	44.29
852	1	NCU02847	8925738	8926904	+	8925738	8926904	+	1167	0	0	0.713507	1.42871		36.2484	40.6344	42.8104	35.7178
853	1	NCU02929	8660308	8662673	-	8660308	8662673	-	2366	16.73	19.4706	9.27559	14.2871		248.162	518.088	515.152	290.028
854	1	NCU03016	8432912	8434064	+	8432912	8434064	+	1153	0	0	0	1.42871		108.745	88.8877	107.026	222.879
855	1	NCU03153	4740733	4742813	+	4740733	4742813	+	2081	4.1825	6.77239	22.8322	20.002		72.4967	34.7085	61.3616	60.0059
856	1	NCU03190	4855975	4858481	+	4855975	4858481	+	2507	0	0.846549	0	0		92.0151	131.215	94.1829	100.01
857	1	NCU03209	4911213	4912670	+	4911213	4912670	+	1458	0	0	0	0		32.0659	27.9361	37.8159	57.1484
858	1	NCU03210	4913500	4915196	+	4913500	4915196	+	1697	12.5475	10.1586	15.6971	32.8604		521.419	452.057	444.515	472.903
859	1	NCU03279	5164248	5167132	+	5164248	5167132	+	2885	20.9125	7.61894	8.56208	32.8604		151.964	343.699	263.998	155.73
860	1	NCU03288	5183246	5185326	+	5183246	5185326	+	2081	6.97084	0.846549	0.713507	0		33.46	58.4119	50.659	74.293
861	1	NCU08058	130428	132364	-	130428	132364	-	1937	1.39417	5.92584	5.70805	5.71484		47.4017	34.7085	41.3834	34.2891
862	1	NCU08089	224662	224874	+	224662	224874	+	213	0	0	0.713507	0		12.5475	7.61894	8.56208	11.4297
863	1	NCU08099	254975	255694	-	254975	255694	-	720	0	0	0	0		68.3142	22.8568	22.1187	38.5752
864	1	NCU09232	9470300	9472181	-	9470300	9472181	-	1882	0	0	0	0		33.46	54.1792	89.9019	98.5811
865	1	NCU09387	3502631	3504624	+	3502631	3504624	+	1994	0	0	0	2.85742		126.869	119.363	135.566	135.728
866	1	NCU10603	6716804	6718071	+	6716804	6718071	+	1268	1.39417	1.6931	1.42701	1.42871		1475.03	2967.16	2293.92	1445.86
867	1	NCU10916	8066094	8067082	+	8066094	8067082	+	989	0	0	0	0		40.4309	27.0896	27.8268	20.002
868	1	NCU16325	988544	989478	+	988544	989478	+	935	4.1825	1.6931	2.14052	0		131.052	61.7981	67.0696	75.7217
869	1	NCU16348	2100119	2100880	+	2100119	2100880	+	762	2.78834	0.846549	1.42701	1.42871		13.9417	40.6344	17.8377	12.8584
870	1	NCU16349	2166496	2167240	+	2166496	2167240	+	745	1.39417	0.846549	4.28104	5.71484		161.723	154.919	201.209	327.175
871	1	NCU16390	5029665	5030063	+	5029665	5030063	+	399	0	0	0	0		101.774	75.3429	92.7559	88.5801
872	1	NCU16459	8214452	8215415	-	8214452	8215415	-	964	5.57667	1.6931	5.70805	1.42871		32.0659	20.3172	20.6917	34.2891
873	2	NCU01519	3211345	3211688	-	3211345	3211688	-	344	0	0	0	0		23.7008	9.31204	13.5566	21.4307
874	2	NCU01529	3178073	3178518	+	3178073	3178518	+	446	0	0	0	0		27.8834	27.0896	24.9727	22.8594
875	2	NCU01530	3176118	3176801	+	3176118	3176801	+	684	0	0	0	0		13.9417	17.7775	13.5566	21.4307
876	2	NCU01567	3062524	3064442	-	3062524	3064442	-	1919	0	0	0	0		37.6425	60.9515	87.7613	54.291
877	2	NCU01573	3044747	3046162	+	3044747	3046162	+	1416	2.78834	0	0	2.85742		124.081	93.967	136.993	130.013
878	2	NCU01653	2803210	2803890	+	2803210	2803890	+	681	4.1825	2.53965	10.7026	7.14356		54.3725	32.1689	54.94	47.1475
879	2	NCU01837	2213888	2214382	+	2213888	2214382	+	495	0	0	0	1.42871		136.628	78.7291	63.5021	162.873
880	2	NCU03373	933002	933402	+	933002	933402	+	401	0	0	0	0		15.3358	5.92584	16.4107	14.2871
881	2	NCU03413	812065	813252	+	812065	813252	+	1188	0	0	0.713507	2.85742		59.9492	39.7878	24.9727	80.0078
882	2	NCU03452	669773	670589	+	669773	670589	+	817	0	0	0	0		12.5475	13.5448	7.84857	8.57227
883	2	NCU03467	596821	597253	+	596821	597253	+	433	2.78834	2.53965	2.14052	1.42871		15.3358	16.931	31.3943	27.1455
884	2	NCU03553	254616	255456	+	254616	255456	+	841	1.39417	0	0	0		5.57667	7.61894	1.42701	5.71484
885	2	NCU03570	196027	197459	+	196027	197459	+	1433	16.73	2.53965	5.70805	1.42871		52.9784	30.4758	49.232	61.4346
886	2	NCU03580	151324	152200	+	151324	152200	+	877	0	0	0	0		40.4309	18.6241	27.8268	21.4307
887	2	NCU05349	1395212	1398379	+	1395212	1398379	+	3168	4.1825	4.23275	4.99455	4.28613		402.914	281.901	294.678	292.886
888	2	NCU05350	1400284	1402286	-	1400284	1402286	-	2003	0	0.846549	2.14052	1.42871		94.8034	63.4912	54.94	70.0069
889	2	NCU05376	1455434	1457142	+	1455434	1457142	+	1709	23.7008	23.7034	54.2265	28.5742		242.585	143.067	272.56	248.596
890	2	NCU05414	1559014	1561693	-	1559014	1561693	-	2680	30.6717	28.7827	27.1133	32.8604		86.4384	67.7239	79.9128	108.582
891	2	NCU08463	3563215	3564466	-	3563215	3564466	-	1252	0	0	0	0		111.533	62.6446	101.318	121.44
892	2	NCU08469	3553400	3555071	-	3553400	3555071	-	1672	9.75917	7.61894	18.5512	21.4307		87.8326	38.0947	64.2156	67.1494
893	2	NCU08717	3782277	3783941	+	3782277	3783941	+	1665	0	0	0	0		104.563	79.5756	72.7777	91.4375
894	2	NCU08718	3786274	3788355	+	3786274	3788355	+	2082	0	0	0	0		124.081	75.3429	102.745	92.8662
895	2	NCU08722	3798742	3799402	-	3798742	3799402	-	661	0	0	0	0		47.4017	32.1689	44.9509	34.2891
896	2	NCU09351	4205247	4205693	-	4205247	4205693	-	447	0	1.6931	2.85403	4.28613		6.97084	13.5448	16.4107	7.14356
897	2	NCU09490	4447140	4448862	-	4447140	4448862	-	1723	1.39417	0	0.713507	1.42871		73.8909	39.7878	66.3561	78.5791
898	2	NCU09494	4466318	4468439	+	4466318	4468439	+	2122	1.39417	5.92584	4.99455	7.14356		135.234	76.1894	132.712	160.016
899	2	NCU09612	56204	56983	+	56204	56983	+	780	1.39417	4.23275	2.14052	1.42871		97.5917	78.7291	107.026	95.7237
900	2	NCU09620	38686	39994	-	38686	39994	-	1309	11.1533	8.46549	17.8377	15.7158		71.1025	85.5015	104.172	114.297
901	2	NCU10404	2899017	2900334	-	2899017	2900334	-	1318	0	4.23275	4.28104	4.28613		20.9125	33.862	38.5294	27.1455
902	2	NCU16563	2947726	2948488	+	2947726	2948488	+	763	2.78834	0.846549	0	2.85742		23.7008	27.0896	29.9673	25.7168
903	3	NCU00055	2449482	2451411	-	2449482	2451411	-	1930	12.5475	14.3913	18.5512	14.2871		230.038	194.706	174.809	261.454
904	3	NCU00229	3091017	3091822	+	3091017	3091822	+	806	0	1.6931	0	2.85742		75.285	43.174	48.5185	57.1484
905	3	NCU00284	3309331	3310790	-	3309331	3310790	-	1460	2.78834	4.23275	4.99455	8.57227		112.928	43.174	57.0805	121.44
906	3	NCU00292	3337759	3340089	+	3337759	3340089	+	2331	0	0.846549	2.14052	1.42871		51.5842	71.1101	60.6481	48.5762
907	3	NCU00296	3347862	3349394	-	3347862	3349394	-	1533	1.39417	0.846549	0.713507	1.42871		41.825	33.862	39.2429	47.1475
908	3	NCU00314	3411682	3412788	+	3411682	3412788	+	1107	0	0	0	0		214.702	215.024	161.253	175.731
909	3	NCU00327	3464490	3465991	+	3464490	3465991	+	1502	1.39417	0	0	0		65.5259	75.3429	65.6426	41.4326
910	3	NCU00353	3550426	3551889	+	3550426	3551889	+	1464	2.78834	1.6931	2.14052	2.85742		23.7008	61.7981	30.6808	28.5742
911	3	NCU00363	3582792	3585205	+	3582792	3585205	+	2414	4.1825	2.53965	2.85403	1.42871		164.512	133.755	161.966	180.018
912	3	NCU00375	3628130	3630649	-	3628130	3630649	-	2520	8.36501	11.0051	20.6917	18.5732		160.329	99.0463	124.15	148.586
913	3	NCU05668	421420	422927	-	421420	422927	-	1508	6.97084	10.1586	2.14052	1.42871		51.5842	66.0308	28.5403	20.002
914	3	NCU05669	425598	426575	-	425598	426575	-	978	0	0	0.713507	0		40.4309	34.7085	37.1024	28.5742
915	3	NCU05670	427250	428547	-	427250	428547	-	1298	0	0	0	0		47.4017	75.3429	36.3888	37.1465
916	3	NCU05705	578383	579271	+	578383	579271	+	889	0	0	0	0		93.4092	112.591	85.6208	77.1504
917	3	NCU05722	636809	638843	-	636809	638843	-	2035	2.78834	13.5448	8.56208	8.57227		96.1976	77.036	102.031	98.5811
918	3	NCU06229	1975357	1975805	+	1975357	1975805	+	449	6.97084	4.23275	5.70805	8.57227		8.36501	9.31204	6.42156	14.2871
919	3	NCU07518	4537104	4539418	+	4537104	4539418	+	2315	0	0	0	0		37.6425	49.0999	63.5021	70.0069
920	3	NCU07520	4526737	4527663	+	4526737	4527663	+	927	0	0	0	0		26.4892	19.4706	21.4052	30.0029
921	3	NCU08233	4726809	4727471	+	4726809	4727471	+	663	0	0	0	0		22.3067	21.1637	14.9836	22.8594
922	3	NCU09181	274859	275686	+	274859	275686	+	828	4.1825	0.846549	2.85403	4.28613		37.6425	27.0896	13.5566	10.001
923	3	NCU09183	277684	279201	-	277684	279201	-	1518	20.9125	14.3913	15.6971	10.001		284.41	320.842	156.971	141.442
924	3	NCU11289	5141444	5142693	-	5141444	5142693	-	1250	1.39417	0	0	4.28613		71.1025	39.7878	47.0914	52.8623
925	3	NCU11405	85931	89527	-	85931	89527	-	3597	52.9784	7.61894	13.5566	8.57227		62.7375	60.9515	76.3452	67.1494
926	3	NCU16616	539313	539775	+	539313	539775	+	463	1.39417	0.846549	0	0		22.3067	29.6292	41.3834	24.2881
927	3	NCU16617	588244	589464	-	588244	589464	-	1221	8.36501	2.53965	2.85403	7.14356		174.271	128.675	179.09	195.733
928	3	NCU16664	2900293	2901580	-	2900293	2901580	-	1288	0	0	0	0		65.5259	27.0896	40.6699	71.4356
929	3	NCU16695	4467880	4469161	+	4467880	4469161	+	1282	1.39417	0.846549	1.42701	0		25.095	52.4861	76.3452	62.8633
930	3	NCU16708	4923246	4925445	-	4923246	4925445	-	2200	0	0.846549	0.713507	0		160.329	159.998	184.798	164.302
931	4	NCU04384	3543168	3546335	-	3543168	3546335	-	3168	1.39417	1.6931	1.42701	1.42871		87.8326	76.1894	87.0478	60.0059
932	4	NCU04447	3327887	3328350	+	3327887	3328350	+	464	1.39417	1.6931	1.42701	2.85742		26.4892	9.31204	17.8377	14.2871
933	4	NCU04471	3248267	3249307	+	3248267	3249307	+	1041	1.39417	1.6931	0	0		206.337	165.077	196.928	264.312
934	4	NCU04501	3160476	3160988	-	3160476	3160988	-	513	0	0	0.713507	2.85742		78.0734	26.243	32.1078	130.013
935	4	NCU06381	2708224	2710199	+	2708224	2710199	+	1976	0	0	1.42701	0		140.811	93.1204	114.161	127.155
936	4	NCU06516	1493483	1496964	-	1493483	1496964	-	3482	0	1.6931	0.713507	0		156.147	88.0411	125.577	108.582
937	4	NCU06529	1537461	1537881	-	1537461	1537881	-	421	0	0	0	0		5.57667	5.0793	3.56753	4.28613
938	4	NCU06537	1566910	1569301	-	1566910	1569301	-	2392	6.97084	2.53965	4.99455	4.28613		688.719	538.405	520.146	575.771
939	4	NCU06555	1619467	1620467	+	1619467	1620467	+	1001	2.78834	7.61894	3.56753	2.85742		97.5917	49.0999	72.7777	72.8643
940	4	NCU06620	1828661	1829356	-	1828661	1829356	-	696	4.1825	2.53965	2.14052	1.42871		18.1242	17.7775	29.9673	28.5742
941	4	NCU07028	4965027	4966489	-	4965027	4966489	-	1463	0	0.846549	0	1.42871		40.4309	52.4861	27.8268	12.8584
942	4	NCU07029	4966707	4970951	-	4966707	4970951	-	4245	16.73	18.6241	5.70805	12.8584		422.433	649.303	456.644	372.894
943	4	NCU07252	4623425	4624830	+	4623425	4624830	+	1406	0	1.6931	2.14052	4.28613		92.0151	84.6549	71.3507	95.7237
944	4	NCU07254	4616506	4617913	-	4616506	4617913	-	1408	13.9417	13.5448	22.1187	12.8584		46.0075	27.0896	51.3725	85.7227
945	4	NCU07324	4367319	4368460	-	4367319	4368460	-	1142	0	4.23275	2.14052	0		34.8542	246.346	275.414	70.0069
946	4	NCU07609	245404	247498	-	245404	247498	-	2095	0	0	0.713507	0		79.4675	101.586	112.021	81.4365
947	4	NCU07623	307996	309679	+	307996	309679	+	1684	0	2.53965	1.42701	1.42871		55.7667	64.3377	70.6372	82.8653
948	4	NCU07892	1439778	1440317	+	1439778	1440317	+	540	1.39417	6.77239	2.85403	5.71484		36.2484	24.5499	37.8159	28.5742
949	4	NCU07916	1364535	1367002	+	1364535	1367002	+	2468	1.39417	2.53965	1.42701	2.85742		59.9492	74.4963	66.3561	61.4346
950	4	NCU07924	1333154	1337876	-	1333154	1337876	-	4723	1.39417	7.61894	11.4161	8.57227		79.4675	94.8135	118.442	94.2949
951	4	NCU08656	4204634	4206977	+	4204634	4206977	+	2344	0	0.846549	0.713507	0		65.5259	48.2533	62.7886	85.7227
952	4	NCU08657	4202614	4203142	-	4202614	4203142	-	529	0	0	0.713507	0		8.36501	9.31204	16.4107	5.71484
953	4	NCU08680	4131246	4131791	-	4131246	4131791	-	546	0	0.846549	0	0		47.4017	22.0103	11.4161	17.1445
954	4	NCU08803	5198836	5200997	-	5198836	5200997	-	2162	27.8834	20.3172	33.5348	47.1475		146.388	108.358	110.594	150.015
955	4	NCU08818	5142229	5142904	-	5142229	5142904	-	676	1.39417	0	0	0		29.2775	17.7775	15.6971	30.0029
956	4	NCU09639	19910	21754	-	19910	21754	-	1845	2.78834	11.8517	11.4161	7.14356		144.993	108.358	140.561	112.868
957	4	NCU09641	29178	31245	+	29178	31245	+	2068	8.36501	27.9361	24.2592	17.1445		260.709	194.706	206.203	201.448
958	4	NCU09664	108982	109942	-	108982	109942	-	961	0	0.846549	2.14052	2.85742		16.73	16.0844	15.6971	17.1445
959	4	NCU10101	5613863	5615538	+	5613863	5615538	+	1676	0	0	0	2.85742		65.5259	43.174	42.8104	45.7188
960	4	NCU10110	3482495	3484399	-	3482495	3484399	-	1905	4.1825	5.0793	2.14052	4.28613		118.504	88.8877	90.6154	130.013
961	4	NCU10457	4084738	4085904	-	4084738	4085904	-	1167	4.1825	3.3862	2.85403	4.28613		57.1609	32.1689	53.513	51.4336
962	4	NCU11043	818790	820322	+	818790	820322	+	1533	4.1825	6.77239	4.99455	4.28613		41.825	33.862	29.9673	41.4326
963	4	NCU16738	597156	597810	-	597156	597810	-	655	0	0	0	0		82.2559	115.977	161.966	170.017
964	4	NCU16756	1399826	1400967	+	1399826	1400967	+	1142	0	0	0	0		65.5259	44.8671	46.3779	52.8623
965	4	NCU16827	3905437	3906405	+	3905437	3906405	+	969	0	0	0	0		59.9492	51.6395	57.794	70.0069
966	5	NCU01054	2776838	2777695	-	2776838	2777695	-	858	2.78834	0	0	0		25.095	21.1637	26.3998	47.1475
967	5	NCU01086	2866219	2867861	+	2866219	2867861	+	1643	4.1825	5.92584	1.42701	4.28613		140.811	99.0463	127.718	167.159
968	5	NCU01196	3204893	3208134	-	3204893	3208134	-	3242	40.4309	22.0103	19.9782	57.1484		156.147	65.1843	78.4857	151.443
969	5	NCU01281	3507761	3508694	+	3507761	3508694	+	934	9.75917	7.61894	24.2592	44.29		90.6209	49.0999	94.1829	110.011
970	5	NCU01394	3888214	3892249	-	3888214	3892249	-	4036	0	0.846549	0.713507	0		122.687	71.9567	117.015	124.298
971	5	NCU03835	2567964	2568878	+	2567964	2568878	+	915	0	0	0	0		20.9125	14.3913	12.1296	14.2871
972	5	NCU04126	4933884	4934715	+	4933884	4934715	+	832	0	0	0	0		65.5259	55.0257	54.2265	62.8633
973	5	NCU04219	5248154	5250408	+	5248154	5250408	+	2255	0	0	0	1.42871		100.38	206.558	169.815	165.731
974	5	NCU04233	5298239	5300212	-	5298239	5300212	-	1974	0	0	0	0		94.8034	64.3377	61.3616	75.7217
975	5	NCU04282	5488296	5489330	-	5488296	5489330	-	1035	1.39417	0	0	1.42871		30.6717	28.7827	25.6862	41.4326
976	5	NCU04572	1638191	1639351	+	1638191	1639351	+	1161	0	0	0	0		454.499	286.134	402.418	548.625
977	5	NCU06669	4198880	4201415	+	4198880	4201415	+	2536	2.78834	0	0	1.42871		158.935	144.76	180.517	158.587
978	5	NCU07206	6243421	6245798	+	6243421	6245798	+	2378	6.97084	9.31204	9.27559	5.71484		93.4092	83.8084	90.6154	105.725
979	5	NCU07749	433591	434059	+	433591	434059	+	469	0	0	0	0		80.8617	99.0463	121.296	95.7237
980	5	NCU07750	429255	430214	+	429255	430214	+	960	2.78834	0.846549	0	0		6.97084	11.0051	6.42156	11.4297
981	5	NCU07751	425598	426105	+	425598	426105	+	508	0	0.846549	2.14052	1.42871		110.139	113.438	124.864	54.291
982	5	NCU07772	355563	356534	-	355563	356534	-	972	0	0	0	1.42871		8.36501	9.31204	10.7026	7.14356
983	5	NCU08863	90241	91600	+	90241	91600	+	1360	0	0	0.713507	1.42871		22.3067	24.5499	11.4161	20.002
984	5	NCU09548	4551889	4554253	-	4551889	4554253	-	2365	6.97084	5.0793	11.4161	7.14356		283.016	239.573	303.954	270.026
985	5	NCU10591	1403606	1404044	+	1403606	1404044	+	439	1.39417	0	0	0		58.555	16.931	47.805	58.5772
986	5	NCU16918	346416	347139	-	346416	347139	-	724	0	0	0	0		11.1533	11.8517	13.5566	5.71484
987	5	NCU16930	662806	666353	+	662806	666353	+	3548	0	0	0	1.42871		52.9784	96.5066	48.5185	35.7178
988	5	NCU16936	800922	801760	-	800922	801760	-	839	2.78834	0	0.713507	0		27.8834	20.3172	31.3943	14.2871
989	5	NCU17018	4724006	4725468	-	4724006	4725468	-	1463	22.3067	14.3913	19.2647	11.4297		186.818	155.765	239.738	210.021
990	5	NCU17048	6297460	6298740	+	6297460	6298740	+	1281	0	0	1.42701	0		48.7959	33.0154	24.9727	34.2891
991	6	NCU03940	2444292	2445836	+	2189414	2190958	-	1545	0	0	0	0		15.3358	22.8568	13.5566	12.8584
992	6	NCU03991	2267671	2269507	+	2365743	2367579	-	1837	1.39417	3.3862	2.14052	2.85742		121.293	70.2636	87.7613	84.294
993	6	NCU04033	2122406	2124082	+	2511168	2512844	-	1677	1.39417	0	0	0		41.825	38.9413	34.2483	50.0049
994	6	NCU04060	2017694	2019959	+	2615291	2617556	-	2266	1.39417	2.53965	1.42701	1.42871		51.5842	49.9464	56.367	44.29
995	6	NCU04076	1968829	1973385	+	2661865	2666421	-	4557	72.4967	35.5551	116.302	82.8653		532.572	524.014	412.407	370.036
996	6	NCU04735	603597	605147	+	603597	605147	+	1551	2.78834	6.77239	9.27559	10.001		103.168	80.4222	76.3452	81.4365
997	6	NCU04778	783652	784927	-	783652	784927	-	1276	4.1825	5.92584	7.13507	7.14356		213.308	99.8928	167.674	205.734
998	6	NCU04818	931004	932717	-	931004	932717	-	1714	1.39417	0	0	0		43.2192	52.4861	44.2374	42.8613
999	6	NCU04850	1066790	1069860	+	1066790	1069860	+	3071	23.7008	18.6241	14.2701	38.5752		292.775	226.875	307.521	367.179
1000	6	NCU05000	4134789	4138121	+	4134789	4138121	+	3333	0	0.846549	1.42701	0		277.439	268.356	288.97	314.316
1001	6	NCU05001	4125928	4127851	+	4125928	4127851	+	1924	9.75917	9.31204	17.1242	5.71484		786.31	820.306	916.143	680.067
1002	6	NCU05011	4085380	4092690	+	4085380	4092690	+	7311	0	2.53965	0.713507	0		375.031	397.032	207.63	262.883
1003	6	NCU05038	3970138	3971439	-	3970138	3971439	-	1302	12.5475	18.6241	12.1296	20.002		164.512	1202.1	842.651	288.6
1004	6	NCU05039	3967412	3969517	-	3967412	3969517	-	2106	0	1.6931	1.42701	0		64.1317	668.774	326.786	100.01
1005	6	NCU05043	3950402	3952344	-	3950402	3952344	-	1943	0	1.6931	0	0		43.2192	38.9413	35.6753	57.1484
1006	6	NCU05563	1509095	1511350	+	1509095	1511350	+	2256	26.4892	23.7034	14.9836	34.2891		206.337	115.977	91.3289	101.438
1007	6	NCU05603	1361435	1364705	+	1361435	1364705	+	3271	0	0.846549	0	0		76.6792	71.1101	61.3616	84.294
1008	6	NCU05618	1309224	1310286	+	1309224	1310286	+	1063	8.36501	11.0051	16.4107	11.4297		82.2559	86.348	107.74	137.156
1009	6	NCU05630	1270102	1271444	-	1270102	1271444	-	1343	1.39417	0.846549	1.42701	5.71484		59.9492	85.5015	74.9182	55.7197
1010	6	NCU05914	3486320	3487348	+	3486320	3487348	+	1029	9.75917	3.3862	7.84857	10.001		2513.68	1771.83	1701.71	1851.61
1011	6	NCU05980	3206660	3209551	+	3206660	3209551	+	2892	4.1825	0.846549	0	0		196.578	130.369	130.572	154.301
1012	6	NCU05981	3205476	3205994	-	3205476	3205994	-	519	0	0	0	0		16.73	22.8568	16.4107	20.002
1013	6	NCU07050	355362	357848	+	355362	357848	+	2487	0	0	0	0		65.5259	52.4861	44.2374	17.1445
1014	6	NCU07051	352643	353170	-	352643	353170	-	528	0	0	0	0		12.5475	9.31204	12.1296	11.4297
1015	6	NCU07068	275647	278699	-	275647	278699	-	3053	47.4017	29.6292	37.1024	38.5752		471.229	385.18	499.455	431.471
1016	6	NCU07136	29375	30141	+	29375	30141	+	767	1.39417	0	0.713507	0		41.825	40.6344	42.0969	42.8613
1017	6	NCU09786	1111672	1113628	+	1111672	1113628	+	1957	2.78834	0.846549	2.14052	7.14356		126.869	107.512	115.588	112.868
1018	6	NCU09791	1132762	1135968	-	1132762	1135968	-	3207	5.57667	1.6931	7.13507	20.002		191.001	214.177	226.182	205.734
1019	6	NCU09865	1867830	1868755	-	2766495	2767420	+	926	8.36501	10.1586	5.70805	11.4297		27.8834	24.5499	35.6753	55.7197
1020	6	NCU12154	4138769	4139696	-	4138769	4139696	-	928	2.78834	0	0.713507	2.85742		27.8834	22.8568	15.6971	27.1455
1021	6	NCU12156	4156628	4157329	+	4156628	4157329	+	702	0	1.6931	0.713507	0		59.9492	60.9515	42.0969	47.1475
1022	6	NCU17069	610784	612773	+	610784	612773	+	1990	6.97084	2.53965	2.14052	1.42871		179.848	74.4963	79.9128	87.1514
1023	6	NCU17137	3667332	3668363	-	3667332	3668363	-	1032	12.5475	2.53965	1.42701	2.85742		131.052	83.8084	92.7559	114.297
1024	6	NCU17138	3668608	3670355	-	3668608	3670355	-	1748	5.57667	0	2.14052	1.42871		79.4675	54.1792	56.367	75.7217
1025	7	NCU02196	877877	879700	-	3375604	3377427	+	1824	12.5475	4.23275	14.9836	5.71484		107.351	154.072	47.0914	135.728
1026	7	NCU02215	949485	952310	-	3302994	3305819	+	2826	0	0	0	1.42871		75.285	77.8825	67.7831	72.8643
1027	7	NCU02309	1273458	1274261	-	2981043	2981846	+	804	1.39417	1.6931	2.85403	5.71484		15.3358	20.3172	26.3998	25.7168
1028	7	NCU04557	2799733	2802632	+	1452672	1455571	-	2900	16.73	11.8517	22.8322	8.57227		867.172	804.222	662.134	517.193
1029	7	NCU05851	201149	203053	+	4052251	4054155	-	1905	0	0.846549	0.713507	1.42871		92.0151	264.123	184.798	88.5801
1030	7	NCU05852	199803	200921	+	4054383	4055501	-	1119	2.78834	0	0.713507	0		69.7084	204.018	136.993	50.0049
1031	7	NCU05853	197149	199086	+	4056218	4058155	-	1938	1.39417	2.53965	0.713507	1.42871		203.548	517.242	365.315	224.308
1032	7	NCU05858	174361	178457	+	4076847	4080943	-	4097	1.39417	5.92584	0	7.14356		153.358	137.141	139.134	110.011
1033	7	NCU05862	157739	159772	-	4095532	4097565	+	2034	1.39417	0	0	0		64.1317	74.4963	50.659	38.5752
1034	7	NCU05880	104250	108029	+	4147275	4151054	-	3780	0	3.3862	1.42701	1.42871		118.504	89.7342	75.6317	62.8633
1035	7	NCU06019	2188851	2190205	-	2065099	2066453	+	1355	19.5183	12.6982	13.5566	10.001		40.4309	28.7827	31.3943	42.8613
1036	7	NCU06022	2197201	2198366	-	2056938	2058103	+	1166	2.78834	2.53965	4.99455	11.4297		92.0151	121.903	159.826	114.297
1037	7	NCU06078	2368568	2369930	+	1885374	1886736	-	1363	0	5.0793	4.28104	2.85742		43.2192	26.243	42.0969	64.292
1038	7	NCU06096	2445497	2446571	-	1808733	1809807	+	1075	0	0	0	0		27.8834	16.931	27.1133	35.7178
1039	7	NCU06109	2480868	2485304	+	1770000	1774436	-	4437	4.1825	6.77239	2.85403	5.71484		656.653	678.086	1071.69	940.092
1040	7	NCU06121	2514138	2515273	-	1740031	1741166	+	1136	0	0	0.713507	0		172.877	110.051	94.1829	58.5772
1041	7	NCU06133	2569753	2570736	-	1684568	1685551	+	984	0	0	0	1.42871		122.687	174.389	124.15	115.726
1042	7	NCU06143	2598632	2602051	+	1653253	1656672	-	3420	4.1825	3.3862	9.27559	25.7168		86.4384	95.6601	79.9128	105.725
1043	7	NCU06913	3501039	3503292	-	752012	754265	+	2254	2.78834	2.53965	1.42701	0		80.8617	104.126	86.3343	97.1524
1044	7	NCU06951	3373664	3375603	+	879701	881640	-	1940	1.39417	4.23275	0.713507	0		58.555	55.0257	37.1024	45.7188
1045	7	NCU08170	634710	636404	-	3618900	3620594	+	1695	11.1533	3.3862	4.28104	8.57227		2140.05	750.043	1165.16	1508.72
1046	7	NCU08398	3160020	3161644	-	1093660	1095284	+	1625	16.73	18.6241	24.9727	32.8604		90.6209	35.5551	37.8159	44.29
1047	7	NCU09039	3835104	3837159	-	418145	420200	+	2056	0	2.53965	2.85403	0		140.811	160.844	156.258	135.728
1048	7	NCU09055	3775828	3776441	-	478863	479476	+	614	2.78834	0.846549	2.85403	5.71484		9.75917	29.6292	33.5348	38.5752
1049	7	NCU09059	3766461	3767255	+	488049	488843	-	795	0	0	0.713507	0		46.0075	41.4809	51.3725	68.5781
1050	7	NCU09276	4146009	4147146	+	108158	109295	-	1138	0	0.846549	0	1.42871		48.7959	55.8723	108.453	97.1524
1051	7	NCU09568	3278147	3279599	-	975705	977157	+	1453	4.1825	5.0793	3.56753	5.71484		154.753	136.294	147.696	162.873
1052	7	NCU12033	3142652	3144385	+	1110919	1112652	-	1734	6.97084	12.6982	15.6971	11.4297		58.555	37.2482	45.6644	71.4356
1053	7	NCU17171	3573588	3575333	-	679971	681716	+	1746	6.97084	6.77239	10.7026	15.7158		55.7667	60.9515	67.0696	80.0078
1054	7	NCU17261	639600	642625	-	3612679	3615704	+	3026	26.4892	19.4706	16.4107	20.002		119.898	48.2533	54.2265	91.4375
1055	7	NCU17263	603379	604596	+	3650708	3651925	-	1218	0	0.846549	0	0		85.0442	55.0257	211.912	240.023
1056	7	NCU17264	589472	590429	-	3664875	3665832	+	958	0	0	0.713507	0		33.46	77.8825	58.5076	77.1504
