# Supplementary material for: The coding and noncoding transcriptome of Neurospora crassa
Source: BMC Genomics. 2017 Dec 19;18:978. doi: 10.1186/s12864-017-4360-8 (PMC5738166; doi:10.1186/s12864-017-4360-8)
Supplement: Supplementary file 7 — Splicing analysis: detected annotated and novel splice sites, novel alternative splice sites, splice sites detected in lincRNAs and antisense transcripts (XLSX 974 kb) [file 12864_2017_4360_MOESM7_ESM.xlsx]

## Sheet: Perfect Matches
			NC10		NC12		NC10		NC12
Gene ID	Junction ID	Chromosome	Annotated Junction - Start	Annotated Junction - End	Annotated Junction - Start	Annotated Junction - End	Predicted Junction - Start	Predicted Junction - End	Predicted Junction - Start	Predicted Junction - End	Predicted Junction - Read Counts
NCU10129	JUNC00000001	1	1449	1527	1449	1527	1449	1527	1449	1527	169
NCU09901	JUNC00000003	1	3821	3894	3821	3894	3821	3894	3821	3894	75
NCU09903	JUNC00000006	1	12188	12244	12188	12244	12188	12244	12188	12244	281
NCU09904	JUNC00000008	1	18362	18437	18362	18437	18362	18437	18362	18437	130
NCU09906	JUNC00000013	1	36503	36556	36503	36556	36503	36556	36503	36556	171
NCU09906	JUNC00000014	1	38605	38668	38605	38668	38605	38668	38605	38668	613
NCU09909	JUNC00000017	1	45913	45972	45913	45972	45913	45972	45913	45972	31
NCU09909	JUNC00000018	1	47636	47712	47636	47712	47636	47712	47636	47712	19
NCU09910	JUNC00000020	1	50967	51018	50967	51018	50967	51018	50967	51018	44
NCU09912	JUNC00000024	1	56845	56903	56845	56903	56845	56903	56845	56903	103
NCU08049	JUNC00000029	1	95046	95217	95046	95217	95046	95217	95046	95217	34
NCU08049	JUNC00000030	1	95266	95406	95266	95406	95266	95406	95266	95406	30
NCU08049	JUNC00000031	1	95467	95741	95467	95741	95467	95741	95467	95741	16
NCU08049	JUNC00000035	1	97262	97485	97262	97485	97262	97485	97262	97485	10
NCU08050	JUNC00000039	1	101042	101165	101042	101165	101042	101165	101042	101165	26
NCU08052	JUNC00000042	1	110908	110972	110908	110972	110908	110972	110908	110972	6304
NCU08052	JUNC00000044	1	111273	111334	111273	111334	111273	111334	111273	111334	8169
NCU08056	JUNC00000049	1	127863	127927	127863	127927	127863	127927	127863	127927	58
NCU08057	JUNC00000050	1	128949	129024	128949	129024	128949	129024	128949	129024	412
NCU08060	JUNC00000052	1	136505	136576	136505	136576	136505	136576	136505	136576	9
NCU08060	JUNC00000053	1	136737	136794	136737	136794	136737	136794	136737	136794	5
NCU08062	JUNC00000056	1	138135	138190	138135	138190	138135	138190	138135	138190	7
NCU08063	JUNC00000057	1	141404	141470	141404	141470	141404	141470	141404	141470	172
NCU08063	JUNC00000058	1	141714	141778	141714	141778	141714	141778	141714	141778	108
NCU08063	JUNC00000059	1	142860	142950	142860	142950	142860	142950	142860	142950	102
NCU08065	JUNC00000065	1	151410	151487	151410	151487	151410	151487	151410	151487	29
NCU08066	JUNC00000066	1	153481	153531	153481	153531	153481	153531	153481	153531	314
NCU08066	JUNC00000067	1	153691	153744	153691	153744	153691	153744	153691	153744	498
NCU08066	JUNC00000068	1	154328	154386	154328	154386	154328	154386	154328	154386	275
NCU10696	JUNC00000071	1	156011	156081	156011	156081	156011	156081	156011	156081	121
NCU08067	JUNC00000072	1	159428	159506	159428	159506	159428	159506	159428	159506	114
NCU08067	JUNC00000073	1	159815	159876	159815	159876	159815	159876	159815	159876	154
NCU08070	JUNC00000075	1	171365	171441	171365	171441	171365	171441	171365	171441	650
NCU08070	JUNC00000077	1	171670	171728	171670	171728	171670	171728	171670	171728	722
NCU08070	JUNC00000080	1	171825	172245	171825	172245	171825	172245	171825	172245	771
NCU08070	JUNC00000082	1	172340	172414	172340	172414	172340	172414	172340	172414	561
NCU08070	JUNC00000083	1	172480	172559	172480	172559	172480	172559	172480	172559	612
NCU08070	JUNC00000084	1	172668	172852	172668	172852	172668	172852	172668	172852	812
NCU08071	JUNC00000085	1	173701	173774	173701	173774	173701	173774	173701	173774	388
NCU08071	JUNC00000086	1	173955	174054	173955	174054	173955	174054	173955	174054	467
NCU10622	JUNC00000089	1	232411	232511	232411	232511	232411	232511	232411	232511	93
NCU08091	JUNC00000091	1	233558	233622	233558	233622	233558	233622	233558	233622	153
NCU08092	JUNC00000093	1	235448	235568	235448	235568	235448	235568	235448	235568	520
NCU08092	JUNC00000094	1	235880	235977	235880	235977	235880	235977	235880	235977	1128
NCU08093	JUNC00000099	1	237797	237864	237797	237864	237797	237864	237797	237864	3375
NCU08093	JUNC00000100	1	237894	238033	237894	238033	237894	238033	237894	238033	1708
NCU08093	JUNC00000101	1	238084	238146	238084	238146	238084	238146	238084	238146	1490
NCU08094	JUNC00000103	1	239506	239748	239506	239748	239506	239748	239506	239748	557
NCU08095	JUNC00000104	1	241330	241535	241330	241535	241330	241535	241330	241535	4006
NCU08097	JUNC00000113	1	250790	250846	250790	250846	250790	250846	250790	250846	10
NCU08110	JUNC00000115	1	305993	306101	305993	306101	305993	306101	305993	306101	272
NCU08110	JUNC00000116	1	308212	308322	308212	308322	308212	308322	308212	308322	50
NCU08111	JUNC00000118	1	310273	310329	310273	310329	310273	310329	310273	310329	91
NCU08112	JUNC00000119	1	312376	312428	312376	312428	312376	312428	312376	312428	88
NCU08112	JUNC00000120	1	312492	312556	312492	312556	312492	312556	312492	312556	121
NCU08112	JUNC00000122	1	313126	313266	313126	313266	313126	313266	313126	313266	54
NCU08113	JUNC00000123	1	314273	314778	314273	314778	314273	314778	314273	314778	7
NCU08114	JUNC00000124	1	319440	319504	319440	319504	319440	319504	319440	319504	7
NCU08114	JUNC00000125	1	320606	320675	320606	320675	320606	320675	320606	320675	12
NCU08114	JUNC00000126	1	320801	320859	320801	320859	320801	320859	320801	320859	7
NCU08117	JUNC00000128	1	332937	333090	332937	333090	332937	333090	332937	333090	23
NCU08117	JUNC00000129	1	334260	334397	334260	334397	334260	334397	334260	334397	66
NCU08118	JUNC00000131	1	338935	339011	338935	339011	338935	339011	338935	339011	35
NCU08119	JUNC00000133	1	340213	340348	340213	340348	340213	340348	340213	340348	234
NCU08119	JUNC00000134	1	342693	343003	342693	343003	342693	343003	342693	343003	188
NCU08120	JUNC00000136	1	344614	344694	344614	344694	344614	344694	344614	344694	166
NCU10647	JUNC00000138	1	349972	350031	349972	350031	349972	350031	349972	350031	231
NCU10647	JUNC00000140	1	350778	350925	350778	350925	350778	350925	350778	350925	94
NCU07509	JUNC00000148	1	356854	356922	356854	356922	356854	356922	356854	356922	156
NCU07508	JUNC00000149	1	359779	359849	359779	359849	359779	359849	359779	359849	2
NCU07507	JUNC00000150	1	367157	367223	367157	367223	367157	367223	367157	367223	38
NCU07506	JUNC00000152	1	368193	368253	368193	368253	368193	368253	368193	368253	342
NCU07506	JUNC00000153	1	368975	369042	368975	369042	368975	369042	368975	369042	173
NCU07505	JUNC00000154	1	379100	379165	379100	379165	379100	379165	379100	379165	119
NCU07505	JUNC00000155	1	379296	379360	379296	379360	379296	379360	379296	379360	61
NCU07503	JUNC00000161	1	387865	388345	387865	388345	387865	388345	387865	388345	631
NCU07502	JUNC00000162	1	390400	390482	390400	390482	390400	390482	390400	390482	98
NCU07497	JUNC00000163	1	406950	407059	406950	407059	406950	407059	406950	407059	134
NCU07495	JUNC00000165	1	417860	417935	417860	417935	417860	417935	417860	417935	241
NCU07495	JUNC00000167	1	418262	418328	418262	418328	418262	418328	418262	418328	159
NCU07494	JUNC00000168	1	420425	420504	420425	420504	420425	420504	420425	420504	125
NCU07492	JUNC00000170	1	427659	427785	427659	427785	427659	427785	427659	427785	31
NCU07489	JUNC00000174	1	438196	438482	438196	438482	438196	438482	438196	438482	64
NCU07489	JUNC00000176	1	440326	440380	440326	440380	440326	440380	440326	440380	237
NCU07489	JUNC00000177	1	440533	440588	440533	440588	440533	440588	440533	440588	172
NCU07487	JUNC00000182	1	449068	449121	449068	449121	449068	449121	449068	449121	41
NCU07487	JUNC00000183	1	449247	449304	449247	449304	449247	449304	449247	449304	43
NCU07487	JUNC00000184	1	449563	449616	449563	449616	449563	449616	449563	449616	24
NCU07487	JUNC00000185	1	449836	449894	449836	449894	449836	449894	449836	449894	47
NCU07484	JUNC00000188	1	458953	459041	458953	459041	458953	459041	458953	459041	6
NCU07484	JUNC00000189	1	459350	459444	459350	459444	459350	459444	459350	459444	24
NCU07484	JUNC00000192	1	460507	460591	460507	460591	460507	460591	460507	460591	26
NCU07484	JUNC00000194	1	460718	460791	460718	460791	460718	460791	460718	460791	5
NCU07483	JUNC00000196	1	464942	465029	464942	465029	464942	465029	464942	465029	84
NCU07482	JUNC00000198	1	468324	468450	468324	468450	468324	468450	468324	468450	41
NCU07481	JUNC00000199	1	474850	475011	474850	475011	474850	475011	474850	475011	34
NCU07481	JUNC00000200	1	475166	475226	475166	475226	475166	475226	475166	475226	25
NCU07481	JUNC00000201	1	478038	478105	478038	478105	478038	478105	478038	478105	86
NCU07479	JUNC00000203	1	486746	486831	486746	486831	486746	486831	486746	486831	4
NCU07477	JUNC00000204	1	498330	498434	498330	498434	498330	498434	498330	498434	25
NCU07475	JUNC00000207	1	508341	508433	508341	508433	508341	508433	508341	508433	3
NCU07475	JUNC00000208	1	508679	508743	508679	508743	508679	508743	508679	508743	13
NCU07474	JUNC00000212	1	512895	512968	512895	512968	512895	512968	512895	512968	945
NCU07473	JUNC00000214	1	516777	516835	516777	516835	516777	516835	516777	516835	110
NCU07473	JUNC00000216	1	517861	517924	517861	517924	517861	517924	517861	517924	58
NCU07472	JUNC00000217	1	520908	520964	520908	520964	520908	520964	520908	520964	145
NCU07472	JUNC00000218	1	521414	521484	521414	521484	521414	521484	521414	521484	37
NCU07471	JUNC00000220	1	522200	522410	522200	522410	522200	522410	522200	522410	902
NCU07471	JUNC00000222	1	522853	522995	522853	522995	522853	522995	522853	522995	645
NCU07468	JUNC00000226	1	531606	531713	531606	531713	531606	531713	531606	531713	100
NCU07468	JUNC00000227	1	532014	532130	532014	532130	532014	532130	532014	532130	109
NCU07467	JUNC00000229	1	536167	536337	536167	536337	536167	536337	536167	536337	242
NCU07467	JUNC00000230	1	536446	536531	536446	536531	536446	536531	536446	536531	957
NCU07466	JUNC00000232	1	538352	538470	538352	538470	538352	538470	538352	538470	377
NCU07465	JUNC00000234	1	540343	540409	540343	540409	540343	540409	540343	540409	1569
NCU07463	JUNC00000237	1	543860	543941	543860	543941	543860	543941	543860	543941	31
NCU07462	JUNC00000238	1	548636	548705	548636	548705	548636	548705	548636	548705	2
NCU07460	JUNC00000239	1	553416	553830	553416	553830	553416	553830	553416	553830	182
NCU07460	JUNC00000240	1	554187	554250	554187	554250	554187	554250	554187	554250	134
NCU07460	JUNC00000241	1	554362	554432	554362	554432	554362	554432	554362	554432	186
NCU07459	JUNC00000243	1	556655	556771	556655	556771	556655	556771	556655	556771	799
NCU07459	JUNC00000244	1	557103	557174	557103	557174	557103	557174	557103	557174	473
NCU07458	JUNC00000246	1	561847	561915	561847	561915	561847	561915	561847	561915	934
NCU07456	JUNC00000249	1	566899	567042	566899	567042	566899	567042	566899	567042	294
NCU07454	JUNC00000250	1	571565	571640	571565	571640	571565	571640	571565	571640	273
NCU07453	JUNC00000252	1	574716	574800	574716	574800	574716	574800	574716	574800	748
NCU07451	JUNC00000256	1	579960	580024	579960	580024	579960	580024	579960	580024	512
NCU07451	JUNC00000257	1	580226	580293	580226	580293	580226	580293	580226	580293	268
NCU07451	JUNC00000258	1	580987	581203	580987	581203	580987	581203	580987	581203	420
NCU07449	JUNC00000260	1	584611	584894	584611	584894	584611	584894	584611	584894	141
NCU07449	JUNC00000261	1	585057	585192	585057	585192	585057	585192	585057	585192	193
NCU07447	JUNC00000266	1	596037	596106	596037	596106	596037	596106	596037	596106	51
NCU07446	JUNC00000267	1	598183	598263	598183	598263	598183	598263	598183	598263	1487
NCU07446	JUNC00000268	1	598772	598859	598772	598859	598772	598859	598772	598859	1733
NCU07443	JUNC00000271	1	610016	610181	610016	610181	610016	610181	610016	610181	36
NCU07443	JUNC00000274	1	613357	613416	613357	613416	613357	613416	613357	613416	49
NCU07442	JUNC00000278	1	615945	616028	615945	616028	615945	616028	615945	616028	96
NCU07441	JUNC00000282	1	620918	621027	620918	621027	620918	621027	620918	621027	198
NCU07440	JUNC00000284	1	624688	624761	624688	624761	624688	624761	624688	624761	112
NCU07439	JUNC00000285	1	625443	625525	625443	625525	625443	625525	625443	625525	2688
NCU07438	JUNC00000288	1	627362	627418	627362	627418	627362	627418	627362	627418	95
NCU07438	JUNC00000289	1	629087	629164	629087	629164	629087	629164	629087	629164	118
NCU07437	JUNC00000292	1	631260	631342	631260	631342	631260	631342	631260	631342	4215
NCU07437	JUNC00000294	1	631500	631576	631500	631576	631500	631576	631500	631576	2706
NCU07437	JUNC00000295	1	631626	631763	631626	631763	631626	631763	631626	631763	4922
NCU07437	JUNC00000296	1	631804	632007	631804	632007	631804	632007	631804	632007	1805
NCU07435	JUNC00000297	1	634646	634717	634646	634717	634646	634717	634646	634717	197
NCU07432	JUNC00000299	1	645023	645083	645023	645083	645023	645083	645023	645083	164
NCU07432	JUNC00000300	1	645316	645387	645316	645387	645316	645387	645316	645387	219
NCU07430	JUNC00000304	1	653794	653931	653794	653931	653794	653931	653794	653931	468
NCU07430	JUNC00000305	1	654066	654123	654066	654123	654066	654123	654066	654123	612
NCU07429	JUNC00000306	1	658364	658445	658364	658445	658364	658445	658364	658445	2
NCU07428	JUNC00000320	1	662846	662902	662846	662902	662846	662902	662846	662902	1701
NCU10006	JUNC00000327	1	698940	699009	698940	699009	698940	699009	698940	699009	22
NCU10007	JUNC00000333	1	711493	711561	711493	711561	711493	711561	711493	711561	266
NCU10007	JUNC00000334	1	712939	713293	712939	713293	712939	713293	712939	713293	4
NCU10007	JUNC00000335	1	712958	713028	712958	713028	712958	713028	712958	713028	545
NCU10008	JUNC00000341	1	718324	718398	718324	718398	718324	718398	718324	718398	1376
NCU10008	JUNC00000342	1	718799	719145	718799	719145	718799	719145	718799	719145	46
NCU09064	JUNC00000343	1	720899	720980	720899	720980	720899	720980	720899	720980	10
NCU09064	JUNC00000344	1	721310	721365	721310	721365	721310	721365	721310	721365	3
NCU09064	JUNC00000346	1	723119	723180	723119	723180	723119	723180	723119	723180	6
NCU09065	JUNC00000347	1	727917	727977	727917	727977	727917	727977	727917	727977	115
NCU09065	JUNC00000348	1	728868	728923	728868	728923	728868	728923	728868	728923	49
NCU09065	JUNC00000349	1	728996	729049	728996	729049	728996	729049	728996	729049	94
NCU09065	JUNC00000350	1	729785	729849	729785	729849	729785	729849	729785	729849	94
NCU09068	JUNC00000361	1	743270	743369	743270	743369	743270	743369	743270	743369	152
NCU09068	JUNC00000362	1	743748	743826	743748	743826	743748	743826	743748	743826	174
NCU09069	JUNC00000363	1	748971	749169	748971	749169	748971	749169	748971	749169	79
NCU09071	JUNC00000368	1	754541	754591	754541	754591	754541	754591	754541	754591	114
NCU09071	JUNC00000370	1	755630	755688	755630	755688	755630	755688	755630	755688	221
NCU09076	JUNC00000375	1	767820	767873	767820	767873	767820	767873	767820	767873	1065
NCU09076	JUNC00000376	1	768131	768186	768131	768186	768131	768186	768131	768186	722
NCU09076	JUNC00000377	1	768547	768600	768547	768600	768547	768600	768547	768600	767
NCU09076	JUNC00000378	1	769011	769754	769011	769754	769011	769754	769011	769754	395
NCU09078	JUNC00000379	1	772309	772477	772309	772477	772309	772477	772309	772477	115
NCU09078	JUNC00000380	1	772599	772928	772599	772928	772599	772928	772599	772928	58
NCU09079	JUNC00000384	1	776931	776989	776931	776989	776931	776989	776931	776989	351
NCU09079	JUNC00000385	1	777425	777527	777425	777527	777425	777527	777425	777527	1247
NCU09079	JUNC00000386	1	777568	777681	777568	777681	777568	777681	777568	777681	546
NCU09085	JUNC00000392	1	809493	809551	809493	809551	809493	809551	809493	809551	69
NCU09089	JUNC00000397	1	821674	821748	821674	821748	821674	821748	821674	821748	455
NCU09089	JUNC00000400	1	821800	821896	821800	821896	821800	821896	821800	821896	9826
NCU09089	JUNC00000401	1	822259	822376	822259	822376	822259	822376	822259	822376	18119
NCU09090	JUNC00000403	1	823751	823938	823751	823938	823751	823938	823751	823938	138
NCU09090	JUNC00000404	1	824699	824799	824699	824799	824699	824799	824699	824799	335
NCU09090	JUNC00000405	1	824852	825054	824852	825054	824852	825054	824852	825054	178
NCU09091	JUNC00000410	1	827458	827521	827458	827521	827458	827521	827458	827521	70
NCU09091	JUNC00000411	1	828150	828215	828150	828215	828150	828215	828150	828215	66
NCU09092	JUNC00000412	1	830054	830207	830054	830207	830054	830207	830054	830207	38
NCU09092	JUNC00000413	1	830762	831018	830762	831018	830762	831018	830762	831018	41
NCU09093	JUNC00000415	1	833479	833537	833479	833537	833479	833537	833479	833537	2
NCU09094	JUNC00000418	1	837362	837430	837362	837430	837362	837430	837362	837430	51
NCU09094	JUNC00000419	1	837503	837638	837503	837638	837503	837638	837503	837638	37
NCU09095	JUNC00000420	1	838158	838216	838158	838216	838158	838216	838158	838216	123
NCU09095	JUNC00000421	1	838735	838956	838735	838956	838735	838956	838735	838956	223
NCU09097	JUNC00000423	1	845598	845652	845598	845652	845598	845652	845598	845652	341
NCU09097	JUNC00000424	1	846147	846201	846147	846201	846147	846201	846147	846201	315
NCU09098	JUNC00000426	1	849131	849198	849131	849198	849131	849198	849131	849198	36
NCU09098	JUNC00000427	1	849410	849485	849410	849485	849410	849485	849410	849485	25
NCU09101	JUNC00000431	1	857685	857747	857685	857747	857685	857747	857685	857747	202
NCU09103	JUNC00000432	1	862253	862327	862253	862327	862253	862327	862253	862327	15
NCU09103	JUNC00000433	1	862369	862436	862369	862436	862369	862436	862369	862436	10
NCU09103	JUNC00000434	1	862643	862762	862643	862762	862643	862762	862643	862762	19
NCU09104	JUNC00000438	1	869930	869992	869930	869992	869930	869992	869930	869992	49
NCU11440	JUNC00000442	1	926485	926629	926485	926629	926485	926629	926485	926629	2
NCU11440	JUNC00000443	1	926750	926854	926750	926854	926750	926854	926750	926854	6
NCU02184	JUNC00000446	1	939170	939239	939170	939239	939170	939239	939170	939239	23
NCU02181	JUNC00000452	1	955681	955894	955681	955894	955681	955894	955681	955894	863
NCU02181	JUNC00000455	1	956317	956547	956317	956547	956317	956547	956317	956547	5785
NCU02179	JUNC00000459	1	965400	965461	965400	965461	965400	965461	965400	965461	41
NCU02179	JUNC00000460	1	965682	965763	965682	965763	965682	965763	965682	965763	47
NCU02179	JUNC00000461	1	966300	966417	966300	966417	966300	966417	966300	966417	97
NCU02179	JUNC00000462	1	966817	966885	966817	966885	966817	966885	966817	966885	203
NCU02179	JUNC00000463	1	967503	967628	967503	967628	967503	967628	967503	967628	171
NCU02179	JUNC00000464	1	967933	967997	967933	967997	967933	967997	967933	967997	204
NCU02176	JUNC00000467	1	979604	979677	979604	979677	979604	979677	979604	979677	45
NCU02176	JUNC00000469	1	979754	979862	979754	979862	979754	979862	979754	979862	70
NCU11442	JUNC00000470	1	981068	981295	981068	981295	981068	981295	981068	981295	50
NCU02175	JUNC00000471	1	984684	984739	984684	984739	984684	984739	984684	984739	295
NCU02175	JUNC00000472	1	985231	985284	985231	985284	985231	985284	985231	985284	170
NCU02175	JUNC00000474	1	986555	987162	986555	987162	986555	987162	986555	987162	167
NCU02174	JUNC00000477	1	993085	993254	993085	993254	993085	993254	993085	993254	272
NCU02173	JUNC00000482	1	996798	996897	996798	996897	996798	996897	996798	996897	26
NCU02173	JUNC00000483	1	998068	998127	998068	998127	998068	998127	998068	998127	42
NCU02173	JUNC00000484	1	998262	998319	998262	998319	998262	998319	998262	998319	32
NCU02172	JUNC00000486	1	1006071	1006129	1006071	1006129	1006071	1006129	1006071	1006129	38
NCU02170	JUNC00000489	1	1016526	1016592	1016526	1016592	1016526	1016592	1016526	1016592	30
NCU02169	JUNC00000490	1	1017571	1017647	1017571	1017647	1017571	1017647	1017571	1017647	83
NCU02169	JUNC00000491	1	1017753	1017817	1017753	1017817	1017753	1017817	1017753	1017817	52
NCU02169	JUNC00000492	1	1017863	1017935	1017863	1017935	1017863	1017935	1017863	1017935	58
NCU02169	JUNC00000493	1	1018113	1018214	1018113	1018214	1018113	1018214	1018113	1018214	66
NCU02168	JUNC00000494	1	1019791	1019973	1019791	1019973	1019791	1019973	1019791	1019973	60
NCU02168	JUNC00000496	1	1020005	1020096	1020005	1020096	1020005	1020096	1020005	1020096	65
NCU02168	JUNC00000497	1	1020315	1020402	1020315	1020402	1020315	1020402	1020315	1020402	54
NCU02168	JUNC00000498	1	1020493	1020569	1020493	1020569	1020493	1020569	1020493	1020569	48
NCU02167	JUNC00000499	1	1022472	1022532	1022472	1022532	1022472	1022532	1022472	1022532	175
NCU02167	JUNC00000500	1	1022790	1022866	1022790	1022866	1022790	1022866	1022790	1022866	319
NCU02167	JUNC00000501	1	1022895	1022975	1022895	1022975	1022895	1022975	1022895	1022975	145
NCU02167	JUNC00000502	1	1022998	1023067	1022998	1023067	1022998	1023067	1022998	1023067	180
NCU02167	JUNC00000503	1	1023147	1023262	1023147	1023262	1023147	1023262	1023147	1023262	239
NCU02167	JUNC00000504	1	1023289	1023461	1023289	1023461	1023289	1023461	1023289	1023461	389
NCU02167	JUNC00000505	1	1023493	1023671	1023493	1023671	1023493	1023671	1023493	1023671	341
NCU02165	JUNC00000512	1	1035486	1035551	1035486	1035551	1035486	1035551	1035486	1035551	9
NCU02164	JUNC00000514	1	1040183	1040247	1040183	1040247	1040183	1040247	1040183	1040247	1516
NCU02162	JUNC00000515	1	1042973	1043078	1042973	1043078	1042973	1043078	1042973	1043078	63
NCU02162	JUNC00000516	1	1043597	1043714	1043597	1043714	1043597	1043714	1043597	1043714	166
NCU02162	JUNC00000517	1	1043820	1043909	1043820	1043909	1043820	1043909	1043820	1043909	242
NCU02161	JUNC00000518	1	1044245	1044370	1044245	1044370	1044245	1044370	1044245	1044370	84
NCU02160	JUNC00000519	1	1048593	1048752	1048593	1048752	1048593	1048752	1048593	1048752	917
NCU02160	JUNC00000520	1	1048785	1048862	1048785	1048862	1048785	1048862	1048785	1048862	537
NCU02160	JUNC00000521	1	1048921	1049002	1048921	1049002	1048921	1049002	1048921	1049002	955
NCU02160	JUNC00000522	1	1049183	1049257	1049183	1049257	1049183	1049257	1049183	1049257	1198
NCU02160	JUNC00000524	1	1049490	1049569	1049490	1049569	1049490	1049569	1049490	1049569	2324
NCU02159	JUNC00000525	1	1051772	1051883	1051772	1051883	1051772	1051883	1051772	1051883	296
NCU02158	JUNC00000530	1	1055983	1056040	1055983	1056040	1055983	1056040	1055983	1056040	14
NCU02157	JUNC00000531	1	1057222	1057301	1057222	1057301	1057222	1057301	1057222	1057301	104
NCU02156	JUNC00000532	1	1058636	1058732	1058636	1058732	1058636	1058732	1058636	1058732	448
NCU02156	JUNC00000533	1	1058848	1058989	1058848	1058989	1058848	1058989	1058848	1058989	285
NCU11445	JUNC00000536	1	1062215	1062274	1062215	1062274	1062215	1062274	1062215	1062274	189
NCU11445	JUNC00000537	1	1062441	1062495	1062441	1062495	1062441	1062495	1062441	1062495	104
NCU11446	JUNC00000539	1	1063855	1063950	1063855	1063950	1063855	1063950	1063855	1063950	279
NCU02153	JUNC00000542	1	1066258	1066328	1066258	1066328	1066258	1066328	1066258	1066328	145
NCU02153	JUNC00000543	1	1066500	1066666	1066500	1066666	1066500	1066666	1066500	1066666	201
NCU02152	JUNC00000546	1	1068975	1069044	1068975	1069044	1068975	1069044	1068975	1069044	87
NCU02152	JUNC00000548	1	1069649	1069704	1069649	1069704	1069649	1069704	1069649	1069704	76
NCU02152	JUNC00000549	1	1070271	1070513	1070271	1070513	1070271	1070513	1070271	1070513	67
NCU02151	JUNC00000551	1	1072171	1072241	1072171	1072241	1072171	1072241	1072171	1072241	308
NCU02151	JUNC00000552	1	1073663	1073761	1073663	1073761	1073663	1073761	1073663	1073761	205
NCU02149	JUNC00000555	1	1078498	1078580	1078498	1078580	1078498	1078580	1078498	1078580	76
NCU02148	JUNC00000556	1	1079706	1079788	1079706	1079788	1079706	1079788	1079706	1079788	212
NCU02148	JUNC00000557	1	1079964	1080041	1079964	1080041	1079964	1080041	1079964	1080041	87
NCU02148	JUNC00000558	1	1080337	1080396	1080337	1080396	1080337	1080396	1080337	1080396	118
NCU02148	JUNC00000562	1	1081804	1081936	1081804	1081936	1081804	1081936	1081804	1081936	28
NCU11447	JUNC00000563	1	1082557	1082725	1082557	1082725	1082557	1082725	1082557	1082725	25
NCU11447	JUNC00000564	1	1083047	1083116	1083047	1083116	1083047	1083116	1083047	1083116	92
NCU10687	JUNC00000570	1	1095176	1095237	1095176	1095237	1095176	1095237	1095176	1095237	178
NCU02142	JUNC00000574	1	1107401	1107460	1107401	1107460	1107401	1107460	1107401	1107460	29
NCU02142	JUNC00000575	1	1107558	1107619	1107558	1107619	1107558	1107619	1107558	1107619	57
NCU02139	JUNC00000577	1	1117335	1117406	1117335	1117406	1117335	1117406	1117335	1117406	406
NCU02138	JUNC00000579	1	1121707	1121809	1121707	1121809	1121707	1121809	1121707	1121809	252
NCU02136	JUNC00000585	1	1127658	1127727	1127658	1127727	1127658	1127727	1127658	1127727	5032
NCU02136	JUNC00000586	1	1128111	1128189	1128111	1128189	1128111	1128189	1128111	1128189	4893
NCU02136	JUNC00000588	1	1128485	1128576	1128485	1128576	1128485	1128576	1128485	1128576	4339
NCU02134	JUNC00000590	1	1133198	1133276	1133198	1133276	1133198	1133276	1133198	1133276	535
NCU02134	JUNC00000591	1	1133565	1133796	1133565	1133796	1133565	1133796	1133565	1133796	390
NCU02133	JUNC00000593	1	1135498	1135556	1135498	1135556	1135498	1135556	1135498	1135556	1194
NCU02133	JUNC00000594	1	1135708	1135808	1135708	1135808	1135708	1135808	1135708	1135808	2724
NCU02133	JUNC00000595	1	1135988	1136275	1135988	1136275	1135988	1136275	1135988	1136275	2685
NCU02132	JUNC00000599	1	1138465	1138527	1138465	1138527	1138465	1138527	1138465	1138527	32
NCU02131	JUNC00000601	1	1143680	1143732	1143680	1143732	1143680	1143732	1143680	1143732	45
NCU02130	JUNC00000604	1	1148469	1148523	1148469	1148523	1148469	1148523	1148469	1148523	95
NCU02130	JUNC00000605	1	1148717	1148776	1148717	1148776	1148717	1148776	1148717	1148776	72
NCU02128	JUNC00000613	1	1153596	1153738	1153596	1153738	1153596	1153738	1153596	1153738	237
NCU02128	JUNC00000614	1	1153967	1154077	1153967	1154077	1153967	1154077	1153967	1154077	254
NCU02128	JUNC00000615	1	1154147	1154412	1154147	1154412	1154147	1154412	1154147	1154412	104
NCU02127	JUNC00000619	1	1157770	1157836	1157770	1157836	1157770	1157836	1157770	1157836	210
NCU02124	JUNC00000625	1	1165641	1165869	1165641	1165869	1165641	1165869	1165641	1165869	762
NCU02124	JUNC00000628	1	1165915	1165975	1165915	1165975	1165915	1165975	1165915	1165975	3422
NCU02124	JUNC00000629	1	1166369	1166427	1166369	1166427	1166369	1166427	1166369	1166427	1592
NCU02122	JUNC00000631	1	1170641	1170698	1170641	1170698	1170641	1170698	1170641	1170698	232
NCU02121	JUNC00000633	1	1173939	1173992	1173939	1173992	1173939	1173992	1173939	1173992	92
NCU02121	JUNC00000636	1	1174292	1174475	1174292	1174475	1174292	1174475	1174292	1174475	69
NCU10232	JUNC00000637	1	1177940	1178238	1177940	1178238	1177940	1178238	1177940	1178238	99
NCU10232	JUNC00000638	1	1178454	1178764	1178454	1178764	1178454	1178764	1178454	1178764	171
NCU10232	JUNC00000640	1	1179573	1179668	1179573	1179668	1179573	1179668	1179573	1179668	230
NCU02119	JUNC00000644	1	1196585	1196642	1196585	1196642	1196585	1196642	1196585	1196642	72
NCU02119	JUNC00000645	1	1196747	1196814	1196747	1196814	1196747	1196814	1196747	1196814	12
NCU02119	JUNC00000647	1	1196870	1196971	1196870	1196971	1196870	1196971	1196870	1196971	10
NCU02117	JUNC00000648	1	1200052	1200239	1200052	1200239	1200052	1200239	1200052	1200239	31
NCU02117	JUNC00000651	1	1200625	1200691	1200625	1200691	1200625	1200691	1200625	1200691	643
NCU02116	JUNC00000653	1	1202020	1202098	1202020	1202098	1202020	1202098	1202020	1202098	149
NCU02114	JUNC00000656	1	1232875	1233095	1232875	1233095	1232875	1233095	1232875	1233095	489
NCU02114	JUNC00000657	1	1233245	1233673	1233245	1233673	1233245	1233673	1233245	1233673	349
NCU02114	JUNC00000659	1	1234259	1234329	1234259	1234329	1234259	1234329	1234259	1234329	500
NCU02113	JUNC00000660	1	1238880	1238962	1238880	1238962	1238880	1238962	1238880	1238962	614
NCU02113	JUNC00000661	1	1239094	1239203	1239094	1239203	1239094	1239203	1239094	1239203	663
NCU02113	JUNC00000662	1	1239292	1239367	1239292	1239367	1239292	1239367	1239292	1239367	413
NCU02111	JUNC00000663	1	1247474	1247547	1247474	1247547	1247474	1247547	1247474	1247547	353
NCU02111	JUNC00000664	1	1250875	1251021	1250875	1251021	1250875	1251021	1250875	1251021	148
NCU02110	JUNC00000665	1	1255036	1255121	1255036	1255121	1255036	1255121	1255036	1255121	124
NCU02110	JUNC00000666	1	1255376	1255433	1255376	1255433	1255376	1255433	1255376	1255433	215
NCU02110	JUNC00000667	1	1256662	1256755	1256662	1256755	1256662	1256755	1256662	1256755	93
NCU02109	JUNC00000671	1	1259399	1259496	1259399	1259496	1259399	1259496	1259399	1259496	1303
NCU02108	JUNC00000672	1	1260669	1260829	1260669	1260829	1260669	1260829	1260669	1260829	207
NCU02107	JUNC00000674	1	1262356	1262432	1262356	1262432	1262356	1262432	1262356	1262432	87
NCU02107	JUNC00000675	1	1262731	1262794	1262731	1262794	1262731	1262794	1262731	1262794	76
NCU02105	JUNC00000681	1	1267496	1267567	1267496	1267567	1267496	1267567	1267496	1267567	66
NCU02104	JUNC00000685	1	1268666	1268739	1268666	1268739	1268666	1268739	1268666	1268739	86
NCU02103	JUNC00000686	1	1271839	1271900	1271839	1271900	1271839	1271900	1271839	1271900	106
NCU02103	JUNC00000687	1	1276801	1276862	1276801	1276862	1276801	1276862	1276801	1276862	151
NCU11041	JUNC00000694	1	1292223	1292290	1292223	1292290	1292223	1292290	1292223	1292290	32
NCU02099	JUNC00000695	1	1295011	1295156	1295011	1295156	1295011	1295156	1295011	1295156	497
NCU02097	JUNC00000700	1	1298608	1298711	1298608	1298711	1298608	1298711	1298608	1298711	103
NCU02095	JUNC00000704	1	1309245	1309337	1309245	1309337	1309245	1309337	1309245	1309337	217
NCU02094	JUNC00000705	1	1313692	1313758	1313692	1313758	1313692	1313758	1313692	1313758	174
NCU02094	JUNC00000707	1	1315463	1315546	1315463	1315546	1315463	1315546	1315463	1315546	91
NCU02092	JUNC00000711	1	1331499	1331733	1331499	1331733	1331499	1331733	1331499	1331733	10
NCU02092	JUNC00000712	1	1332014	1332067	1332014	1332067	1332014	1332067	1332014	1332067	6
NCU02092	JUNC00000713	1	1333072	1333137	1333072	1333137	1333072	1333137	1333072	1333137	18
NCU02091	JUNC00000722	1	1354146	1354233	1354146	1354233	1354146	1354233	1354146	1354233	7
NCU02090	JUNC00000724	1	1359459	1359618	1359459	1359618	1359459	1359618	1359459	1359618	345
NCU02090	JUNC00000725	1	1360243	1360521	1360243	1360521	1360243	1360521	1360243	1360521	73
NCU02089	JUNC00000728	1	1366512	1366578	1366512	1366578	1366512	1366578	1366512	1366578	84
NCU02089	JUNC00000730	1	1367477	1367543	1367477	1367543	1367477	1367543	1367477	1367543	69
NCU02084	JUNC00000746	1	1396504	1396574	1396504	1396574	1396504	1396574	1396504	1396574	305
NCU02084	JUNC00000747	1	1396662	1396910	1396662	1396910	1396662	1396910	1396662	1396910	161
NCU02084	JUNC00000751	1	1397171	1397223	1397171	1397223	1397171	1397223	1397171	1397223	405
NCU02084	JUNC00000752	1	1397266	1397349	1397266	1397349	1397266	1397349	1397266	1397349	264
NCU02084	JUNC00000753	1	1397392	1397456	1397392	1397456	1397392	1397456	1397392	1397456	266
NCU02082	JUNC00000761	1	1411013	1411072	1411013	1411072	1411013	1411072	1411013	1411072	69
NCU02082	JUNC00000762	1	1411386	1411442	1411386	1411442	1411386	1411442	1411386	1411442	44
NCU02082	JUNC00000763	1	1411616	1411671	1411616	1411671	1411616	1411671	1411616	1411671	34
NCU02082	JUNC00000764	1	1412920	1412988	1412920	1412988	1412920	1412988	1412920	1412988	51
NCU02079	JUNC00000778	1	1438527	1438586	1438527	1438586	1438527	1438586	1438527	1438586	359
NCU02079	JUNC00000779	1	1438645	1438720	1438645	1438720	1438645	1438720	1438645	1438720	313
NCU02079	JUNC00000780	1	1438865	1438933	1438865	1438933	1438865	1438933	1438865	1438933	266
NCU02078	JUNC00000782	1	1440642	1441011	1440642	1441011	1440642	1441011	1440642	1441011	52
NCU02078	JUNC00000783	1	1441112	1441247	1441112	1441247	1441112	1441247	1441112	1441247	106
NCU02078	JUNC00000785	1	1441976	1442044	1441976	1442044	1441976	1442044	1441976	1442044	63
NCU02078	JUNC00000786	1	1442832	1442888	1442832	1442888	1442832	1442888	1442832	1442888	83
NCU02076	JUNC00000788	1	1448991	1449058	1448991	1449058	1448991	1449058	1448991	1449058	933
NCU02076	JUNC00000789	1	1449130	1449214	1449130	1449214	1449130	1449214	1449130	1449214	833
NCU02075	JUNC00000790	1	1451024	1451213	1451024	1451213	1451024	1451213	1451024	1451213	1176
NCU02075	JUNC00000791	1	1451391	1451449	1451391	1451449	1451391	1451449	1451391	1451449	1286
NCU02075	JUNC00000792	1	1451618	1451695	1451618	1451695	1451618	1451695	1451618	1451695	2660
NCU02074	JUNC00000796	1	1455462	1455527	1455462	1455527	1455462	1455527	1455462	1455527	175
NCU02074	JUNC00000797	1	1457338	1457443	1457338	1457443	1457338	1457443	1457338	1457443	310
NCU02071	JUNC00000801	1	1463339	1463400	1463339	1463400	1463339	1463400	1463339	1463400	24
NCU11451	JUNC00000805	1	1469714	1469779	1469714	1469779	1469714	1469779	1469714	1469779	22
NCU11452	JUNC00000806	1	1470586	1470664	1470586	1470664	1470586	1470664	1470586	1470664	82
NCU02068	JUNC00000807	1	1475725	1475789	1475725	1475789	1475725	1475789	1475725	1475789	49
NCU11209	JUNC00000809	1	1484150	1484222	1484150	1484222	1484150	1484222	1484150	1484222	703
NCU11209	JUNC00000812	1	1484459	1484547	1484459	1484547	1484459	1484547	1484459	1484547	411
NCU02064	JUNC00000813	1	1492873	1492948	1492873	1492948	1492873	1492948	1492873	1492948	261
NCU02064	JUNC00000814	1	1493041	1493180	1493041	1493180	1493041	1493180	1493041	1493180	275
NCU02061	JUNC00000819	1	1500916	1500980	1500916	1500980	1500916	1500980	1500916	1500980	29
NCU02061	JUNC00000820	1	1501098	1501355	1501098	1501355	1501098	1501355	1501098	1501355	34
NCU02059	JUNC00000821	1	1506741	1506802	1506741	1506802	1506741	1506802	1506741	1506802	479
NCU02057	JUNC00000823	1	1513164	1513214	1513164	1513214	1513164	1513214	1513164	1513214	93
NCU02057	JUNC00000824	1	1513441	1513504	1513441	1513504	1513441	1513504	1513441	1513504	1
NCU02057	JUNC00000826	1	1513834	1513886	1513834	1513886	1513834	1513886	1513834	1513886	106
NCU02056	JUNC00000830	1	1520465	1520527	1520465	1520527	1520465	1520527	1520465	1520527	60
NCU02055	JUNC00000834	1	1522768	1523186	1522768	1523186	1522768	1523186	1522768	1523186	217
NCU02055	JUNC00000835	1	1523272	1523340	1523272	1523340	1523272	1523340	1523272	1523340	151
NCU10806	JUNC00000840	1	1541060	1541216	1541060	1541216	1541060	1541216	1541060	1541216	115
NCU02051	JUNC00000842	1	1543655	1543722	1543655	1543722	1543655	1543722	1543655	1543722	24
NCU02051	JUNC00000843	1	1544254	1544309	1544254	1544309	1544254	1544309	1544254	1544309	29
NCU02051	JUNC00000844	1	1544518	1544573	1544518	1544573	1544518	1544573	1544518	1544573	26
NCU02051	JUNC00000845	1	1544853	1544923	1544853	1544923	1544853	1544923	1544853	1544923	22
NCU02051	JUNC00000847	1	1545157	1545251	1545157	1545251	1545157	1545251	1545157	1545251	40
NCU02051	JUNC00000848	1	1545937	1546007	1545937	1546007	1545937	1546007	1545937	1546007	26
NCU02051	JUNC00000849	1	1546170	1546226	1546170	1546226	1546170	1546226	1546170	1546226	63
NCU02051	JUNC00000852	1	1546469	1546521	1546469	1546521	1546469	1546521	1546469	1546521	42
NCU02049	JUNC00000856	1	1555089	1555189	1555089	1555189	1555089	1555189	1555089	1555189	23
NCU02048	JUNC00000860	1	1560630	1560699	1560630	1560699	1560630	1560699	1560630	1560699	42
NCU02048	JUNC00000862	1	1563639	1563708	1563639	1563708	1563639	1563708	1563639	1563708	71
NCU02046	JUNC00000864	1	1570857	1570920	1570857	1570920	1570857	1570920	1570857	1570920	267
NCU02044	JUNC00000866	1	1575241	1575448	1575241	1575448	1575241	1575448	1575241	1575448	2329
NCU02044	JUNC00000867	1	1575934	1576056	1575934	1576056	1575934	1576056	1575934	1576056	941
NCU02044	JUNC00000870	1	1576128	1576196	1576128	1576196	1576128	1576196	1576128	1576196	1486
NCU02043	JUNC00000873	1	1577738	1577822	1577738	1577822	1577738	1577822	1577738	1577822	256
NCU02042	JUNC00000874	1	1581243	1581348	1581243	1581348	1581243	1581348	1581243	1581348	15
NCU02042	JUNC00000876	1	1581523	1581607	1581523	1581607	1581523	1581607	1581523	1581607	24
NCU02042	JUNC00000877	1	1582102	1582200	1582102	1582200	1582102	1582200	1582102	1582200	14
NCU02041	JUNC00000878	1	1586317	1586379	1586317	1586379	1586317	1586379	1586317	1586379	1912
NCU02041	JUNC00000879	1	1586456	1586526	1586456	1586526	1586456	1586526	1586456	1586526	1960
NCU02041	JUNC00000880	1	1586604	1586661	1586604	1586661	1586604	1586661	1586604	1586661	1589
NCU02039	JUNC00000882	1	1593275	1593348	1593275	1593348	1593275	1593348	1593275	1593348	26
NCU02036	JUNC00000883	1	1601077	1601155	1601077	1601155	1601077	1601155	1601077	1601155	35
NCU02036	JUNC00000884	1	1606700	1606767	1606700	1606767	1606700	1606767	1606700	1606767	10
NCU02035	JUNC00000885	1	1609626	1609680	1609626	1609680	1609626	1609680	1609626	1609680	16
NCU02033	JUNC00000888	1	1616649	1616713	1616649	1616713	1616649	1616713	1616649	1616713	97
NCU02031	JUNC00000889	1	1624511	1624616	1624511	1624616	1624511	1624616	1624511	1624616	80
NCU02031	JUNC00000890	1	1625266	1625333	1625266	1625333	1625266	1625333	1625266	1625333	112
NCU02031	JUNC00000891	1	1625553	1625635	1625553	1625635	1625553	1625635	1625553	1625635	115
NCU02030	JUNC00000892	1	1627309	1627388	1627309	1627388	1627309	1627388	1627309	1627388	9
NCU02030	JUNC00000893	1	1627661	1627740	1627661	1627740	1627661	1627740	1627661	1627740	147
NCU02029	JUNC00000894	1	1629253	1629377	1629253	1629377	1629253	1629377	1629253	1629377	1
NCU02029	JUNC00000895	1	1629402	1629493	1629402	1629493	1629402	1629493	1629402	1629493	1
NCU02028	JUNC00000896	1	1631408	1631483	1631408	1631483	1631408	1631483	1631408	1631483	332
NCU02027	JUNC00000900	1	1632734	1632814	1632734	1632814	1632734	1632814	1632734	1632814	1730
NCU02027	JUNC00000901	1	1633212	1633287	1633212	1633287	1633212	1633287	1633212	1633287	479
NCU02026	JUNC00000903	1	1635973	1636047	1635973	1636047	1635973	1636047	1635973	1636047	458
NCU02025	JUNC00000904	1	1639258	1639326	1639258	1639326	1639258	1639326	1639258	1639326	229
NCU02024	JUNC00000905	1	1640250	1640316	1640250	1640316	1640250	1640316	1640250	1640316	307
NCU02024	JUNC00000906	1	1640389	1640444	1640389	1640444	1640389	1640444	1640389	1640444	139
NCU02024	JUNC00000907	1	1640454	1640519	1640454	1640519	1640454	1640519	1640454	1640519	169
NCU02024	JUNC00000909	1	1641736	1641869	1641736	1641869	1641736	1641869	1641736	1641869	326
NCU02018	JUNC00000916	1	1660908	1660988	1660908	1660988	1660908	1660988	1660908	1660988	1643
NCU02018	JUNC00000917	1	1661150	1661208	1661150	1661208	1661150	1661208	1661150	1661208	565
NCU02017	JUNC00000921	1	1663333	1663851	1663333	1663851	1663333	1663851	1663333	1663851	392
NCU02017	JUNC00000922	1	1663878	1664157	1663878	1664157	1663878	1664157	1663878	1664157	444
NCU02017	JUNC00000923	1	1664417	1664497	1664417	1664497	1664417	1664497	1664417	1664497	334
NCU02016	JUNC00000925	1	1665897	1666032	1665897	1666032	1665897	1666032	1665897	1666032	1152
NCU02016	JUNC00000926	1	1666217	1666304	1666217	1666304	1666217	1666304	1666217	1666304	3244
NCU02016	JUNC00000927	1	1666356	1666655	1666356	1666655	1666356	1666655	1666356	1666655	1935
NCU02015	JUNC00000928	1	1669979	1670037	1669979	1670037	1669979	1670037	1669979	1670037	86
NCU02014	JUNC00000930	1	1672500	1672579	1672500	1672579	1672500	1672579	1672500	1672579	42
NCU02013	JUNC00000931	1	1674386	1674634	1674386	1674634	1674386	1674634	1674386	1674634	516
NCU02013	JUNC00000932	1	1674692	1674782	1674692	1674782	1674692	1674782	1674692	1674782	425
NCU02012	JUNC00000934	1	1676575	1676653	1676575	1676653	1676575	1676653	1676575	1676653	122
NCU02012	JUNC00000936	1	1676832	1676896	1676832	1676896	1676832	1676896	1676832	1676896	209
NCU02012	JUNC00000937	1	1676954	1677010	1676954	1677010	1676954	1677010	1676954	1677010	268
NCU02012	JUNC00000938	1	1677164	1677218	1677164	1677218	1677164	1677218	1677164	1677218	169
NCU02012	JUNC00000939	1	1677286	1677346	1677286	1677346	1677286	1677346	1677286	1677346	177
NCU02012	JUNC00000940	1	1677754	1677825	1677754	1677825	1677754	1677825	1677754	1677825	99
NCU02012	JUNC00000941	1	1678474	1678560	1678474	1678560	1678474	1678560	1678474	1678560	128
NCU02012	JUNC00000942	1	1678650	1678743	1678650	1678743	1678650	1678743	1678650	1678743	84
NCU02011	JUNC00000943	1	1680970	1681025	1680970	1681025	1680970	1681025	1680970	1681025	359
NCU02011	JUNC00000944	1	1681134	1681188	1681134	1681188	1681134	1681188	1681134	1681188	443
NCU02011	JUNC00000945	1	1682605	1682659	1682605	1682659	1682605	1682659	1682605	1682659	670
NCU02011	JUNC00000946	1	1683466	1683547	1683466	1683547	1683466	1683547	1683466	1683547	341
NCU02011	JUNC00000947	1	1683606	1683731	1683606	1683731	1683606	1683731	1683606	1683731	272
NCU02010	JUNC00000948	1	1686505	1686576	1686505	1686576	1686505	1686576	1686505	1686576	433
NCU02010	JUNC00000949	1	1688154	1688226	1688154	1688226	1688154	1688226	1688154	1688226	276
NCU02010	JUNC00000950	1	1688371	1688455	1688371	1688455	1688371	1688455	1688371	1688455	192
NCU02007	JUNC00000958	1	1698040	1698139	1698040	1698139	1698040	1698139	1698040	1698139	1207
NCU02007	JUNC00000959	1	1698304	1698367	1698304	1698367	1698304	1698367	1698304	1698367	736
NCU02007	JUNC00000960	1	1698430	1698487	1698430	1698487	1698430	1698487	1698430	1698487	927
NCU02007	JUNC00000961	1	1698531	1698594	1698531	1698594	1698531	1698594	1698531	1698594	339
NCU02006	JUNC00000962	1	1699734	1699827	1699734	1699827	1699734	1699827	1699734	1699827	66
NCU02006	JUNC00000963	1	1700631	1700690	1700631	1700690	1700631	1700690	1700631	1700690	83
NCU02003	JUNC00000968	1	1711739	1711831	1711739	1711831	1711739	1711831	1711739	1711831	68195
NCU02003	JUNC00000970	1	1711961	1712202	1711961	1712202	1711961	1712202	1711961	1712202	21079
NCU02003	JUNC00000971	1	1712341	1712400	1712341	1712400	1712341	1712400	1712341	1712400	44195
NCU02002	JUNC00000979	1	1717225	1717292	1717225	1717292	1717225	1717292	1717225	1717292	48
NCU02002	JUNC00000980	1	1717567	1717629	1717567	1717629	1717567	1717629	1717567	1717629	66
NCU02001	JUNC00000981	1	1719275	1719350	1719275	1719350	1719275	1719350	1719275	1719350	117
NCU02001	JUNC00000982	1	1719684	1719762	1719684	1719762	1719684	1719762	1719684	1719762	110
NCU02000	JUNC00000986	1	1720907	1720979	1720907	1720979	1720907	1720979	1720907	1720979	197
NCU02000	JUNC00000987	1	1721186	1721257	1721186	1721257	1721186	1721257	1721186	1721257	146
NCU01999	JUNC00000989	1	1723363	1723460	1723363	1723460	1723363	1723460	1723363	1723460	111
NCU01998	JUNC00000990	1	1726322	1726381	1726322	1726381	1726322	1726381	1726322	1726381	99
NCU01998	JUNC00000991	1	1727123	1727348	1727123	1727348	1727123	1727348	1727123	1727348	68
NCU01998	JUNC00000993	1	1727741	1728015	1727741	1728015	1727741	1728015	1727741	1728015	109
NCU01997	JUNC00000995	1	1732010	1732065	1732010	1732065	1732010	1732065	1732010	1732065	237
NCU01996	JUNC00000998	1	1737767	1737838	1737767	1737838	1737767	1737838	1737767	1737838	88
NCU01996	JUNC00000999	1	1739204	1739258	1739204	1739258	1739204	1739258	1739204	1739258	179
NCU01994	JUNC00001003	1	1747092	1747317	1747092	1747317	1747092	1747317	1747092	1747317	327
NCU01994	JUNC00001004	1	1747643	1747864	1747643	1747864	1747643	1747864	1747643	1747864	318
NCU01993	JUNC00001005	1	1750669	1750741	1750669	1750741	1750669	1750741	1750669	1750741	169
NCU01992	JUNC00001006	1	1752472	1752530	1752472	1752530	1752472	1752530	1752472	1752530	1139
NCU01992	JUNC00001007	1	1753346	1753409	1753346	1753409	1753346	1753409	1753346	1753409	326
NCU01992	JUNC00001008	1	1754724	1754791	1754724	1754791	1754724	1754791	1754724	1754791	954
NCU01992	JUNC00001009	1	1755102	1755201	1755102	1755201	1755102	1755201	1755102	1755201	409
NCU01991	JUNC00001012	1	1756582	1756645	1756582	1756645	1756582	1756645	1756582	1756645	139
NCU01991	JUNC00001013	1	1757398	1757456	1757398	1757456	1757398	1757456	1757398	1757456	130
NCU01991	JUNC00001014	1	1758498	1758552	1758498	1758552	1758498	1758552	1758498	1758552	87
NCU01990	JUNC00001015	1	1761301	1761356	1761301	1761356	1761301	1761356	1761301	1761356	137
NCU01990	JUNC00001017	1	1762251	1762308	1762251	1762308	1762251	1762308	1762251	1762308	249
NCU01989	JUNC00001019	1	1763742	1763809	1763742	1763809	1763742	1763809	1763742	1763809	601
NCU01989	JUNC00001020	1	1763885	1763958	1763885	1763958	1763885	1763958	1763885	1763958	425
NCU01989	JUNC00001021	1	1764391	1764471	1764391	1764471	1764391	1764471	1764391	1764471	617
NCU01989	JUNC00001022	1	1764504	1764555	1764504	1764555	1764504	1764555	1764504	1764555	605
NCU01989	JUNC00001023	1	1764587	1764658	1764587	1764658	1764587	1764658	1764587	1764658	562
NCU01989	JUNC00001024	1	1764732	1764883	1764732	1764883	1764732	1764883	1764732	1764883	465
NCU01989	JUNC00001025	1	1764954	1765023	1764954	1765023	1764954	1765023	1764954	1765023	658
NCU01985	JUNC00001029	1	1775567	1775807	1775567	1775807	1775567	1775807	1775567	1775807	1258
NCU01985	JUNC00001030	1	1775835	1775930	1775835	1775930	1775835	1775930	1775835	1775930	797
NCU01985	JUNC00001031	1	1776113	1776343	1776113	1776343	1776113	1776343	1776113	1776343	903
NCU01985	JUNC00001032	1	1776489	1776584	1776489	1776584	1776489	1776584	1776489	1776584	1446
NCU01983	JUNC00001033	1	1784109	1784244	1784109	1784244	1784109	1784244	1784109	1784244	181
NCU01982	JUNC00001035	1	1786525	1786630	1786525	1786630	1786525	1786630	1786525	1786630	45
NCU01982	JUNC00001036	1	1786686	1786747	1786686	1786747	1786686	1786747	1786686	1786747	83
NCU01981	JUNC00001037	1	1787865	1787939	1787865	1787939	1787865	1787939	1787865	1787939	5640
NCU01981	JUNC00001038	1	1788032	1788106	1788032	1788106	1788032	1788106	1788032	1788106	5813
NCU01981	JUNC00001039	1	1788184	1788412	1788184	1788412	1788184	1788412	1788184	1788412	9693
NCU01979	JUNC00001040	1	1791554	1791625	1791554	1791625	1791554	1791625	1791554	1791625	69
NCU01979	JUNC00001041	1	1792107	1792216	1792107	1792216	1792107	1792216	1792107	1792216	88
NCU01978	JUNC00001043	1	1796398	1796457	1796398	1796457	1796398	1796457	1796398	1796457	19
NCU01977	JUNC00001044	1	1800564	1800625	1800564	1800625	1800564	1800625	1800564	1800625	1757
NCU01977	JUNC00001047	1	1800837	1800911	1800837	1800911	1800837	1800911	1800837	1800911	1109
NCU01977	JUNC00001050	1	1801256	1801940	1801256	1801940	1801256	1801940	1801256	1801940	849
NCU01977	JUNC00001053	1	1801973	1802109	1801973	1802109	1801973	1802109	1801973	1802109	887
NCU01977	JUNC00001054	1	1802189	1802265	1802189	1802265	1802189	1802265	1802189	1802265	800
NCU01976	JUNC00001061	1	1805195	1805249	1805195	1805249	1805195	1805249	1805195	1805249	5
NCU01976	JUNC00001065	1	1805567	1805629	1805567	1805629	1805567	1805629	1805567	1805629	10
NCU01976	JUNC00001066	1	1805817	1805875	1805817	1805875	1805817	1805875	1805817	1805875	7
NCU01976	JUNC00001067	1	1805966	1806016	1805966	1806016	1805966	1806016	1805966	1806016	2
NCU01976	JUNC00001068	1	1806146	1806204	1806146	1806204	1806146	1806204	1806146	1806204	8
NCU01975	JUNC00001073	1	1809747	1809855	1809747	1809855	1809747	1809855	1809747	1809855	360
NCU01974	JUNC00001074	1	1812690	1812754	1812690	1812754	1812690	1812754	1812690	1812754	48
NCU01972	JUNC00001077	1	1819496	1819586	1819496	1819586	1819496	1819586	1819496	1819586	23
NCU01972	JUNC00001081	1	1820679	1820733	1820679	1820733	1820679	1820733	1820679	1820733	438
NCU01970	JUNC00001087	1	1828373	1828461	1828373	1828461	1828373	1828461	1828373	1828461	188
NCU01969	JUNC00001088	1	1829155	1829224	1829155	1829224	1829155	1829224	1829155	1829224	137
NCU01969	JUNC00001089	1	1829563	1829632	1829563	1829632	1829563	1829632	1829563	1829632	107
NCU01968	JUNC00001091	1	1832723	1832779	1832723	1832779	1832723	1832779	1832723	1832779	56
NCU01968	JUNC00001092	1	1833473	1833533	1833473	1833533	1833473	1833533	1833473	1833533	99
NCU01967	JUNC00001093	1	1836676	1836756	1836676	1836756	1836676	1836756	1836676	1836756	194
NCU01966	JUNC00001094	1	1837697	1837801	1837697	1837801	1837697	1837801	1837697	1837801	9098
NCU01966	JUNC00001096	1	1837872	1838003	1837872	1838003	1837872	1838003	1837872	1838003	7496
NCU01966	JUNC00001097	1	1838039	1838101	1838039	1838101	1838039	1838101	1838039	1838101	10421
NCU01966	JUNC00001098	1	1838129	1838341	1838129	1838341	1838129	1838341	1838129	1838341	2880
NCU01966	JUNC00001099	1	1838356	1838419	1838356	1838419	1838356	1838419	1838356	1838419	974
NCU01965	JUNC00001102	1	1842303	1842382	1842303	1842382	1842303	1842382	1842303	1842382	258
NCU01964	JUNC00001106	1	1846880	1846943	1846880	1846943	1846880	1846943	1846880	1846943	364
NCU01963	JUNC00001107	1	1849224	1849277	1849224	1849277	1849224	1849277	1849224	1849277	193
NCU01963	JUNC00001108	1	1849371	1849496	1849371	1849496	1849371	1849496	1849371	1849496	98
NCU01962	JUNC00001109	1	1851685	1851834	1851685	1851834	1851685	1851834	1851685	1851834	1813
NCU01962	JUNC00001110	1	1852002	1852292	1852002	1852292	1852002	1852292	1852002	1852292	1570
NCU01962	JUNC00001111	1	1852317	1852404	1852317	1852404	1852317	1852404	1852317	1852404	1137
NCU01961	JUNC00001115	1	1855325	1855455	1855325	1855455	1855325	1855455	1855325	1855455	23
NCU01957	JUNC00001119	1	1866511	1866590	1866511	1866590	1866511	1866590	1866511	1866590	10
NCU01956	JUNC00001120	1	1869189	1869291	1869189	1869291	1869189	1869291	1869189	1869291	527
NCU01956	JUNC00001124	1	1872328	1872403	1872328	1872403	1872328	1872403	1872328	1872403	309
NCU01955	JUNC00001125	1	1874351	1874431	1874351	1874431	1874351	1874431	1874351	1874431	284
NCU01955	JUNC00001126	1	1874915	1874978	1874915	1874978	1874915	1874978	1874915	1874978	536
NCU01954	JUNC00001128	1	1876374	1876472	1876374	1876472	1876374	1876472	1876374	1876472	82
NCU01953	JUNC00001129	1	1878663	1878727	1878663	1878727	1878663	1878727	1878663	1878727	244
NCU01953	JUNC00001131	1	1884056	1884106	1884056	1884106	1884056	1884106	1884056	1884106	71
NCU01951	JUNC00001135	1	1894643	1894708	1894643	1894708	1894643	1894708	1894643	1894708	24
NCU01949	JUNC00001137	1	1897748	1897862	1897748	1897862	1897748	1897862	1897748	1897862	9335
NCU01949	JUNC00001139	1	1897961	1898151	1897961	1898151	1897961	1898151	1897961	1898151	22182
NCU01948	JUNC00001140	1	1898633	1898692	1898633	1898692	1898633	1898692	1898633	1898692	5615
NCU01948	JUNC00001141	1	1898740	1898935	1898740	1898935	1898740	1898935	1898740	1898935	3670
NCU01947	JUNC00001142	1	1901547	1901605	1901547	1901605	1901547	1901605	1901547	1901605	81
NCU01945	JUNC00001147	1	1906752	1906814	1906752	1906814	1906752	1906814	1906752	1906814	414
NCU01945	JUNC00001148	1	1906850	1907070	1906850	1907070	1906850	1907070	1906850	1907070	323
NCU01945	JUNC00001150	1	1907238	1907322	1907238	1907322	1907238	1907322	1907238	1907322	289
NCU01945	JUNC00001151	1	1907634	1907754	1907634	1907754	1907634	1907754	1907634	1907754	486
NCU01940	JUNC00001158	1	1933138	1933342	1933138	1933342	1933138	1933342	1933138	1933342	106
NCU01939	JUNC00001166	1	1940175	1940238	1940175	1940238	1940175	1940238	1940175	1940238	342
NCU01939	JUNC00001167	1	1940362	1940446	1940362	1940446	1940362	1940446	1940362	1940446	1034
NCU01939	JUNC00001170	1	1942493	1942559	1942493	1942559	1942493	1942559	1942493	1942559	232
NCU01939	JUNC00001171	1	1942744	1942806	1942744	1942806	1942744	1942806	1942744	1942806	387
NCU01939	JUNC00001172	1	1943273	1943374	1943273	1943374	1943273	1943374	1943273	1943374	278
NCU01939	JUNC00001173	1	1943453	1943796	1943453	1943796	1943453	1943796	1943453	1943796	227
NCU01938	JUNC00001177	1	1950793	1950859	1950793	1950859	1950793	1950859	1950793	1950859	45
NCU01938	JUNC00001178	1	1951486	1951549	1951486	1951549	1951486	1951549	1951486	1951549	91
NCU01938	JUNC00001179	1	1951634	1951710	1951634	1951710	1951634	1951710	1951634	1951710	120
NCU01938	JUNC00001180	1	1951770	1951867	1951770	1951867	1951770	1951867	1951770	1951867	80
NCU01936	JUNC00001185	1	1957828	1957890	1957828	1957890	1957828	1957890	1957828	1957890	81
NCU01935	JUNC00001189	1	1960655	1960715	1960655	1960715	1960655	1960715	1960655	1960715	68
NCU01935	JUNC00001190	1	1961177	1961337	1961177	1961337	1961177	1961337	1961177	1961337	91
NCU01932	JUNC00001196	1	1972448	1972514	1972448	1972514	1972448	1972514	1972448	1972514	39
NCU01932	JUNC00001197	1	1972897	1972974	1972897	1972974	1972897	1972974	1972897	1972974	53
NCU01931	JUNC00001201	1	1981140	1981258	1981140	1981258	1981140	1981258	1981140	1981258	18
NCU01930	JUNC00001202	1	1983378	1983490	1983378	1983490	1983378	1983490	1983378	1983490	460
NCU01930	JUNC00001203	1	1983562	1983650	1983562	1983650	1983562	1983650	1983562	1983650	376
NCU01929	JUNC00001206	1	1985765	1985825	1985765	1985825	1985765	1985825	1985765	1985825	360
NCU01929	JUNC00001208	1	1986368	1986421	1986368	1986421	1986368	1986421	1986368	1986421	284
NCU01929	JUNC00001209	1	1986519	1986584	1986519	1986584	1986519	1986584	1986519	1986584	285
NCU01929	JUNC00001211	1	1986721	1986898	1986721	1986898	1986721	1986898	1986721	1986898	464
NCU01929	JUNC00001212	1	1987013	1987098	1987013	1987098	1987013	1987098	1987013	1987098	417
NCU01929	JUNC00001214	1	1987243	1987300	1987243	1987300	1987243	1987300	1987243	1987300	131
NCU01928	JUNC00001215	1	1988746	1988818	1988746	1988818	1988746	1988818	1988746	1988818	119
NCU01927	JUNC00001218	1	1991527	1991668	1991527	1991668	1991527	1991668	1991527	1991668	268
NCU01927	JUNC00001220	1	1991757	1991846	1991757	1991846	1991757	1991846	1991757	1991846	276
NCU01927	JUNC00001221	1	1991879	1992047	1991879	1992047	1991879	1992047	1991879	1992047	189
NCU01926	JUNC00001229	1	1997497	1997563	1997497	1997563	1997497	1997563	1997497	1997563	103
NCU01924	JUNC00001233	1	2005051	2005122	2005051	2005122	2005051	2005122	2005051	2005122	398
NCU01924	JUNC00001236	1	2005926	2006191	2005926	2006191	2005926	2006191	2005926	2006191	123
NCU01922	JUNC00001239	1	2022969	2023033	2022969	2023033	2022969	2023033	2022969	2023033	466
NCU01922	JUNC00001242	1	2023721	2023793	2023721	2023793	2023721	2023793	2023721	2023793	541
NCU01922	JUNC00001243	1	2024027	2024155	2024027	2024155	2024027	2024155	2024027	2024155	428
NCU11201	JUNC00001244	1	2025012	2025125	2025012	2025125	2025012	2025125	2025012	2025125	613
NCU11201	JUNC00001245	1	2025193	2025266	2025193	2025266	2025193	2025266	2025193	2025266	484
NCU11201	JUNC00001246	1	2025497	2025592	2025497	2025592	2025497	2025592	2025497	2025592	439
NCU11201	JUNC00001247	1	2025856	2026099	2025856	2026099	2025856	2026099	2025856	2026099	432
NCU01920	JUNC00001252	1	2032620	2032705	2032620	2032705	2032620	2032705	2032620	2032705	90
NCU01919	JUNC00001255	1	2035367	2035444	2035367	2035444	2035367	2035444	2035367	2035444	408
NCU01918	JUNC00001256	1	2036275	2036374	2036275	2036374	2036275	2036374	2036275	2036374	895
NCU01918	JUNC00001257	1	2036701	2036786	2036701	2036786	2036701	2036786	2036701	2036786	675
NCU01918	JUNC00001259	1	2037013	2037075	2037013	2037075	2037013	2037075	2037013	2037075	612
NCU01917	JUNC00001261	1	2039229	2039296	2039229	2039296	2039229	2039296	2039229	2039296	4
NCU01916	JUNC00001262	1	2043027	2043131	2043027	2043131	2043027	2043131	2043027	2043131	45
NCU01914	JUNC00001265	1	2045644	2045745	2045644	2045745	2045644	2045745	2045644	2045745	327
NCU01914	JUNC00001266	1	2046067	2046209	2046067	2046209	2046067	2046209	2046067	2046209	575
NCU01914	JUNC00001267	1	2046556	2046687	2046556	2046687	2046556	2046687	2046556	2046687	76
NCU01913	JUNC00001272	1	2047945	2048008	2047945	2048008	2047945	2048008	2047945	2048008	154
NCU01912	JUNC00001274	1	2051221	2051294	2051221	2051294	2051221	2051294	2051221	2051294	271
NCU01912	JUNC00001275	1	2051584	2051648	2051584	2051648	2051584	2051648	2051584	2051648	176
NCU01912	JUNC00001276	1	2053393	2053627	2053393	2053627	2053393	2053627	2053393	2053627	209
NCU01912	JUNC00001277	1	2054039	2054103	2054039	2054103	2054039	2054103	2054039	2054103	180
NCU01911	JUNC00001284	1	2057954	2058273	2057954	2058273	2057954	2058273	2057954	2058273	96
NCU01910	JUNC00001286	1	2068068	2068195	2068068	2068195	2068068	2068195	2068068	2068195	3
NCU01908	JUNC00001289	1	2073182	2073279	2073182	2073279	2073182	2073279	2073182	2073279	43
NCU01907	JUNC00001291	1	2075928	2075998	2075928	2075998	2075928	2075998	2075928	2075998	672
NCU01907	JUNC00001295	1	2076689	2076757	2076689	2076757	2076689	2076757	2076689	2076757	292
NCU01906	JUNC00001299	1	2078174	2078295	2078174	2078295	2078174	2078295	2078174	2078295	651
NCU01906	JUNC00001300	1	2078564	2078712	2078564	2078712	2078564	2078712	2078564	2078712	370
NCU01906	JUNC00001303	1	2078740	2078858	2078740	2078858	2078740	2078858	2078740	2078858	573
NCU01906	JUNC00001305	1	2078992	2079120	2078992	2079120	2078992	2079120	2078992	2079120	317
NCU01906	JUNC00001306	1	2079367	2079476	2079367	2079476	2079367	2079476	2079367	2079476	382
NCU01905	JUNC00001307	1	2080208	2080295	2080208	2080295	2080208	2080295	2080208	2080295	221
NCU01904	JUNC00001311	1	2082748	2082838	2082748	2082838	2082748	2082838	2082748	2082838	289
NCU01904	JUNC00001313	1	2083387	2083475	2083387	2083475	2083387	2083475	2083387	2083475	282
NCU01903	JUNC00001315	1	2083963	2084034	2083963	2084034	2083963	2084034	2083963	2084034	204
NCU01903	JUNC00001316	1	2084167	2084242	2084167	2084242	2084167	2084242	2084167	2084242	80
NCU01903	JUNC00001317	1	2085183	2085518	2085183	2085518	2085183	2085518	2085183	2085518	63
NCU11461	JUNC00001318	1	2085999	2086066	2085999	2086066	2085999	2086066	2085999	2086066	1312
NCU01902	JUNC00001321	1	2088198	2088314	2088198	2088314	2088198	2088314	2088198	2088314	1353
NCU11462	JUNC00001329	1	2097810	2097863	2097810	2097863	2097810	2097863	2097810	2097863	26
NCU01899	JUNC00001334	1	2098812	2098867	2098812	2098867	2098812	2098867	2098812	2098867	32
NCU01898	JUNC00001335	1	2102230	2102449	2102230	2102449	2102230	2102449	2102230	2102449	117
NCU01898	JUNC00001336	1	2102674	2102733	2102674	2102733	2102674	2102733	2102674	2102733	211
NCU01898	JUNC00001339	1	2103162	2103250	2103162	2103250	2103162	2103250	2103162	2103250	269
NCU01897	JUNC00001342	1	2107026	2107218	2107026	2107218	2107026	2107218	2107026	2107218	154
NCU01895	JUNC00001350	1	2117502	2117587	2117502	2117587	2117502	2117587	2117502	2117587	152
NCU01894	JUNC00001353	1	2119632	2119906	2119632	2119906	2119632	2119906	2119632	2119906	454
NCU01893	JUNC00001354	1	2123229	2123310	2123229	2123310	2123229	2123310	2123229	2123310	51
NCU01893	JUNC00001356	1	2123482	2124042	2123482	2124042	2123482	2124042	2123482	2124042	31
NCU01891	JUNC00001362	1	2129425	2129487	2129425	2129487	2129425	2129487	2129425	2129487	151
NCU01889	JUNC00001370	1	2136444	2137263	2136444	2137263	2136444	2137263	2136444	2137263	74
NCU01888	JUNC00001372	1	2139652	2139720	2139652	2139720	2139652	2139720	2139652	2139720	34
NCU10570	JUNC00001375	1	2149823	2149899	2149823	2149899	2149823	2149899	2149823	2149899	93
NCU01883	JUNC00001378	1	2157285	2157362	2157285	2157362	2157285	2157362	2157285	2157362	310
NCU01883	JUNC00001379	1	2157794	2157860	2157794	2157860	2157794	2157860	2157794	2157860	276
NCU01882	JUNC00001382	1	2160696	2160759	2160696	2160759	2160696	2160759	2160696	2160759	93
NCU01882	JUNC00001383	1	2161512	2161568	2161512	2161568	2161512	2161568	2161512	2161568	196
NCU01882	JUNC00001384	1	2161769	2161880	2161769	2161880	2161769	2161880	2161769	2161880	253
NCU01882	JUNC00001385	1	2161951	2162012	2161951	2162012	2161951	2162012	2161951	2162012	104
NCU01881	JUNC00001390	1	2168913	2168980	2168913	2168980	2168913	2168980	2168913	2168980	1039
NCU01881	JUNC00001392	1	2170076	2170138	2170076	2170138	2170076	2170138	2170076	2170138	584
NCU01881	JUNC00001393	1	2170193	2170366	2170193	2170366	2170193	2170366	2170193	2170366	591
NCU01879	JUNC00001398	1	2175481	2175558	2175481	2175558	2175481	2175558	2175481	2175558	412
NCU01878	JUNC00001400	1	2177403	2177485	2177403	2177485	2177403	2177485	2177403	2177485	62
NCU01878	JUNC00001401	1	2178011	2178069	2178011	2178069	2178011	2178069	2178011	2178069	58
NCU01873	JUNC00001406	1	2191528	2191898	2191528	2191898	2191528	2191898	2191528	2191898	63
NCU01873	JUNC00001408	1	2192181	2192243	2192181	2192243	2192181	2192243	2192181	2192243	114
NCU01871	JUNC00001415	1	2196839	2196912	2196839	2196912	2196839	2196912	2196839	2196912	990
NCU01870	JUNC00001416	1	2199669	2199746	2199669	2199746	2199669	2199746	2199669	2199746	155
NCU01870	JUNC00001418	1	2200376	2200444	2200376	2200444	2200376	2200444	2200376	2200444	103
NCU01870	JUNC00001419	1	2200922	2201009	2200922	2201009	2200922	2201009	2200922	2201009	228
NCU01868	JUNC00001420	1	2204309	2204371	2204309	2204371	2204309	2204371	2204309	2204371	74
NCU01866	JUNC00001427	1	2211394	2211455	2211394	2211455	2211394	2211455	2211394	2211455	12
NCU01866	JUNC00001428	1	2211552	2211621	2211552	2211621	2211552	2211621	2211552	2211621	15
NCU01859	JUNC00001442	1	2234257	2234388	2234257	2234388	2234257	2234388	2234257	2234388	3962
NCU01859	JUNC00001443	1	2234709	2234831	2234709	2234831	2234709	2234831	2234709	2234831	1213
NCU01858	JUNC00001444	1	2235622	2235675	2235622	2235675	2235622	2235675	2235622	2235675	117
NCU01856	JUNC00001446	1	2243270	2243332	2243270	2243332	2243270	2243332	2243270	2243332	884
NCU01855	JUNC00001451	1	2249831	2250090	2249831	2250090	2249831	2250090	2249831	2250090	206
NCU01854	JUNC00001455	1	2251808	2251971	2251808	2251971	2251808	2251971	2251808	2251971	588
NCU01854	JUNC00001456	1	2252049	2252309	2252049	2252309	2252049	2252309	2252049	2252309	334
NCU01852	JUNC00001462	1	2261034	2261105	2261034	2261105	2261034	2261105	2261034	2261105	7
NCU01851	JUNC00001464	1	2262693	2262754	2262693	2262754	2262693	2262754	2262693	2262754	5
NCU01850	JUNC00001465	1	2263974	2264030	2263974	2264030	2263974	2264030	2263974	2264030	138
NCU01849	JUNC00001468	1	2266508	2266606	2266508	2266606	2266508	2266606	2266508	2266606	15
NCU01849	JUNC00001469	1	2266864	2266938	2266864	2266938	2266864	2266938	2266864	2266938	41
NCU09972	JUNC00001477	1	2349907	2349994	2349907	2349994	2349907	2349994	2349907	2349994	118
NCU09973	JUNC00001479	1	2351062	2351132	2351062	2351132	2351062	2351132	2351062	2351132	61
NCU09974	JUNC00001481	1	2352735	2352808	2352735	2352808	2352735	2352808	2352735	2352808	194
NCU09974	JUNC00001482	1	2353521	2353606	2353521	2353606	2353521	2353606	2353521	2353606	134
NCU09974	JUNC00001484	1	2353905	2353982	2353905	2353982	2353905	2353982	2353905	2353982	134
NCU09975	JUNC00001488	1	2356468	2356524	2356468	2356524	2356468	2356524	2356468	2356524	102
NCU09975	JUNC00001489	1	2356712	2356778	2356712	2356778	2356712	2356778	2356712	2356778	158
NCU09975	JUNC00001490	1	2356833	2356891	2356833	2356891	2356833	2356891	2356833	2356891	241
NCU09975	JUNC00001491	1	2357920	2357976	2357920	2357976	2357920	2357976	2357920	2357976	246
NCU09975	JUNC00001493	1	2358758	2358819	2358758	2358819	2358758	2358819	2358758	2358819	163
NCU09975	JUNC00001496	1	2359582	2359641	2359582	2359641	2359582	2359641	2359582	2359641	176
NCU09975	JUNC00001497	1	2359757	2359810	2359757	2359810	2359757	2359810	2359757	2359810	205
NCU09975	JUNC00001498	1	2360004	2360076	2360004	2360076	2360004	2360076	2360004	2360076	218
NCU09976	JUNC00001499	1	2361572	2361662	2361572	2361662	2361572	2361662	2361572	2361662	235
NCU09978	JUNC00001500	1	2365170	2365264	2365170	2365264	2365170	2365264	2365170	2365264	23
NCU09978	JUNC00001501	1	2365627	2365725	2365627	2365725	2365627	2365725	2365627	2365725	36
NCU09978	JUNC00001502	1	2366114	2366220	2366114	2366220	2366114	2366220	2366114	2366220	27
NCU09978	JUNC00001503	1	2366284	2366399	2366284	2366399	2366284	2366399	2366284	2366399	36
NCU09980	JUNC00001504	1	2369310	2369404	2369310	2369404	2369310	2369404	2369310	2369404	126
NCU09980	JUNC00001505	1	2371075	2371138	2371075	2371138	2371075	2371138	2371075	2371138	244
NCU09982	JUNC00001506	1	2379336	2379423	2379336	2379423	2379336	2379423	2379336	2379423	99
NCU09982	JUNC00001507	1	2380145	2380210	2380145	2380210	2380145	2380210	2380145	2380210	181
NCU09982	JUNC00001508	1	2380304	2380366	2380304	2380366	2380304	2380366	2380304	2380366	280
NCU02463	JUNC00001509	1	2405234	2405318	2405234	2405318	2405234	2405318	2405234	2405318	344
NCU02463	JUNC00001510	1	2405492	2405614	2405492	2405614	2405492	2405614	2405492	2405614	347
NCU02464	JUNC00001511	1	2407482	2407548	2407482	2407548	2407482	2407548	2407482	2407548	923
NCU02464	JUNC00001512	1	2408016	2408082	2408016	2408082	2408016	2408082	2408016	2408082	928
NCU02464	JUNC00001513	1	2408308	2408376	2408308	2408376	2408308	2408376	2408308	2408376	872
NCU02464	JUNC00001514	1	2408493	2408568	2408493	2408568	2408493	2408568	2408493	2408568	857
NCU02464	JUNC00001515	1	2408644	2408798	2408644	2408798	2408644	2408798	2408644	2408798	1270
NCU02466	JUNC00001519	1	2411360	2411441	2411360	2411441	2411360	2411441	2411360	2411441	291
NCU02466	JUNC00001520	1	2411480	2411552	2411480	2411552	2411480	2411552	2411480	2411552	469
NCU02466	JUNC00001521	1	2411650	2411726	2411650	2411726	2411650	2411726	2411650	2411726	346
NCU02466	JUNC00001525	1	2412083	2412148	2412083	2412148	2412083	2412148	2412083	2412148	564
NCU02468	JUNC00001526	1	2417452	2417526	2417452	2417526	2417452	2417526	2417452	2417526	374
NCU02468	JUNC00001527	1	2417840	2417978	2417840	2417978	2417840	2417978	2417840	2417978	421
NCU02468	JUNC00001528	1	2418266	2418334	2418266	2418334	2418266	2418334	2418266	2418334	364
NCU02470	JUNC00001529	1	2420423	2420474	2420423	2420474	2420423	2420474	2420423	2420474	179
NCU02470	JUNC00001530	1	2420797	2420851	2420797	2420851	2420797	2420851	2420797	2420851	158
NCU02470	JUNC00001531	1	2421495	2421863	2421495	2421863	2421495	2421863	2421495	2421863	222
NCU02472	JUNC00001533	1	2429435	2429629	2429435	2429629	2429435	2429629	2429435	2429629	1457
NCU02472	JUNC00001535	1	2429762	2429916	2429762	2429916	2429762	2429916	2429762	2429916	1724
NCU02472	JUNC00001536	1	2430144	2430267	2430144	2430267	2430144	2430267	2430144	2430267	1636
NCU02473	JUNC00001537	1	2431036	2431128	2431036	2431128	2431036	2431128	2431036	2431128	226
NCU02473	JUNC00001539	1	2431249	2431391	2431249	2431391	2431249	2431391	2431249	2431391	257
NCU02473	JUNC00001540	1	2432035	2432097	2432035	2432097	2432035	2432097	2432035	2432097	227
NCU02474	JUNC00001542	1	2433081	2433180	2433081	2433180	2433081	2433180	2433081	2433180	547
NCU02474	JUNC00001543	1	2433282	2433425	2433282	2433425	2433282	2433425	2433282	2433425	994
NCU02475	JUNC00001544	1	2437631	2437703	2437631	2437703	2437631	2437703	2437631	2437703	272
NCU02475	JUNC00001545	1	2438228	2438286	2438228	2438286	2438228	2438286	2438228	2438286	241
NCU02476	JUNC00001546	1	2439952	2440026	2439952	2440026	2439952	2440026	2439952	2440026	39
NCU02478	JUNC00001548	1	2444977	2445049	2444977	2445049	2444977	2445049	2444977	2445049	43
NCU02478	JUNC00001550	1	2450772	2450842	2450772	2450842	2450772	2450842	2450772	2450842	14
NCU02478	JUNC00001551	1	2450958	2451017	2450958	2451017	2450958	2451017	2450958	2451017	14
NCU02478	JUNC00001552	1	2451077	2451131	2451077	2451131	2451077	2451131	2451077	2451131	1
NCU02479	JUNC00001553	1	2456247	2456325	2456247	2456325	2456247	2456325	2456247	2456325	335
NCU02479	JUNC00001556	1	2457015	2457075	2457015	2457075	2457015	2457075	2457015	2457075	699
NCU02479	JUNC00001557	1	2457370	2457431	2457370	2457431	2457370	2457431	2457370	2457431	421
NCU02480	JUNC00001561	1	2459632	2459710	2459632	2459710	2459632	2459710	2459632	2459710	1589
NCU02480	JUNC00001562	1	2459852	2459946	2459852	2459946	2459852	2459946	2459852	2459946	3014
NCU02482	JUNC00001566	1	2464277	2464379	2464277	2464379	2464277	2464379	2464277	2464379	159
NCU02482	JUNC00001567	1	2464277	2464556	2464277	2464556	2464277	2464556	2464277	2464556	81
NCU02482	JUNC00001569	1	2464725	2464884	2464725	2464884	2464725	2464884	2464725	2464884	167
NCU02485	JUNC00001576	1	2478712	2478783	2478712	2478783	2478712	2478783	2478712	2478783	23
NCU02487	JUNC00001577	1	2485693	2485765	2485693	2485765	2485693	2485765	2485693	2485765	1
NCU10933	JUNC00001580	1	2491811	2491953	2491811	2491953	2491811	2491953	2491811	2491953	179
NCU10933	JUNC00001581	1	2492930	2493003	2492930	2493003	2492930	2493003	2492930	2493003	168
NCU10932	JUNC00001582	1	2493950	2494042	2493950	2494042	2493950	2494042	2493950	2494042	2
NCU02490	JUNC00001583	1	2496721	2496885	2496721	2496885	2496721	2496885	2496721	2496885	488
NCU02490	JUNC00001584	1	2497862	2497928	2497862	2497928	2497862	2497928	2497862	2497928	632
NCU02491	JUNC00001585	1	2499118	2499248	2499118	2499248	2499118	2499248	2499118	2499248	482
NCU02491	JUNC00001586	1	2499891	2499974	2499891	2499974	2499891	2499974	2499891	2499974	640
NCU02491	JUNC00001587	1	2500035	2500111	2500035	2500111	2500035	2500111	2500035	2500111	589
NCU02492	JUNC00001588	1	2502205	2502301	2502205	2502301	2502205	2502301	2502205	2502301	233
NCU02493	JUNC00001590	1	2504130	2504267	2504130	2504267	2504130	2504267	2504130	2504267	1293
NCU02493	JUNC00001591	1	2504492	2504691	2504492	2504691	2504492	2504691	2504492	2504691	1195
NCU02494	JUNC00001594	1	2512325	2512386	2512325	2512386	2512325	2512386	2512325	2512386	12
NCU02496	JUNC00001597	1	2518941	2519040	2518941	2519040	2518941	2519040	2518941	2519040	54
NCU02497	JUNC00001601	1	2523756	2523809	2523756	2523809	2523756	2523809	2523756	2523809	19
NCU02498	JUNC00001602	1	2526818	2526897	2526818	2526897	2526818	2526897	2526818	2526897	79
NCU02498	JUNC00001605	1	2529203	2529273	2529203	2529273	2529203	2529273	2529203	2529273	114
NCU02504	JUNC00001611	1	2542625	2542721	2542625	2542721	2542625	2542721	2542625	2542721	66
NCU02505	JUNC00001614	1	2545576	2545635	2545576	2545635	2545576	2545635	2545576	2545635	615
NCU02505	JUNC00001615	1	2547817	2547907	2547817	2547907	2547817	2547907	2547817	2547907	600
NCU02505	JUNC00001616	1	2547920	2548451	2547920	2548451	2547920	2548451	2547920	2548451	524
NCU02505	JUNC00001617	1	2549298	2549388	2549298	2549388	2549298	2549388	2549298	2549388	514
NCU02505	JUNC00001618	1	2549450	2549508	2549450	2549508	2549450	2549508	2549450	2549508	578
NCU02505	JUNC00001619	1	2549628	2549752	2549628	2549752	2549628	2549752	2549628	2549752	935
NCU02505	JUNC00001620	1	2549784	2549851	2549784	2549851	2549784	2549851	2549784	2549851	955
NCU02505	JUNC00001621	1	2549889	2549957	2549889	2549957	2549889	2549957	2549889	2549957	172
NCU02505	JUNC00001623	1	2550047	2550107	2550047	2550107	2550047	2550107	2550047	2550107	94
NCU02505	JUNC00001624	1	2550128	2550282	2550128	2550282	2550128	2550282	2550128	2550282	483
NCU02507	JUNC00001628	1	2555001	2555216	2555001	2555216	2555001	2555216	2555001	2555216	281
NCU02507	JUNC00001629	1	2555289	2555605	2555289	2555605	2555289	2555605	2555289	2555605	504
NCU02508	JUNC00001630	1	2556344	2556399	2556344	2556399	2556344	2556399	2556344	2556399	272
NCU02508	JUNC00001631	1	2556802	2556858	2556802	2556858	2556802	2556858	2556802	2556858	504
NCU02508	JUNC00001632	1	2557020	2557102	2557020	2557102	2557020	2557102	2557020	2557102	51
NCU02509	JUNC00001634	1	2557625	2557688	2557625	2557688	2557625	2557688	2557625	2557688	5791
NCU02509	JUNC00001635	1	2557833	2557940	2557833	2557940	2557833	2557940	2557833	2557940	6191
NCU02510	JUNC00001637	1	2560025	2560096	2560025	2560096	2560025	2560096	2560025	2560096	853
NCU02510	JUNC00001638	1	2564698	2564788	2564698	2564788	2564698	2564788	2564698	2564788	604
NCU02511	JUNC00001640	1	2566990	2567060	2566990	2567060	2566990	2567060	2566990	2567060	126
NCU02511	JUNC00001641	1	2567097	2567170	2567097	2567170	2567097	2567170	2567097	2567170	221
NCU02511	JUNC00001642	1	2567359	2567428	2567359	2567428	2567359	2567428	2567359	2567428	132
NCU02511	JUNC00001643	1	2567944	2568007	2567944	2568007	2567944	2568007	2567944	2568007	89
NCU02511	JUNC00001644	1	2568165	2568232	2568165	2568232	2568165	2568232	2568165	2568232	181
NCU02513	JUNC00001647	1	2577720	2577835	2577720	2577835	2577720	2577835	2577720	2577835	1096
NCU02513	JUNC00001648	1	2578576	2578644	2578576	2578644	2578576	2578644	2578576	2578644	1279
NCU02513	JUNC00001649	1	2578742	2578928	2578742	2578928	2578742	2578928	2578742	2578928	1152
NCU02513	JUNC00001650	1	2579060	2579238	2579060	2579238	2579060	2579238	2579060	2579238	1453
NCU02514	JUNC00001651	1	2580289	2580350	2580289	2580350	2580289	2580350	2580289	2580350	4639
NCU02514	JUNC00001652	1	2580869	2581192	2580869	2581192	2580869	2581192	2580869	2581192	3394
NCU02514	JUNC00001655	1	2581781	2581844	2581781	2581844	2581781	2581844	2581781	2581844	2833
NCU02514	JUNC00001656	1	2581901	2582210	2581901	2582210	2581901	2582210	2581901	2582210	1878
NCU02514	JUNC00001657	1	2582365	2582564	2582365	2582564	2582365	2582564	2582365	2582564	1162
NCU02515	JUNC00001658	1	2587366	2587429	2587366	2587429	2587366	2587429	2587366	2587429	118
NCU02516	JUNC00001661	1	2588198	2588272	2588198	2588272	2588198	2588272	2588198	2588272	10
NCU02516	JUNC00001662	1	2588675	2588793	2588675	2588793	2588675	2588793	2588675	2588793	7
NCU02516	JUNC00001663	1	2588893	2589013	2588893	2589013	2588893	2589013	2588893	2589013	18
NCU02519	JUNC00001668	1	2595627	2595708	2595627	2595708	2595627	2595708	2595627	2595708	104
NCU02520	JUNC00001670	1	2598217	2598443	2598217	2598443	2598217	2598443	2598217	2598443	873
NCU02520	JUNC00001672	1	2598985	2599045	2598985	2599045	2598985	2599045	2598985	2599045	1099
NCU02524	JUNC00001674	1	2615489	2615921	2615489	2615921	2615489	2615921	2615489	2615921	20
NCU02524	JUNC00001675	1	2616149	2616250	2616149	2616250	2616149	2616250	2616149	2616250	12
NCU02526	JUNC00001678	1	2627058	2627232	2627058	2627232	2627058	2627232	2627058	2627232	2506
NCU02527	JUNC00001681	1	2633627	2633682	2633627	2633682	2633627	2633682	2633627	2633682	17
NCU02527	JUNC00001682	1	2633764	2633814	2633764	2633814	2633764	2633814	2633764	2633814	20
NCU02528	JUNC00001684	1	2637669	2637736	2637669	2637736	2637669	2637736	2637669	2637736	266
NCU02529	JUNC00001685	1	2638336	2638428	2638336	2638428	2638336	2638428	2638336	2638428	29
NCU02529	JUNC00001686	1	2638541	2638650	2638541	2638650	2638541	2638650	2638541	2638650	38
NCU02530	JUNC00001687	1	2639673	2639777	2639673	2639777	2639673	2639777	2639673	2639777	212
NCU02530	JUNC00001688	1	2639839	2639931	2639839	2639931	2639839	2639931	2639839	2639931	413
NCU02531	JUNC00001689	1	2642512	2642575	2642512	2642575	2642512	2642575	2642512	2642575	29
NCU02531	JUNC00001690	1	2643010	2643065	2643010	2643065	2643010	2643065	2643010	2643065	32
NCU02532	JUNC00001693	1	2644567	2644667	2644567	2644667	2644567	2644667	2644567	2644667	120
NCU02532	JUNC00001694	1	2644769	2644850	2644769	2644850	2644769	2644850	2644769	2644850	23
NCU02532	JUNC00001695	1	2644994	2645052	2644994	2645052	2644994	2645052	2644994	2645052	247
NCU02533	JUNC00001696	1	2647758	2647849	2647758	2647849	2647758	2647849	2647758	2647849	176
NCU02534	JUNC00001697	1	2649836	2649994	2649836	2649994	2649836	2649994	2649836	2649994	395
NCU02534	JUNC00001698	1	2650736	2650820	2650736	2650820	2650736	2650820	2650736	2650820	708
NCU02536	JUNC00001700	1	2655980	2656042	2655980	2656042	2655980	2656042	2655980	2656042	91
NCU11474	JUNC00001701	1	2657084	2657145	2657084	2657145	2657084	2657145	2657084	2657145	83
NCU02538	JUNC00001708	1	2664427	2664500	2664427	2664500	2664427	2664500	2664427	2664500	1161
NCU02538	JUNC00001709	1	2664741	2664825	2664741	2664825	2664741	2664825	2664741	2664825	1025
NCU02538	JUNC00001710	1	2664927	2665007	2664927	2665007	2664927	2665007	2664927	2665007	543
NCU02539	JUNC00001712	1	2666046	2666109	2666046	2666109	2666046	2666109	2666046	2666109	71
NCU02539	JUNC00001713	1	2668244	2668317	2668244	2668317	2668244	2668317	2668244	2668317	111
NCU02540	JUNC00001714	1	2669699	2669901	2669699	2669901	2669699	2669901	2669699	2669901	416
NCU02540	JUNC00001715	1	2670448	2670623	2670448	2670623	2670448	2670623	2670448	2670623	670
NCU02541	JUNC00001717	1	2672113	2672170	2672113	2672170	2672113	2672170	2672113	2672170	694
NCU02541	JUNC00001718	1	2673022	2673078	2673022	2673078	2673022	2673078	2673022	2673078	495
NCU02542	JUNC00001720	1	2675121	2676463	2675121	2676463	2675121	2676463	2675121	2676463	682
NCU02542	JUNC00001723	1	2676586	2676662	2676586	2676662	2676586	2676662	2676586	2676662	1007
NCU02542	JUNC00001724	1	2676688	2676757	2676688	2676757	2676688	2676757	2676688	2676757	959
NCU02542	JUNC00001725	1	2677168	2677225	2677168	2677225	2677168	2677225	2677168	2677225	1161
NCU02542	JUNC00001726	1	2677680	2677735	2677680	2677735	2677680	2677735	2677680	2677735	1955
NCU02543	JUNC00001727	1	2679348	2679449	2679348	2679449	2679348	2679449	2679348	2679449	7
NCU02544	JUNC00001728	1	2681364	2681430	2681364	2681430	2681364	2681430	2681364	2681430	129
NCU02544	JUNC00001730	1	2681543	2681616	2681543	2681616	2681543	2681616	2681543	2681616	132
NCU02544	JUNC00001731	1	2681907	2681966	2681907	2681966	2681907	2681966	2681907	2681966	180
NCU02546	JUNC00001732	1	2687127	2687188	2687127	2687188	2687127	2687188	2687127	2687188	197
NCU02546	JUNC00001733	1	2687554	2687609	2687554	2687609	2687554	2687609	2687554	2687609	229
NCU02546	JUNC00001734	1	2687773	2688154	2687773	2688154	2687773	2688154	2687773	2688154	345
NCU02547	JUNC00001737	1	2691244	2691355	2691244	2691355	2691244	2691355	2691244	2691355	734
NCU02548	JUNC00001738	1	2693214	2693277	2693214	2693277	2693214	2693277	2693214	2693277	552
NCU02549	JUNC00001739	1	2695102	2695201	2695102	2695201	2695102	2695201	2695102	2695201	1264
NCU02549	JUNC00001740	1	2695887	2695942	2695887	2695942	2695887	2695942	2695887	2695942	1581
NCU02549	JUNC00001741	1	2696020	2696149	2696020	2696149	2696020	2696149	2696020	2696149	2787
NCU02549	JUNC00001742	1	2696275	2696415	2696275	2696415	2696275	2696415	2696275	2696415	1063
NCU02550	JUNC00001743	1	2698432	2698504	2698432	2698504	2698432	2698504	2698432	2698504	86
NCU02550	JUNC00001744	1	2698712	2698770	2698712	2698770	2698712	2698770	2698712	2698770	76
NCU02550	JUNC00001745	1	2698981	2699035	2698981	2699035	2698981	2699035	2698981	2699035	114
NCU02550	JUNC00001746	1	2700439	2700495	2700439	2700495	2700439	2700495	2700439	2700495	125
NCU02552	JUNC00001748	1	2705005	2705064	2705005	2705064	2705005	2705064	2705005	2705064	306
NCU02554	JUNC00001749	1	2709462	2709517	2709462	2709517	2709462	2709517	2709462	2709517	24
NCU02554	JUNC00001750	1	2709953	2710011	2709953	2710011	2709953	2710011	2709953	2710011	40
NCU02555	JUNC00001751	1	2716023	2716104	2716023	2716104	2716023	2716104	2716023	2716104	439
NCU11477	JUNC00001752	1	2718760	2718830	2718760	2718830	2718760	2718830	2718760	2718830	502
NCU11477	JUNC00001753	1	2718931	2719017	2718931	2719017	2718931	2719017	2718931	2719017	373
NCU11477	JUNC00001754	1	2719748	2719820	2719748	2719820	2719748	2719820	2719748	2719820	207
NCU02556	JUNC00001755	1	2724757	2724813	2724757	2724813	2724757	2724813	2724757	2724813	148
NCU02556	JUNC00001757	1	2725145	2725205	2725145	2725205	2725145	2725205	2725145	2725205	81
NCU02558	JUNC00001758	1	2731910	2731975	2731910	2731975	2731910	2731975	2731910	2731975	109
NCU02558	JUNC00001759	1	2732132	2732197	2732132	2732197	2732132	2732197	2732132	2732197	60
NCU02559	JUNC00001760	1	2734885	2734997	2734885	2734997	2734885	2734997	2734885	2734997	217
NCU02560	JUNC00001762	1	2736059	2736171	2736059	2736171	2736059	2736171	2736059	2736171	97
NCU02561	JUNC00001764	1	2738492	2738563	2738492	2738563	2738492	2738563	2738492	2738563	188
NCU02563	JUNC00001765	1	2744417	2744497	2744417	2744497	2744417	2744497	2744417	2744497	466
NCU02563	JUNC00001766	1	2745253	2745318	2745253	2745318	2745253	2745318	2745253	2745318	396
NCU02565	JUNC00001767	1	2748546	2748721	2748546	2748721	2748546	2748721	2748546	2748721	230
NCU02565	JUNC00001768	1	2749695	2749764	2749695	2749764	2749695	2749764	2749695	2749764	295
NCU02566	JUNC00001769	1	2750672	2750748	2750672	2750748	2750672	2750748	2750672	2750748	492
NCU02566	JUNC00001770	1	2753157	2753214	2753157	2753214	2753157	2753214	2753157	2753214	433
NCU02566	JUNC00001771	1	2753250	2753317	2753250	2753317	2753250	2753317	2753250	2753317	461
NCU02566	JUNC00001772	1	2753344	2753407	2753344	2753407	2753344	2753407	2753344	2753407	483
NCU02566	JUNC00001773	1	2753553	2753815	2753553	2753815	2753553	2753815	2753553	2753815	413
NCU02567	JUNC00001774	1	2755033	2755144	2755033	2755144	2755033	2755144	2755033	2755144	119
NCU02568	JUNC00001776	1	2756774	2756919	2756774	2756919	2756774	2756919	2756774	2756919	24
NCU02568	JUNC00001777	1	2757048	2757169	2757048	2757169	2757048	2757169	2757048	2757169	27
NCU10788	JUNC00001781	1	2758895	2758965	2758895	2758965	2758895	2758965	2758895	2758965	49
NCU10788	JUNC00001782	1	2759292	2759367	2759292	2759367	2759292	2759367	2759292	2759367	23
NCU10789	JUNC00001785	1	2761584	2761641	2761584	2761641	2761584	2761641	2761584	2761641	233
NCU10789	JUNC00001787	1	2763588	2763653	2763588	2763653	2763588	2763653	2763588	2763653	300
NCU02570	JUNC00001789	1	2764597	2764668	2764597	2764668	2764597	2764668	2764597	2764668	230
NCU02570	JUNC00001791	1	2765183	2765267	2765183	2765267	2765183	2765267	2765183	2765267	149
NCU02570	JUNC00001792	1	2765672	2765762	2765672	2765762	2765672	2765762	2765672	2765762	64
NCU02571	JUNC00001795	1	2767359	2767453	2767359	2767453	2767359	2767453	2767359	2767453	2303
NCU02571	JUNC00001796	1	2767529	2767603	2767529	2767603	2767529	2767603	2767529	2767603	1531
NCU02571	JUNC00001797	1	2767653	2767754	2767653	2767754	2767653	2767754	2767653	2767754	1441
NCU02572	JUNC00001798	1	2768774	2768934	2768774	2768934	2768774	2768934	2768774	2768934	136
NCU02572	JUNC00001800	1	2771200	2771318	2771200	2771318	2771200	2771318	2771200	2771318	101
NCU02572	JUNC00001801	1	2771406	2771867	2771406	2771867	2771406	2771867	2771406	2771867	160
NCU02573	JUNC00001803	1	2776063	2776198	2776063	2776198	2776063	2776198	2776063	2776198	552
NCU02576	JUNC00001805	1	2782445	2782529	2782445	2782529	2782445	2782529	2782445	2782529	130
NCU02576	JUNC00001806	1	2782574	2782744	2782574	2782744	2782574	2782744	2782574	2782744	151
NCU02576	JUNC00001807	1	2783302	2783360	2783302	2783360	2783302	2783360	2783302	2783360	140
NCU02576	JUNC00001808	1	2783705	2783766	2783705	2783766	2783705	2783766	2783705	2783766	192
NCU02576	JUNC00001809	1	2784048	2784099	2784048	2784099	2784048	2784099	2784048	2784099	117
NCU02576	JUNC00001811	1	2784653	2784722	2784653	2784722	2784653	2784722	2784653	2784722	225
NCU02576	JUNC00001813	1	2785213	2785275	2785213	2785275	2785213	2785275	2785213	2785275	286
NCU02577	JUNC00001814	1	2787380	2787440	2787380	2787440	2787380	2787440	2787380	2787440	89
NCU02577	JUNC00001815	1	2787554	2787757	2787554	2787757	2787554	2787757	2787554	2787757	114
NCU02577	JUNC00001816	1	2787799	2787907	2787799	2787907	2787799	2787907	2787799	2787907	151
NCU02578	JUNC00001817	1	2789812	2789865	2789812	2789865	2789812	2789865	2789812	2789865	245
NCU02578	JUNC00001818	1	2791134	2791200	2791134	2791200	2791134	2791200	2791134	2791200	171
NCU02578	JUNC00001819	1	2791644	2791709	2791644	2791709	2791644	2791709	2791644	2791709	186
NCU02578	JUNC00001820	1	2792561	2792704	2792561	2792704	2792561	2792704	2792561	2792704	158
NCU02578	JUNC00001822	1	2793448	2793524	2793448	2793524	2793448	2793524	2793448	2793524	89
NCU02579	JUNC00001824	1	2795527	2795602	2795527	2795602	2795527	2795602	2795527	2795602	828
NCU02579	JUNC00001825	1	2795662	2795738	2795662	2795738	2795662	2795738	2795662	2795738	749
NCU02579	JUNC00001826	1	2796048	2796116	2796048	2796116	2796048	2796116	2796048	2796116	1597
NCU02580	JUNC00001828	1	2798810	2798936	2798810	2798936	2798810	2798936	2798810	2798936	616
NCU02580	JUNC00001829	1	2799243	2799304	2799243	2799304	2799243	2799304	2799243	2799304	851
NCU02582	JUNC00001832	1	2805554	2805741	2805554	2805741	2805554	2805741	2805554	2805741	99
NCU02582	JUNC00001833	1	2806014	2806076	2806014	2806076	2806014	2806076	2806014	2806076	71
NCU02583	JUNC00001837	1	2810355	2810418	2810355	2810418	2810355	2810418	2810355	2810418	93
NCU02583	JUNC00001838	1	2810865	2810931	2810865	2810931	2810865	2810931	2810865	2810931	105
NCU02583	JUNC00001840	1	2812559	2812680	2812559	2812680	2812559	2812680	2812559	2812680	163
NCU02584	JUNC00001844	1	2816186	2816256	2816186	2816256	2816186	2816256	2816186	2816256	14
NCU02585	JUNC00001846	1	2819526	2819580	2819526	2819580	2819526	2819580	2819526	2819580	39
NCU02585	JUNC00001847	1	2819859	2819916	2819859	2819916	2819859	2819916	2819859	2819916	95
NCU02586	JUNC00001850	1	2822844	2822932	2822844	2822932	2822844	2822932	2822844	2822932	75
NCU02586	JUNC00001851	1	2823170	2823248	2823170	2823248	2823170	2823248	2823170	2823248	77
NCU02586	JUNC00001852	1	2823439	2823495	2823439	2823495	2823439	2823495	2823439	2823495	190
NCU02586	JUNC00001853	1	2823607	2823665	2823607	2823665	2823607	2823665	2823607	2823665	128
NCU02588	JUNC00001856	1	2828210	2828304	2828210	2828304	2828210	2828304	2828210	2828304	582
NCU02588	JUNC00001858	1	2828516	2828641	2828516	2828641	2828516	2828641	2828516	2828641	715
NCU02591	JUNC00001864	1	2838303	2838363	2838303	2838363	2838303	2838363	2838303	2838363	121
NCU02591	JUNC00001866	1	2839225	2839278	2839225	2839278	2839225	2839278	2839225	2839278	33
NCU02591	JUNC00001870	1	2840420	2840470	2840420	2840470	2840420	2840470	2840420	2840470	13
NCU02592	JUNC00001871	1	2843441	2843497	2843441	2843497	2843441	2843497	2843441	2843497	89
NCU02592	JUNC00001872	1	2845867	2845958	2845867	2845958	2845867	2845958	2845867	2845958	87
NCU02594	JUNC00001873	1	2850149	2850219	2850149	2850219	2850149	2850219	2850149	2850219	26
NCU02594	JUNC00001874	1	2852481	2852545	2852481	2852545	2852481	2852545	2852481	2852545	23
NCU02594	JUNC00001875	1	2853377	2853463	2853377	2853463	2853377	2853463	2853377	2853463	10
NCU02595	JUNC00001876	1	2855286	2855355	2855286	2855355	2855286	2855355	2855286	2855355	1115
NCU02595	JUNC00001878	1	2855661	2855733	2855661	2855733	2855661	2855733	2855661	2855733	1470
NCU02596	JUNC00001879	1	2857799	2857863	2857799	2857863	2857799	2857863	2857799	2857863	2902
NCU02598	JUNC00001883	1	2861884	2861948	2861884	2861948	2861884	2861948	2861884	2861948	223
NCU02599	JUNC00001885	1	2864667	2864782	2864667	2864782	2864667	2864782	2864667	2864782	1960
NCU02599	JUNC00001886	1	2865021	2865081	2865021	2865081	2865021	2865081	2865021	2865081	2365
NCU02600	JUNC00001887	1	2867060	2867141	2867060	2867141	2867060	2867141	2867060	2867141	8
NCU02601	JUNC00001889	1	2869167	2869425	2869167	2869425	2869167	2869425	2869167	2869425	112
NCU02601	JUNC00001890	1	2869561	2869631	2869561	2869631	2869561	2869631	2869561	2869631	71
NCU02602	JUNC00001892	1	2870978	2871077	2870978	2871077	2870978	2871077	2870978	2871077	456
NCU02602	JUNC00001893	1	2871152	2871245	2871152	2871245	2871152	2871245	2871152	2871245	2270
NCU02602	JUNC00001894	1	2871316	2871438	2871316	2871438	2871316	2871438	2871316	2871438	2287
NCU02603	JUNC00001895	1	2872507	2872571	2872507	2872571	2872507	2872571	2872507	2872571	160
NCU02603	JUNC00001896	1	2872990	2873088	2872990	2873088	2872990	2873088	2872990	2873088	389
NCU02604	JUNC00001898	1	2875979	2876033	2875979	2876033	2875979	2876033	2875979	2876033	69
NCU02604	JUNC00001899	1	2876827	2876877	2876827	2876877	2876827	2876877	2876827	2876877	51
NCU02605	JUNC00001900	1	2877649	2877720	2877649	2877720	2877649	2877720	2877649	2877720	500
NCU02605	JUNC00001901	1	2877782	2877845	2877782	2877845	2877782	2877845	2877782	2877845	428
NCU02605	JUNC00001902	1	2877932	2877985	2877932	2877985	2877932	2877985	2877932	2877985	1888
NCU02606	JUNC00001908	1	2883365	2883426	2883365	2883426	2883365	2883426	2883365	2883426	69
NCU02606	JUNC00001909	1	2883628	2883685	2883628	2883685	2883628	2883685	2883628	2883685	118
NCU02606	JUNC00001910	1	2883784	2883845	2883784	2883845	2883784	2883845	2883784	2883845	148
NCU02606	JUNC00001911	1	2883947	2883998	2883947	2883998	2883947	2883998	2883947	2883998	121
NCU02606	JUNC00001912	1	2884158	2884209	2884158	2884209	2884158	2884209	2884158	2884209	146
NCU02608	JUNC00001917	1	2889317	2889456	2889317	2889456	2889317	2889456	2889317	2889456	51
NCU02608	JUNC00001920	1	2889914	2889993	2889914	2889993	2889914	2889993	2889914	2889993	384
NCU02609	JUNC00001931	1	2899075	2899316	2899075	2899316	2899075	2899316	2899075	2899316	80
NCU02609	JUNC00001932	1	2899582	2899636	2899582	2899636	2899582	2899636	2899582	2899636	77
NCU02610	JUNC00001934	1	2903839	2904069	2903839	2904069	2903839	2904069	2903839	2904069	802
NCU02610	JUNC00001935	1	2904139	2904234	2904139	2904234	2904139	2904234	2904139	2904234	1454
NCU02610	JUNC00001937	1	2904296	2904364	2904296	2904364	2904296	2904364	2904296	2904364	1393
NCU02610	JUNC00001938	1	2904398	2904479	2904398	2904479	2904398	2904479	2904398	2904479	1563
NCU02610	JUNC00001939	1	2904502	2904594	2904502	2904594	2904502	2904594	2904502	2904594	1772
NCU02610	JUNC00001941	1	2904742	2904997	2904742	2904997	2904742	2904997	2904742	2904997	380
NCU02611	JUNC00001943	1	2906507	2906571	2906507	2906571	2906507	2906571	2906507	2906571	499
NCU02611	JUNC00001944	1	2907345	2907547	2907345	2907547	2907345	2907547	2907345	2907547	175
NCU02614	JUNC00001949	1	2920181	2920357	2920181	2920357	2920181	2920357	2920181	2920357	191
NCU02614	JUNC00001950	1	2920495	2920612	2920495	2920612	2920495	2920612	2920495	2920612	171
NCU02614	JUNC00001951	1	2920784	2921229	2920784	2921229	2920784	2921229	2920784	2921229	81
NCU02615	JUNC00001953	1	2922720	2922784	2922720	2922784	2922720	2922784	2922720	2922784	310
NCU02615	JUNC00001954	1	2923845	2924398	2923845	2924398	2923845	2924398	2923845	2924398	208
NCU02616	JUNC00001956	1	2926155	2926214	2926155	2926214	2926155	2926214	2926155	2926214	153
NCU02616	JUNC00001957	1	2927942	2928015	2927942	2928015	2927942	2928015	2927942	2928015	114
NCU02617	JUNC00001960	1	2929559	2929643	2929559	2929643	2929559	2929643	2929559	2929643	113
NCU02618	JUNC00001963	1	2933023	2933100	2933023	2933100	2933023	2933100	2933023	2933100	353
NCU02618	JUNC00001965	1	2933631	2933697	2933631	2933697	2933631	2933697	2933631	2933697	413
NCU02619	JUNC00001968	1	2936769	2936858	2936769	2936858	2936769	2936858	2936769	2936858	80
NCU02621	JUNC00001971	1	2944219	2944286	2944219	2944286	2944219	2944286	2944219	2944286	309
NCU02621	JUNC00001972	1	2944467	2944615	2944467	2944615	2944467	2944615	2944467	2944615	319
NCU02621	JUNC00001973	1	2945743	2945897	2945743	2945897	2945743	2945897	2945743	2945897	141
NCU02623	JUNC00001979	1	2955411	2955510	2955411	2955510	2955411	2955510	2955411	2955510	1624
NCU02624	JUNC00001980	1	2958643	2958705	2958643	2958705	2958643	2958705	2958643	2958705	302
NCU02624	JUNC00001981	1	2958903	2958975	2958903	2958975	2958903	2958975	2958903	2958975	179
NCU02626	JUNC00001982	1	2969741	2969793	2969741	2969793	2969741	2969793	2969741	2969793	16
NCU02627	JUNC00001986	1	2975701	2975770	2975701	2975770	2975701	2975770	2975701	2975770	85
NCU02627	JUNC00001987	1	2975809	2975873	2975809	2975873	2975809	2975873	2975809	2975873	123
NCU02627	JUNC00001988	1	2976071	2976145	2976071	2976145	2976071	2976145	2976071	2976145	77
NCU02627	JUNC00001989	1	2976253	2976335	2976253	2976335	2976253	2976335	2976253	2976335	71
NCU02627	JUNC00001990	1	2976405	2976471	2976405	2976471	2976405	2976471	2976405	2976471	94
NCU02627	JUNC00001991	1	2976558	2976642	2976558	2976642	2976558	2976642	2976558	2976642	113
NCU02627	JUNC00001993	1	2977425	2977500	2977425	2977500	2977425	2977500	2977425	2977500	41
NCU02628	JUNC00002001	1	2982354	2982435	2982354	2982435	2982354	2982435	2982354	2982435	7
NCU02628	JUNC00002002	1	2982464	2982534	2982464	2982534	2982464	2982534	2982464	2982534	10
NCU02629	JUNC00002003	1	2986740	2986800	2986740	2986800	2986740	2986800	2986740	2986800	1065
NCU02629	JUNC00002004	1	2988280	2988377	2988280	2988377	2988280	2988377	2988280	2988377	2264
NCU02631	JUNC00002011	1	2994468	2994523	2994468	2994523	2994468	2994523	2994468	2994523	29
NCU02631	JUNC00002012	1	2995047	2995116	2995047	2995116	2995047	2995116	2995047	2995116	109
NCU02632	JUNC00002013	1	2997334	2997425	2997334	2997425	2997334	2997425	2997334	2997425	97
NCU02632	JUNC00002014	1	2998339	2998396	2998339	2998396	2998339	2998396	2998339	2998396	133
NCU02632	JUNC00002015	1	2998943	2999000	2998943	2999000	2998943	2999000	2998943	2999000	211
NCU02633	JUNC00002016	1	3002037	3002365	3002037	3002365	3002037	3002365	3002037	3002365	92
NCU02634	JUNC00002017	1	3003785	3004029	3003785	3004029	3003785	3004029	3003785	3004029	91
NCU02634	JUNC00002018	1	3004540	3004620	3004540	3004620	3004540	3004620	3004540	3004620	965
NCU02634	JUNC00002019	1	3004690	3004815	3004690	3004815	3004690	3004815	3004690	3004815	311
NCU02635	JUNC00002020	1	3007151	3007217	3007151	3007217	3007151	3007217	3007151	3007217	492
NCU02636	JUNC00002021	1	3008784	3008915	3008784	3008915	3008784	3008915	3008784	3008915	977
NCU02637	JUNC00002024	1	3013562	3013733	3013562	3013733	3013562	3013733	3013562	3013733	1083
NCU02639	JUNC00002026	1	3022347	3022411	3022347	3022411	3022347	3022411	3022347	3022411	1711
NCU02639	JUNC00002027	1	3022520	3022581	3022520	3022581	3022520	3022581	3022520	3022581	3234
NCU02639	JUNC00002028	1	3023069	3023128	3023069	3023128	3023069	3023128	3023069	3023128	2701
NCU02639	JUNC00002029	1	3023445	3023513	3023445	3023513	3023445	3023513	3023445	3023513	1494
NCU02639	JUNC00002030	1	3023540	3023604	3023540	3023604	3023540	3023604	3023540	3023604	599
NCU02639	JUNC00002031	1	3023711	3023816	3023711	3023816	3023711	3023816	3023711	3023816	905
NCU02640	JUNC00002032	1	3024403	3024471	3024403	3024471	3024403	3024471	3024403	3024471	329
NCU02640	JUNC00002033	1	3024617	3024679	3024617	3024679	3024617	3024679	3024617	3024679	457
NCU02641	JUNC00002035	1	3026175	3026272	3026175	3026272	3026175	3026272	3026175	3026272	137
NCU02644	JUNC00002049	1	3044777	3044846	3044777	3044846	3044777	3044846	3044777	3044846	1071
NCU02644	JUNC00002052	1	3045962	3046622	3045962	3046622	3045962	3046622	3045962	3046622	167
NCU02644	JUNC00002053	1	3047360	3047449	3047360	3047449	3047360	3047449	3047360	3047449	348
NCU02646	JUNC00002055	1	3050244	3050335	3050244	3050335	3050244	3050335	3050244	3050335	62
NCU02646	JUNC00002056	1	3050601	3050657	3050601	3050657	3050601	3050657	3050601	3050657	45
NCU02646	JUNC00002057	1	3051341	3051400	3051341	3051400	3051341	3051400	3051341	3051400	43
NCU02646	JUNC00002058	1	3051446	3051518	3051446	3051518	3051446	3051518	3051446	3051518	33
NCU02646	JUNC00002060	1	3052126	3052480	3052126	3052480	3052126	3052480	3052126	3052480	55
NCU02648	JUNC00002063	1	3058209	3058305	3058209	3058305	3058209	3058305	3058209	3058305	6
NCU02648	JUNC00002064	1	3058646	3058734	3058646	3058734	3058646	3058734	3058646	3058734	12
NCU02648	JUNC00002065	1	3058865	3058981	3058865	3058981	3058865	3058981	3058865	3058981	4
NCU02650	JUNC00002066	1	3065841	3065909	3065841	3065909	3065841	3065909	3065841	3065909	512
NCU02650	JUNC00002067	1	3065966	3066030	3065966	3066030	3065966	3066030	3065966	3066030	592
NCU02650	JUNC00002068	1	3066750	3066806	3066750	3066806	3066750	3066806	3066750	3066806	399
NCU02651	JUNC00002069	1	3068676	3068847	3068676	3068847	3068676	3068847	3068676	3068847	168
NCU02651	JUNC00002070	1	3070183	3070375	3070183	3070375	3070183	3070375	3070183	3070375	12
NCU02653	JUNC00002071	1	3072818	3072884	3072818	3072884	3072818	3072884	3072818	3072884	5
NCU02656	JUNC00002073	1	3087986	3088050	3087986	3088050	3087986	3088050	3087986	3088050	39
NCU02657	JUNC00002080	1	3092948	3093015	3092948	3093015	3092948	3093015	3092948	3093015	745
NCU02657	JUNC00002081	1	3093681	3093746	3093681	3093746	3093681	3093746	3093681	3093746	1067
NCU02657	JUNC00002084	1	3093823	3094236	3093823	3094236	3093823	3094236	3093823	3094236	743
NCU02658	JUNC00002087	1	3095669	3095743	3095669	3095743	3095669	3095743	3095669	3095743	267
NCU02659	JUNC00002089	1	3097719	3097945	3097719	3097945	3097719	3097945	3097719	3097945	496
NCU02660	JUNC00002091	1	3099675	3099746	3099675	3099746	3099675	3099746	3099675	3099746	298
NCU02660	JUNC00002092	1	3099830	3099978	3099830	3099978	3099830	3099978	3099830	3099978	547
NCU02661	JUNC00002094	1	3101723	3101791	3101723	3101791	3101723	3101791	3101723	3101791	225
NCU02661	JUNC00002095	1	3101872	3101950	3101872	3101950	3101872	3101950	3101872	3101950	583
NCU02661	JUNC00002096	1	3102120	3102185	3102120	3102185	3102120	3102185	3102120	3102185	539
NCU11480	JUNC00002098	1	3106359	3106453	3106359	3106453	3106359	3106453	3106359	3106453	39
NCU11480	JUNC00002099	1	3106656	3106758	3106656	3106758	3106656	3106758	3106656	3106758	45
NCU11480	JUNC00002100	1	3106861	3106985	3106861	3106985	3106861	3106985	3106861	3106985	30
NCU11480	JUNC00002101	1	3107315	3107396	3107315	3107396	3107315	3107396	3107315	3107396	14
NCU11480	JUNC00002103	1	3107878	3107983	3107878	3107983	3107878	3107983	3107878	3107983	6
NCU11480	JUNC00002106	1	3108192	3108359	3108192	3108359	3108192	3108359	3108192	3108359	10
NCU02663	JUNC00002107	1	3109988	3110058	3109988	3110058	3109988	3110058	3109988	3110058	2
NCU02663	JUNC00002109	1	3110863	3110920	3110863	3110920	3110863	3110920	3110863	3110920	6
NCU02664	JUNC00002117	1	3116682	3117815	3116682	3117815	3116682	3117815	3116682	3117815	11
NCU02665	JUNC00002120	1	3123925	3123977	3123925	3123977	3123925	3123977	3123925	3123977	110
NCU02665	JUNC00002122	1	3124057	3124237	3124057	3124237	3124057	3124237	3124057	3124237	153
NCU02665	JUNC00002125	1	3124457	3124713	3124457	3124713	3124457	3124713	3124457	3124713	2
NCU02666	JUNC00002128	1	3126987	3127056	3126987	3127056	3126987	3127056	3126987	3127056	93
NCU02668	JUNC00002133	1	3133738	3133956	3133738	3133956	3133738	3133956	3133738	3133956	1358
NCU02668	JUNC00002134	1	3135328	3135387	3135328	3135387	3135328	3135387	3135328	3135387	3837
NCU02669	JUNC00002137	1	3136764	3136866	3136764	3136866	3136764	3136866	3136764	3136866	44
NCU02669	JUNC00002138	1	3140929	3141000	3140929	3141000	3140929	3141000	3140929	3141000	420
NCU02671	JUNC00002140	1	3147546	3147841	3147546	3147841	3147546	3147841	3147546	3147841	798
NCU02671	JUNC00002141	1	3148351	3148412	3148351	3148412	3148351	3148412	3148351	3148412	431
NCU02676	JUNC00002145	1	3168068	3168153	3168068	3168153	3168068	3168153	3168068	3168153	173
NCU02677	JUNC00002147	1	3171177	3171275	3171177	3171275	3171177	3171275	3171177	3171275	211
NCU02677	JUNC00002148	1	3174334	3174399	3174334	3174399	3174334	3174399	3174334	3174399	561
NCU02679	JUNC00002152	1	3177407	3177464	3177407	3177464	3177407	3177464	3177407	3177464	79
NCU02679	JUNC00002153	1	3177670	3177739	3177670	3177739	3177670	3177739	3177670	3177739	125
NCU02679	JUNC00002154	1	3178169	3178308	3178169	3178308	3178169	3178308	3178169	3178308	86
NCU02680	JUNC00002155	1	3179932	3180074	3179932	3180074	3179932	3180074	3179932	3180074	95
NCU02680	JUNC00002157	1	3180186	3180241	3180186	3180241	3180186	3180241	3180186	3180241	234
NCU02680	JUNC00002158	1	3181718	3181794	3181718	3181794	3181718	3181794	3181718	3181794	178
NCU02681	JUNC00002159	1	3182982	3183052	3182982	3183052	3182982	3183052	3182982	3183052	1018
NCU02681	JUNC00002160	1	3183354	3183427	3183354	3183427	3183354	3183427	3183354	3183427	290
NCU02683	JUNC00002165	1	3187230	3187293	3187230	3187293	3187230	3187293	3187230	3187293	53
NCU02683	JUNC00002166	1	3187567	3187651	3187567	3187651	3187567	3187651	3187567	3187651	65
NCU02683	JUNC00002169	1	3188047	3188117	3188047	3188117	3188047	3188117	3188047	3188117	47
NCU02683	JUNC00002170	1	3188191	3188401	3188191	3188401	3188191	3188401	3188191	3188401	96
NCU02683	JUNC00002172	1	3188686	3188787	3188686	3188787	3188686	3188787	3188686	3188787	44
NCU02684	JUNC00002173	1	3190782	3190854	3190782	3190854	3190782	3190854	3190782	3190854	178
NCU02684	JUNC00002174	1	3191430	3191497	3191430	3191497	3191430	3191497	3191430	3191497	444
NCU02684	JUNC00002175	1	3191743	3191809	3191743	3191809	3191743	3191809	3191743	3191809	186
NCU02684	JUNC00002177	1	3192146	3192251	3192146	3192251	3192146	3192251	3192146	3192251	151
NCU02684	JUNC00002179	1	3192747	3192891	3192747	3192891	3192747	3192891	3192747	3192891	205
NCU02687	JUNC00002181	1	3205153	3205237	3205153	3205237	3205153	3205237	3205153	3205237	96
NCU02687	JUNC00002182	1	3205316	3205389	3205316	3205389	3205316	3205389	3205316	3205389	102
NCU02688	JUNC00002184	1	3207166	3207280	3207166	3207280	3207166	3207280	3207166	3207280	133
NCU02688	JUNC00002186	1	3207314	3207375	3207314	3207375	3207314	3207375	3207314	3207375	439
NCU02688	JUNC00002187	1	3207470	3207527	3207470	3207527	3207470	3207527	3207470	3207527	309
NCU02688	JUNC00002188	1	3207646	3207703	3207646	3207703	3207646	3207703	3207646	3207703	162
NCU02688	JUNC00002189	1	3207947	3207997	3207947	3207997	3207947	3207997	3207947	3207997	174
NCU02688	JUNC00002190	1	3208884	3208955	3208884	3208955	3208884	3208955	3208884	3208955	265
NCU02689	JUNC00002192	1	3210603	3210669	3210603	3210669	3210603	3210669	3210603	3210669	178
NCU02689	JUNC00002194	1	3212693	3212765	3212693	3212765	3212693	3212765	3212693	3212765	85
NCU02689	JUNC00002195	1	3213456	3213514	3213456	3213514	3213456	3213514	3213456	3213514	97
NCU02690	JUNC00002197	1	3216740	3216833	3216740	3216833	3216740	3216833	3216740	3216833	521
NCU02690	JUNC00002198	1	3217251	3217320	3217251	3217320	3217251	3217320	3217251	3217320	500
NCU02690	JUNC00002200	1	3217406	3217470	3217406	3217470	3217406	3217470	3217406	3217470	507
NCU02690	JUNC00002201	1	3217860	3217970	3217860	3217970	3217860	3217970	3217860	3217970	613
NCU02693	JUNC00002207	1	3225970	3226046	3225970	3226046	3225970	3226046	3225970	3226046	272
NCU02695	JUNC00002208	1	3230097	3230229	3230097	3230229	3230097	3230229	3230097	3230229	877
NCU02695	JUNC00002209	1	3230535	3230654	3230535	3230654	3230535	3230654	3230535	3230654	658
NCU02696	JUNC00002210	1	3232728	3232809	3232728	3232809	3232728	3232809	3232728	3232809	151
NCU02696	JUNC00002211	1	3233163	3233236	3233163	3233236	3233163	3233236	3233163	3233236	94
NCU02697	JUNC00002212	1	3236850	3237109	3236850	3237109	3236850	3237109	3236850	3237109	172
NCU02699	JUNC00002222	1	3242144	3242207	3242144	3242207	3242144	3242207	3242144	3242207	39
NCU02701	JUNC00002224	1	3246790	3246849	3246790	3246849	3246790	3246849	3246790	3246849	705
NCU02701	JUNC00002225	1	3247353	3247409	3247353	3247409	3247353	3247409	3247353	3247409	992
NCU02701	JUNC00002226	1	3247535	3247591	3247535	3247591	3247535	3247591	3247535	3247591	628
NCU02701	JUNC00002227	1	3247644	3247697	3247644	3247697	3247644	3247697	3247644	3247697	470
NCU02701	JUNC00002229	1	3247725	3247787	3247725	3247787	3247725	3247787	3247725	3247787	612
NCU02701	JUNC00002230	1	3248806	3248975	3248806	3248975	3248806	3248975	3248806	3248975	582
NCU02702	JUNC00002231	1	3255493	3255549	3255493	3255549	3255493	3255549	3255493	3255549	94
NCU02704	JUNC00002234	1	3261907	3261973	3261907	3261973	3261907	3261973	3261907	3261973	99
NCU02705	JUNC00002235	1	3263326	3263404	3263326	3263404	3263326	3263404	3263326	3263404	90
NCU02706	JUNC00002236	1	3265216	3265285	3265216	3265285	3265216	3265285	3265216	3265285	293
NCU02706	JUNC00002237	1	3265399	3265464	3265399	3265464	3265399	3265464	3265399	3265464	219
NCU02707	JUNC00002241	1	3266905	3266968	3266905	3266968	3266905	3266968	3266905	3266968	722
NCU02707	JUNC00002243	1	3267304	3267568	3267304	3267568	3267304	3267568	3267304	3267568	3764
NCU10498	JUNC00002244	1	3268044	3268234	3268044	3268234	3268044	3268234	3268044	3268234	5593
NCU10498	JUNC00002246	1	3268374	3268502	3268374	3268502	3268374	3268502	3268374	3268502	5108
NCU10498	JUNC00002247	1	3268728	3268851	3268728	3268851	3268728	3268851	3268728	3268851	5861
NCU10497	JUNC00002248	1	3270129	3270337	3270129	3270337	3270129	3270337	3270129	3270337	519
NCU10497	JUNC00002249	1	3270361	3270483	3270361	3270483	3270361	3270483	3270361	3270483	379
NCU10497	JUNC00002250	1	3271158	3271213	3271158	3271213	3271158	3271213	3271158	3271213	781
NCU10497	JUNC00002252	1	3272363	3272414	3272363	3272414	3272363	3272414	3272363	3272414	538
NCU02711	JUNC00002253	1	3280583	3280694	3280583	3280694	3280583	3280694	3280583	3280694	6
NCU02716	JUNC00002264	1	3300270	3300372	3300270	3300372	3300270	3300372	3300270	3300372	109
NCU02717	JUNC00002267	1	3301685	3301762	3301685	3301762	3301685	3301762	3301685	3301762	244
NCU02718	JUNC00002270	1	3304649	3305613	3304649	3305613	3304649	3305613	3304649	3305613	397
NCU02718	JUNC00002272	1	3307379	3307473	3307379	3307473	3307379	3307473	3307379	3307473	6
NCU02718	JUNC00002273	1	3307569	3307625	3307569	3307625	3307569	3307625	3307569	3307625	6
NCU02719	JUNC00002274	1	3309538	3309671	3309538	3309671	3309538	3309671	3309538	3309671	213
NCU02719	JUNC00002275	1	3309870	3310077	3309870	3310077	3309870	3310077	3309870	3310077	271
NCU02720	JUNC00002276	1	3313741	3313822	3313741	3313822	3313741	3313822	3313741	3313822	79
NCU02722	JUNC00002279	1	3322402	3322457	3322402	3322457	3322402	3322457	3322402	3322457	3
NCU02723	JUNC00002282	1	3324201	3324260	3324201	3324260	3324201	3324260	3324201	3324260	484
NCU02723	JUNC00002284	1	3324411	3324752	3324411	3324752	3324411	3324752	3324411	3324752	329
NCU02723	JUNC00002285	1	3324873	3325140	3324873	3325140	3324873	3325140	3324873	3325140	671
NCU02723	JUNC00002286	1	3325702	3325803	3325702	3325803	3325702	3325803	3325702	3325803	438
NCU02724	JUNC00002298	1	3330697	3330774	3330697	3330774	3330697	3330774	3330697	3330774	25
NCU02725	JUNC00002300	1	3335888	3335950	3335888	3335950	3335888	3335950	3335888	3335950	28
NCU02726	JUNC00002302	1	3339263	3339340	3339263	3339340	3339263	3339340	3339263	3339340	187
NCU02729	JUNC00002305	1	3346385	3346444	3346385	3346444	3346385	3346444	3346385	3346444	106
NCU02731	JUNC00002308	1	3354888	3354967	3354888	3354967	3354888	3354967	3354888	3354967	52
NCU02731	JUNC00002311	1	3355404	3355507	3355404	3355507	3355404	3355507	3355404	3355507	88
NCU02733	JUNC00002315	1	3361365	3361501	3361365	3361501	3361365	3361501	3361365	3361501	274
NCU02733	JUNC00002316	1	3361785	3361967	3361785	3361967	3361785	3361967	3361785	3361967	317
NCU02733	JUNC00002317	1	3362013	3362214	3362013	3362214	3362013	3362214	3362013	3362214	483
NCU02734	JUNC00002318	1	3363179	3363248	3363179	3363248	3363179	3363248	3363179	3363248	249
NCU02734	JUNC00002320	1	3363911	3364004	3363911	3364004	3363911	3364004	3363911	3364004	261
NCU02736	JUNC00002325	1	3370553	3370828	3370553	3370828	3370553	3370828	3370553	3370828	3082
NCU02736	JUNC00002327	1	3370888	3370957	3370888	3370957	3370888	3370957	3370888	3370957	2043
NCU02736	JUNC00002328	1	3371030	3371157	3371030	3371157	3371030	3371157	3371030	3371157	2558
NCU02736	JUNC00002329	1	3371264	3371320	3371264	3371320	3371264	3371320	3371264	3371320	2354
NCU02736	JUNC00002331	1	3371631	3371703	3371631	3371703	3371631	3371703	3371631	3371703	1454
NCU02736	JUNC00002330	1	3371631	3371694	3371631	3371694	3371631	3371694	3371631	3371694	333
NCU02737	JUNC00002334	1	3373644	3373723	3373644	3373723	3373644	3373723	3373644	3373723	53
NCU02738	JUNC00002335	1	3375110	3375453	3375110	3375453	3375110	3375453	3375110	3375453	38
NCU02738	JUNC00002336	1	3375480	3375644	3375480	3375644	3375480	3375644	3375480	3375644	296
NCU02738	JUNC00002337	1	3375666	3375752	3375666	3375752	3375666	3375752	3375666	3375752	594
NCU02738	JUNC00002338	1	3376161	3376241	3376161	3376241	3376161	3376241	3376161	3376241	615
NCU02739	JUNC00002344	1	3382732	3382882	3382732	3382882	3382732	3382882	3382732	3382882	251
NCU02739	JUNC00002347	1	3383212	3383305	3383212	3383305	3383212	3383305	3383212	3383305	303
NCU02741	JUNC00002349	1	3390429	3390490	3390429	3390490	3390429	3390490	3390429	3390490	252
NCU02741	JUNC00002350	1	3390638	3390710	3390638	3390710	3390638	3390710	3390638	3390710	159
NCU02742	JUNC00002351	1	3393060	3393117	3393060	3393117	3393060	3393117	3393060	3393117	62
NCU02743	JUNC00002354	1	3397305	3397416	3397305	3397416	3397305	3397416	3397305	3397416	507
NCU02743	JUNC00002355	1	3397558	3397639	3397558	3397639	3397558	3397639	3397558	3397639	424
NCU02743	JUNC00002356	1	3398492	3398608	3398492	3398608	3398492	3398608	3398492	3398608	254
NCU02744	JUNC00002358	1	3399590	3399885	3399590	3399885	3399590	3399885	3399590	3399885	5787
NCU02744	JUNC00002360	1	3400189	3400288	3400189	3400288	3400189	3400288	3400189	3400288	18936
NCU02744	JUNC00002362	1	3400466	3400558	3400466	3400558	3400466	3400558	3400466	3400558	9458
NCU02745	JUNC00002363	1	3402219	3402297	3402219	3402297	3402219	3402297	3402219	3402297	516
NCU02746	JUNC00002369	1	3406082	3406286	3406082	3406286	3406082	3406286	3406082	3406286	1715
NCU02746	JUNC00002373	1	3406821	3406880	3406821	3406880	3406821	3406880	3406821	3406880	866
NCU11484	JUNC00002381	1	3408850	3409082	3408850	3409082	3408850	3409082	3408850	3409082	17
NCU02747	JUNC00002385	1	3411481	3411544	3411481	3411544	3411481	3411544	3411481	3411544	62
NCU02748	JUNC00002387	1	3416015	3416097	3416015	3416097	3416015	3416097	3416015	3416097	126
NCU02748	JUNC00002388	1	3416216	3416312	3416216	3416312	3416216	3416312	3416216	3416312	85
NCU02749	JUNC00002390	1	3418131	3418197	3418131	3418197	3418131	3418197	3418131	3418197	283
NCU02749	JUNC00002391	1	3419030	3419194	3419030	3419194	3419030	3419194	3419030	3419194	208
NCU02750	JUNC00002395	1	3424761	3424820	3424761	3424820	3424761	3424820	3424761	3424820	89
NCU02750	JUNC00002396	1	3424978	3425035	3424978	3425035	3424978	3425035	3424978	3425035	55
NCU02751	JUNC00002408	1	3432737	3432816	3432737	3432816	3432737	3432816	3432737	3432816	34
NCU02751	JUNC00002409	1	3433553	3433609	3433553	3433609	3433553	3433609	3433553	3433609	23
NCU02751	JUNC00002410	1	3433912	3433996	3433912	3433996	3433912	3433996	3433912	3433996	17
NCU02752	JUNC00002412	1	3439263	3439335	3439263	3439335	3439263	3439335	3439263	3439335	83
NCU02752	JUNC00002413	1	3439578	3439632	3439578	3439632	3439578	3439632	3439578	3439632	109
NCU02752	JUNC00002416	1	3440296	3440358	3440296	3440358	3440296	3440358	3440296	3440358	63
NCU02752	JUNC00002419	1	3440628	3440751	3440628	3440751	3440628	3440751	3440628	3440751	40
NCU02752	JUNC00002420	1	3440829	3440906	3440829	3440906	3440829	3440906	3440829	3440906	47
NCU02752	JUNC00002421	1	3441255	3441337	3441255	3441337	3441255	3441337	3441255	3441337	65
NCU02753	JUNC00002424	1	3443838	3443897	3443838	3443897	3443838	3443897	3443838	3443897	159
NCU02753	JUNC00002425	1	3443942	3443996	3443942	3443996	3443942	3443996	3443942	3443996	197
NCU02753	JUNC00002427	1	3444739	3444830	3444739	3444830	3444739	3444830	3444739	3444830	210
NCU11228	JUNC00002429	1	3446195	3446261	3446195	3446261	3446195	3446261	3446195	3446261	202
NCU11228	JUNC00002431	1	3448439	3448497	3448439	3448497	3448439	3448497	3448439	3448497	147
NCU02754	JUNC00002432	1	3450370	3450453	3450370	3450453	3450370	3450453	3450370	3450453	447
NCU02754	JUNC00002433	1	3450699	3450781	3450699	3450781	3450699	3450781	3450699	3450781	647
NCU02755	JUNC00002435	1	3453150	3453234	3453150	3453234	3453150	3453234	3453150	3453234	265
NCU02755	JUNC00002436	1	3453677	3453761	3453677	3453761	3453677	3453761	3453677	3453761	519
NCU02757	JUNC00002437	1	3456390	3456454	3456390	3456454	3456390	3456454	3456390	3456454	302
NCU02757	JUNC00002438	1	3456528	3456590	3456528	3456590	3456528	3456590	3456528	3456590	276
NCU02758	JUNC00002442	1	3459346	3459442	3459346	3459442	3459346	3459442	3459346	3459442	282
NCU02758	JUNC00002444	1	3460726	3460792	3460726	3460792	3460726	3460792	3460726	3460792	325
NCU02758	JUNC00002445	1	3460931	3460987	3460931	3460987	3460931	3460987	3460931	3460987	408
NCU02762	JUNC00002449	1	3469726	3469787	3469726	3469787	3469726	3469787	3469726	3469787	78
NCU09388	JUNC00002450	1	3496354	3496414	3496354	3496414	3496354	3496414	3496354	3496414	40
NCU09388	JUNC00002452	1	3496509	3496573	3496509	3496573	3496509	3496573	3496509	3496573	47
NCU09388	JUNC00002453	1	3496691	3496780	3496691	3496780	3496691	3496780	3496691	3496780	102
NCU09388	JUNC00002454	1	3496879	3496937	3496879	3496937	3496879	3496937	3496879	3496937	69
NCU09386	JUNC00002462	1	3505973	3506088	3505973	3506088	3505973	3506088	3505973	3506088	252
NCU09384	JUNC00002463	1	3508777	3508843	3508777	3508843	3508777	3508843	3508777	3508843	4
NCU09384	JUNC00002464	1	3509273	3509338	3509273	3509338	3509273	3509338	3509273	3509338	5
NCU09381	JUNC00002465	1	3515485	3515556	3515485	3515556	3515485	3515556	3515485	3515556	974
NCU09380	JUNC00002466	1	3516422	3516497	3516422	3516497	3516422	3516497	3516422	3516497	141
NCU09379	JUNC00002467	1	3520246	3520330	3520246	3520330	3520246	3520330	3520246	3520330	4
NCU09378	JUNC00002469	1	3521393	3521463	3521393	3521463	3521393	3521463	3521393	3521463	389
NCU09377	JUNC00002472	1	3523596	3523671	3523596	3523671	3523596	3523671	3523596	3523671	1006
NCU09377	JUNC00002473	1	3523824	3523878	3523824	3523878	3523824	3523878	3523824	3523878	60
NCU09377	JUNC00002477	1	3524258	3524378	3524258	3524378	3524258	3524378	3524258	3524378	663
NCU09377	JUNC00002479	1	3525030	3525125	3525030	3525125	3525030	3525125	3525030	3525125	472
NCU09377	JUNC00002480	1	3525223	3525328	3525223	3525328	3525223	3525328	3525223	3525328	673
NCU09377	JUNC00002481	1	3525369	3525615	3525369	3525615	3525369	3525615	3525369	3525615	911
NCU09375	JUNC00002488	1	3530673	3530735	3530673	3530735	3530673	3530735	3530673	3530735	534
NCU09375	JUNC00002490	1	3531031	3531123	3531031	3531123	3531031	3531123	3531031	3531123	931
NCU09374	JUNC00002492	1	3534914	3535004	3534914	3535004	3534914	3535004	3534914	3535004	44
NCU09372	JUNC00002496	1	3541677	3541745	3541677	3541745	3541677	3541745	3541677	3541745	10
NCU09371	JUNC00002497	1	3543799	3543858	3543799	3543858	3543799	3543858	3543799	3543858	4
NCU09371	JUNC00002498	1	3544458	3544709	3544458	3544709	3544458	3544709	3544458	3544709	1788
NCU09370	JUNC00002502	1	3548322	3548506	3548322	3548506	3548322	3548506	3548322	3548506	304
NCU09368	JUNC00002509	1	3567054	3567110	3567054	3567110	3567054	3567110	3567054	3567110	52
NCU09368	JUNC00002510	1	3567809	3567891	3567809	3567891	3567809	3567891	3567809	3567891	43
NCU09368	JUNC00002511	1	3567990	3568071	3567990	3568071	3567990	3568071	3567990	3568071	90
NCU09368	JUNC00002513	1	3568130	3568198	3568130	3568198	3568130	3568198	3568130	3568198	116
NCU09368	JUNC00002514	1	3568345	3568437	3568345	3568437	3568345	3568437	3568345	3568437	118
NCU09368	JUNC00002515	1	3568579	3568660	3568579	3568660	3568579	3568660	3568579	3568660	81
NCU09367	JUNC00002517	1	3569022	3569081	3569022	3569081	3569022	3569081	3569022	3569081	2
NCU09367	JUNC00002518	1	3570633	3570692	3570633	3570692	3570633	3570692	3570633	3570692	261
NCU09367	JUNC00002519	1	3570980	3571053	3570980	3571053	3570980	3571053	3570980	3571053	231
NCU09367	JUNC00002520	1	3571260	3571312	3571260	3571312	3571260	3571312	3571260	3571312	80
NCU09367	JUNC00002521	1	3573655	3573709	3573655	3573709	3573655	3573709	3573655	3573709	72
NCU09367	JUNC00002522	1	3575308	3575370	3575308	3575370	3575308	3575370	3575308	3575370	76
NCU09366	JUNC00002524	1	3577468	3577546	3577468	3577546	3577468	3577546	3577468	3577546	2031
NCU09365	JUNC00002527	1	3583832	3583891	3583832	3583891	3583832	3583891	3583832	3583891	11
NCU09365	JUNC00002530	1	3584614	3584704	3584614	3584704	3584614	3584704	3584614	3584704	15
NCU10352	JUNC00002533	1	3588459	3588563	3588459	3588563	3588459	3588563	3588459	3588563	1155
NCU10352	JUNC00002535	1	3588677	3588800	3588677	3588800	3588677	3588800	3588677	3588800	1473
NCU10352	JUNC00002536	1	3588941	3589038	3588941	3589038	3588941	3589038	3588941	3589038	1047
NCU09363	JUNC00002541	1	3590379	3590471	3590379	3590471	3590379	3590471	3590379	3590471	25
NCU09999	JUNC00002545	1	3664776	3664835	3664776	3664835	3664776	3664835	3664776	3664835	488
NCU09999	JUNC00002547	1	3665083	3665187	3665083	3665187	3665083	3665187	3665083	3665187	441
NCU09998	JUNC00002551	1	3670361	3670426	3670361	3670426	3670361	3670426	3670361	3670426	95
NCU09998	JUNC00002552	1	3670538	3670637	3670538	3670637	3670538	3670637	3670538	3670637	92
NCU09996	JUNC00002554	1	3671901	3671967	3671901	3671967	3671901	3671967	3671901	3671967	101
NCU09996	JUNC00002555	1	3672133	3672202	3672133	3672202	3672133	3672202	3672133	3672202	134
NCU09995	JUNC00002562	1	3674910	3675301	3674910	3675301	3674910	3675301	3674910	3675301	5478
NCU09995	JUNC00002566	1	3675352	3675641	3675352	3675641	3675352	3675641	3675352	3675641	4834
NCU09995	JUNC00002569	1	3675715	3675947	3675715	3675947	3675715	3675947	3675715	3675947	4021
NCU09995	JUNC00002570	1	3676165	3676227	3676165	3676227	3676165	3676227	3676165	3676227	496
NCU09995	JUNC00002571	1	3676165	3676300	3676165	3676300	3676165	3676300	3676165	3676300	4816
NCU09994	JUNC00002574	1	3678257	3678313	3678257	3678313	3678257	3678313	3678257	3678313	455
NCU09994	JUNC00002575	1	3678390	3678454	3678390	3678454	3678390	3678454	3678390	3678454	269
NCU09994	JUNC00002577	1	3678528	3678585	3678528	3678585	3678528	3678585	3678528	3678585	566
NCU09994	JUNC00002578	1	3678656	3678718	3678656	3678718	3678656	3678718	3678656	3678718	587
NCU09994	JUNC00002580	1	3678793	3678922	3678793	3678922	3678793	3678922	3678793	3678922	472
NCU09994	JUNC00002581	1	3679149	3679215	3679149	3679215	3679149	3679215	3679149	3679215	619
NCU09994	JUNC00002582	1	3679327	3679386	3679327	3679386	3679327	3679386	3679327	3679386	340
NCU09994	JUNC00002583	1	3679514	3679570	3679514	3679570	3679514	3679570	3679514	3679570	602
NCU09994	JUNC00002584	1	3679732	3679815	3679732	3679815	3679732	3679815	3679732	3679815	423
NCU10058	JUNC00002585	1	3709149	3709309	3709149	3709309	3709149	3709309	3709149	3709309	2750
NCU10058	JUNC00002586	1	3709407	3709504	3709407	3709504	3709407	3709504	3709407	3709504	3644
NCU10058	JUNC00002587	1	3709708	3709766	3709708	3709766	3709708	3709766	3709708	3709766	2615
NCU10058	JUNC00002588	1	3710783	3710853	3710783	3710853	3710783	3710853	3710783	3710853	2759
NCU08578	JUNC00002595	1	3730764	3730833	3730764	3730833	3730764	3730833	3730764	3730833	999
NCU08578	JUNC00002596	1	3731153	3731218	3731153	3731218	3731153	3731218	3731153	3731218	484
NCU09892	JUNC00002597	1	3974203	3974277	3974203	3974277	3974203	3974277	3974203	3974277	400
NCU09892	JUNC00002599	1	3974360	3974419	3974360	3974419	3974360	3974419	3974360	3974419	118
NCU09894	JUNC00002600	1	3987698	3987755	3987698	3987755	3987698	3987755	3987698	3987755	187
NCU09894	JUNC00002601	1	3989432	3989494	3989432	3989494	3989432	3989494	3989432	3989494	144
NCU09895	JUNC00002604	1	3991131	3991200	3991131	3991200	3991131	3991200	3991131	3991200	277
NCU09895	JUNC00002605	1	3991493	3991591	3991493	3991591	3991493	3991591	3991493	3991591	358
NCU09895	JUNC00002606	1	3992328	3992389	3992328	3992389	3992328	3992389	3992328	3992389	383
NCU09896	JUNC00002608	1	3993100	3993211	3993100	3993211	3993100	3993211	3993100	3993211	1981
NCU09896	JUNC00002609	1	3993464	3993551	3993464	3993551	3993464	3993551	3993464	3993551	1845
NCU09897	JUNC00002612	1	3994408	3994462	3994408	3994462	3994408	3994462	3994408	3994462	1051
NCU09897	JUNC00002613	1	3994955	3995016	3994955	3995016	3994955	3995016	3994955	3995016	734
NCU09897	JUNC00002615	1	3995203	3995269	3995203	3995269	3995203	3995269	3995203	3995269	763
NCU09898	JUNC00002616	1	3997447	3997529	3997447	3997529	3997447	3997529	3997447	3997529	74
NCU09900	JUNC00002624	1	4009168	4009244	4009168	4009244	4009168	4009244	4009168	4009244	644
NCU10073	JUNC00002625	1	4040544	4040619	4040544	4040619	4040544	4040619	4040544	4040619	603
NCU10073	JUNC00002626	1	4042716	4042790	4042716	4042790	4042716	4042790	4042716	4042790	208
NCU09802	JUNC00002630	1	4096414	4096507	4096414	4096507	4096414	4096507	4096414	4096507	4139
NCU09803	JUNC00002635	1	4099799	4099855	4099799	4099855	4099799	4099855	4099799	4099855	712
NCU09804	JUNC00002642	1	4102605	4102718	4102605	4102718	4102605	4102718	4102605	4102718	35
NCU09804	JUNC00002644	1	4103939	4104003	4103939	4104003	4103939	4104003	4103939	4104003	15
NCU09805	JUNC00002646	1	4105421	4105542	4105421	4105542	4105421	4105542	4105421	4105542	13
NCU09805	JUNC00002647	1	4105752	4105833	4105752	4105833	4105752	4105833	4105752	4105833	13
NCU09805	JUNC00002648	1	4105942	4106028	4105942	4106028	4105942	4106028	4105942	4106028	32
NCU09805	JUNC00002649	1	4106118	4106174	4106118	4106174	4106118	4106174	4106118	4106174	11
NCU09805	JUNC00002650	1	4106233	4106319	4106233	4106319	4106233	4106319	4106233	4106319	12
NCU09805	JUNC00002651	1	4106605	4106690	4106605	4106690	4106605	4106690	4106605	4106690	11
NCU09805	JUNC00002652	1	4106852	4106921	4106852	4106921	4106852	4106921	4106852	4106921	15
NCU09805	JUNC00002653	1	4107007	4107061	4107007	4107061	4107007	4107061	4107007	4107061	18
NCU09805	JUNC00002655	1	4107358	4107435	4107358	4107435	4107358	4107435	4107358	4107435	12
NCU09806	JUNC00002660	1	4109346	4109440	4109346	4109440	4109346	4109440	4109346	4109440	848
NCU09807	JUNC00002664	1	4115243	4115298	4115243	4115298	4115243	4115298	4115243	4115298	16
NCU09808	JUNC00002666	1	4117922	4118032	4117922	4118032	4117922	4118032	4117922	4118032	378
NCU09808	JUNC00002667	1	4119640	4119704	4119640	4119704	4119640	4119704	4119640	4119704	390
NCU09808	JUNC00002668	1	4120091	4120219	4120091	4120219	4120091	4120219	4120091	4120219	581
NCU09809	JUNC00002670	1	4122188	4122258	4122188	4122258	4122188	4122258	4122188	4122258	341
NCU09809	JUNC00002672	1	4122293	4122357	4122293	4122357	4122293	4122357	4122293	4122357	347
NCU09809	JUNC00002673	1	4122472	4122537	4122472	4122537	4122472	4122537	4122472	4122537	83
NCU09810	JUNC00002677	1	4123615	4123688	4123615	4123688	4123615	4123688	4123615	4123688	176
NCU09810	JUNC00002679	1	4123802	4123894	4123802	4123894	4123802	4123894	4123802	4123894	352
NCU09810	JUNC00002680	1	4124038	4124106	4124038	4124106	4124038	4124106	4124038	4124106	310
NCU09810	JUNC00002684	1	4124197	4124297	4124197	4124297	4124197	4124297	4124197	4124297	249
NCU09810	JUNC00002685	1	4124372	4124462	4124372	4124462	4124372	4124462	4124372	4124462	354
NCU09810	JUNC00002686	1	4124679	4124756	4124679	4124756	4124679	4124756	4124679	4124756	268
NCU09811	JUNC00002691	1	4126476	4126552	4126476	4126552	4126476	4126552	4126476	4126552	146
NCU09811	JUNC00002692	1	4126659	4126729	4126659	4126729	4126659	4126729	4126659	4126729	351
NCU09811	JUNC00002693	1	4126772	4126847	4126772	4126847	4126772	4126847	4126772	4126847	159
NCU09811	JUNC00002694	1	4127087	4127177	4127087	4127177	4127087	4127177	4127087	4127177	162
NCU09811	JUNC00002695	1	4127677	4127764	4127677	4127764	4127677	4127764	4127677	4127764	43
NCU09811	JUNC00002697	1	4127849	4127938	4127849	4127938	4127849	4127938	4127849	4127938	9
NCU09811	JUNC00002698	1	4128038	4128109	4128038	4128109	4128038	4128109	4128038	4128109	6
NCU09811	JUNC00002699	1	4128164	4128233	4128164	4128233	4128164	4128233	4128164	4128233	7
NCU09812	JUNC00002700	1	4131587	4131679	4131587	4131679	4131587	4131679	4131587	4131679	81
NCU09813	JUNC00002704	1	4135621	4135753	4135621	4135753	4135621	4135753	4135621	4135753	418
NCU09813	JUNC00002706	1	4136030	4136248	4136030	4136248	4136030	4136248	4136030	4136248	365
NCU09814	JUNC00002714	1	4138660	4138727	4138660	4138727	4138660	4138727	4138660	4138727	72
NCU09814	JUNC00002715	1	4140749	4140809	4140749	4140809	4140749	4140809	4140749	4140809	97
NCU09814	JUNC00002716	1	4141095	4141150	4141095	4141150	4141095	4141150	4141095	4141150	206
NCU09814	JUNC00002717	1	4141260	4141323	4141260	4141323	4141260	4141323	4141260	4141323	242
NCU11489	JUNC00002719	1	4142311	4142392	4142311	4142392	4142311	4142392	4142311	4142392	10
NCU11489	JUNC00002720	1	4142449	4142533	4142449	4142533	4142449	4142533	4142449	4142533	22
NCU09815	JUNC00002721	1	4143262	4143346	4143262	4143346	4143262	4143346	4143262	4143346	31
NCU09816	JUNC00002722	1	4146552	4146644	4146552	4146644	4146552	4146644	4146552	4146644	1332
NCU09816	JUNC00002723	1	4146707	4146855	4146707	4146855	4146707	4146855	4146707	4146855	1040
NCU09816	JUNC00002724	1	4147010	4147253	4147010	4147253	4147010	4147253	4147010	4147253	723
NCU09817	JUNC00002725	1	4148538	4148622	4148538	4148622	4148538	4148622	4148538	4148622	1003
NCU09817	JUNC00002726	1	4149525	4149613	4149525	4149613	4149525	4149613	4149525	4149613	687
NCU09817	JUNC00002727	1	4149674	4149759	4149674	4149759	4149674	4149759	4149674	4149759	182
NCU09818	JUNC00002729	1	4151476	4151572	4151476	4151572	4151476	4151572	4151476	4151572	118
NCU09818	JUNC00002731	1	4151728	4151807	4151728	4151807	4151728	4151807	4151728	4151807	113
NCU09819	JUNC00002732	1	4152860	4152950	4152860	4152950	4152860	4152950	4152860	4152950	143
NCU09819	JUNC00002733	1	4154617	4154679	4154617	4154679	4154617	4154679	4154617	4154679	141
NCU09820	JUNC00002734	1	4156198	4156261	4156198	4156261	4156198	4156261	4156198	4156261	22
NCU09820	JUNC00002735	1	4157065	4157144	4157065	4157144	4157065	4157144	4157065	4157144	9
NCU09820	JUNC00002736	1	4157424	4157485	4157424	4157485	4157424	4157485	4157424	4157485	31
NCU09821	JUNC00002739	1	4161982	4162062	4161982	4162062	4161982	4162062	4161982	4162062	2727
NCU09333	JUNC00002745	1	4199047	4199110	4199047	4199110	4199047	4199110	4199047	4199110	796
NCU09333	JUNC00002746	1	4199337	4199391	4199337	4199391	4199337	4199391	4199337	4199391	394
NCU09332	JUNC00002749	1	4203674	4203746	4203674	4203746	4203674	4203746	4203674	4203746	752
NCU09332	JUNC00002750	1	4205385	4205449	4205385	4205449	4205385	4205449	4205385	4205449	269
NCU09332	JUNC00002751	1	4205744	4205830	4205744	4205830	4205744	4205830	4205744	4205830	166
NCU09331	JUNC00002753	1	4207187	4207256	4207187	4207256	4207187	4207256	4207187	4207256	3906
NCU09331	JUNC00002754	1	4207474	4207538	4207474	4207538	4207474	4207538	4207474	4207538	2211
NCU09330	JUNC00002755	1	4208472	4208532	4208472	4208532	4208472	4208532	4208472	4208532	109
NCU09326	JUNC00002759	1	4225896	4225951	4225896	4225951	4225896	4225951	4225896	4225951	1326
NCU09325	JUNC00002763	1	4232525	4232588	4232525	4232588	4232525	4232588	4232525	4232588	146
NCU09324	JUNC00002766	1	4237798	4237871	4237798	4237871	4237798	4237871	4237798	4237871	222
NCU09322	JUNC00002773	1	4250308	4250375	4250308	4250375	4250308	4250375	4250308	4250375	113
NCU09321	JUNC00002777	1	4253613	4253666	4253613	4253666	4253613	4253666	4253613	4253666	153
NCU09321	JUNC00002778	1	4253738	4253803	4253738	4253803	4253738	4253803	4253738	4253803	155
NCU09321	JUNC00002782	1	4254115	4254184	4254115	4254184	4254115	4254184	4254115	4254184	106
NCU09321	JUNC00002783	1	4254210	4254279	4254210	4254279	4254210	4254279	4254210	4254279	209
NCU09321	JUNC00002785	1	4254610	4254818	4254610	4254818	4254610	4254818	4254610	4254818	109
NCU09320	JUNC00002786	1	4256395	4256570	4256395	4256570	4256395	4256570	4256395	4256570	490
NCU09320	JUNC00002788	1	4256674	4256788	4256674	4256788	4256674	4256788	4256674	4256788	401
NCU09320	JUNC00002789	1	4256823	4256888	4256823	4256888	4256823	4256888	4256823	4256888	997
NCU09320	JUNC00002790	1	4257467	4257542	4257467	4257542	4257467	4257542	4257467	4257542	562
NCU09319	JUNC00002791	1	4259264	4259364	4259264	4259364	4259264	4259364	4259264	4259364	98
NCU09317	JUNC00002799	1	4267245	4267327	4267245	4267327	4267245	4267327	4267245	4267327	97
NCU09315	JUNC00002803	1	4279534	4279600	4279534	4279600	4279534	4279600	4279534	4279600	76
NCU09312	JUNC00002807	1	4288268	4288326	4288268	4288326	4288268	4288326	4288268	4288326	237
NCU09312	JUNC00002808	1	4288735	4288817	4288735	4288817	4288735	4288817	4288735	4288817	282
NCU09311	JUNC00002809	1	4290280	4290352	4290280	4290352	4290280	4290352	4290280	4290352	375
NCU09311	JUNC00002811	1	4290454	4290516	4290454	4290516	4290454	4290516	4290454	4290516	129
NCU09311	JUNC00002812	1	4290594	4290656	4290594	4290656	4290594	4290656	4290594	4290656	162
NCU09311	JUNC00002813	1	4291075	4291146	4291075	4291146	4291075	4291146	4291075	4291146	146
NCU09310	JUNC00002819	1	4302214	4302270	4302214	4302270	4302214	4302270	4302214	4302270	58
NCU09310	JUNC00002820	1	4303246	4303349	4303246	4303349	4303246	4303349	4303246	4303349	56
NCU09309	JUNC00002823	1	4305009	4305218	4305009	4305218	4305009	4305218	4305009	4305218	2085
NCU10069	JUNC00002827	1	4334504	4334593	4334504	4334593	4334504	4334593	4334504	4334593	1945
NCU03055	JUNC00002828	1	4358414	4358577	4358414	4358577	4358414	4358577	4358414	4358577	110
NCU03055	JUNC00002829	1	4359012	4359072	4359012	4359072	4359012	4359072	4359012	4359072	281
NCU03055	JUNC00002830	1	4359361	4359416	4359361	4359416	4359361	4359416	4359361	4359416	307
NCU03057	JUNC00002832	1	4366166	4366251	4366166	4366251	4366166	4366251	4366166	4366251	98
NCU03058	JUNC00002833	1	4369007	4369066	4369007	4369066	4369007	4369066	4369007	4369066	65
NCU03058	JUNC00002834	1	4369180	4369234	4369180	4369234	4369180	4369234	4369180	4369234	52
NCU03058	JUNC00002835	1	4369354	4369420	4369354	4369420	4369354	4369420	4369354	4369420	43
NCU03058	JUNC00002836	1	4369640	4369697	4369640	4369697	4369640	4369697	4369640	4369697	58
NCU03059	JUNC00002837	1	4373634	4373762	4373634	4373762	4373634	4373762	4373634	4373762	78
NCU03060	JUNC00002838	1	4378654	4378710	4378654	4378710	4378654	4378710	4378654	4378710	152
NCU03060	JUNC00002839	1	4382776	4382840	4382776	4382840	4382776	4382840	4382776	4382840	42
NCU03060	JUNC00002840	1	4382937	4382992	4382937	4382992	4382937	4382992	4382937	4382992	43
NCU03060	JUNC00002841	1	4383022	4383076	4383022	4383076	4383022	4383076	4383022	4383076	45
NCU03061	JUNC00002846	1	4387045	4387181	4387045	4387181	4387045	4387181	4387045	4387181	472
NCU03061	JUNC00002847	1	4387275	4387343	4387275	4387343	4387275	4387343	4387275	4387343	109
NCU03061	JUNC00002850	1	4387761	4387813	4387761	4387813	4387761	4387813	4387761	4387813	387
NCU03061	JUNC00002851	1	4387975	4388040	4387975	4388040	4387975	4388040	4387975	4388040	604
NCU03061	JUNC00002852	1	4388898	4388951	4388898	4388951	4388898	4388951	4388898	4388951	848
NCU03061	JUNC00002853	1	4389262	4389339	4389262	4389339	4389262	4389339	4389262	4389339	660
NCU03062	JUNC00002854	1	4393376	4393432	4393376	4393432	4393376	4393432	4393376	4393432	264
NCU03062	JUNC00002855	1	4393549	4393607	4393549	4393607	4393549	4393607	4393549	4393607	127
NCU03062	JUNC00002856	1	4394775	4394837	4394775	4394837	4394775	4394837	4394775	4394837	174
NCU03062	JUNC00002857	1	4394989	4395046	4394989	4395046	4394989	4395046	4394989	4395046	107
NCU03063	JUNC00002859	1	4396122	4396176	4396122	4396176	4396122	4396176	4396122	4396176	12
NCU03064	JUNC00002865	1	4401517	4401653	4401517	4401653	4401517	4401653	4401517	4401653	232
NCU03064	JUNC00002867	1	4401743	4402394	4401743	4402394	4401743	4402394	4401743	4402394	151
NCU03066	JUNC00002875	1	4416520	4416591	4416520	4416591	4416520	4416591	4416520	4416591	130
NCU03067	JUNC00002878	1	4419103	4419170	4419103	4419170	4419103	4419170	4419103	4419170	114
NCU03068	JUNC00002879	1	4419977	4420117	4419977	4420117	4419977	4420117	4419977	4420117	503
NCU03068	JUNC00002880	1	4420259	4420505	4420259	4420505	4420259	4420505	4420259	4420505	413
NCU03068	JUNC00002881	1	4420547	4420635	4420547	4420635	4420547	4420635	4420547	4420635	538
NCU03068	JUNC00002882	1	4420703	4420797	4420703	4420797	4420703	4420797	4420703	4420797	402
NCU03068	JUNC00002884	1	4420946	4421737	4420946	4421737	4420946	4421737	4420946	4421737	222
NCU03070	JUNC00002895	1	4436612	4436671	4436612	4436671	4436612	4436671	4436612	4436671	73
NCU03071	JUNC00002900	1	4443508	4443571	4443508	4443571	4443508	4443571	4443508	4443571	210
NCU03072	JUNC00002901	1	4450281	4450348	4450281	4450348	4450281	4450348	4450281	4450348	119
NCU03072	JUNC00002902	1	4451793	4451849	4451793	4451849	4451793	4451849	4451793	4451849	38
NCU03072	JUNC00002903	1	4452379	4452433	4452379	4452433	4452379	4452433	4452379	4452433	36
NCU03073	JUNC00002905	1	4454459	4454626	4454459	4454626	4454459	4454626	4454459	4454626	119
NCU03073	JUNC00002906	1	4454745	4454860	4454745	4454860	4454745	4454860	4454745	4454860	67
NCU03076	JUNC00002912	1	4464255	4464305	4464255	4464305	4464255	4464305	4464255	4464305	417
NCU03076	JUNC00002913	1	4464413	4464479	4464413	4464479	4464413	4464479	4464413	4464479	387
NCU03077	JUNC00002914	1	4467889	4467947	4467889	4467947	4467889	4467947	4467889	4467947	99
NCU03078	JUNC00002916	1	4470412	4470551	4470412	4470551	4470412	4470551	4470412	4470551	16
NCU03079	JUNC00002919	1	4474233	4474285	4474233	4474285	4474233	4474285	4474233	4474285	106
NCU03079	JUNC00002921	1	4474426	4474484	4474426	4474484	4474426	4474484	4474426	4474484	132
NCU03079	JUNC00002922	1	4474568	4474628	4474568	4474628	4474568	4474628	4474568	4474628	78
NCU03079	JUNC00002923	1	4474883	4474943	4474883	4474943	4474883	4474943	4474883	4474943	137
NCU03079	JUNC00002924	1	4475175	4475225	4475175	4475225	4475175	4475225	4475175	4475225	75
NCU03084	JUNC00002934	1	4491928	4492128	4491928	4492128	4491928	4492128	4491928	4492128	451
NCU03084	JUNC00002936	1	4492286	4492371	4492286	4492371	4492286	4492371	4492286	4492371	145
NCU03084	JUNC00002937	1	4492544	4492606	4492544	4492606	4492544	4492606	4492544	4492606	224
NCU03084	JUNC00002939	1	4492641	4492708	4492641	4492708	4492641	4492708	4492641	4492708	340
NCU03085	JUNC00002941	1	4494348	4494454	4494348	4494454	4494348	4494454	4494348	4494454	224
NCU03086	JUNC00002945	1	4496308	4496370	4496308	4496370	4496308	4496370	4496308	4496370	140
NCU03086	JUNC00002946	1	4496463	4496520	4496463	4496520	4496463	4496520	4496463	4496520	84
NCU03086	JUNC00002947	1	4496546	4496598	4496546	4496598	4496546	4496598	4496546	4496598	103
NCU11494	JUNC00002948	1	4497308	4497369	4497308	4497369	4497308	4497369	4497308	4497369	86
NCU03087	JUNC00002951	1	4498324	4498403	4498324	4498403	4498324	4498403	4498324	4498403	397
NCU03087	JUNC00002952	1	4498929	4499068	4498929	4499068	4498929	4499068	4498929	4499068	347
NCU10595	JUNC00002953	1	4504475	4504602	4504475	4504602	4504475	4504602	4504475	4504602	1
NCU03089	JUNC00002956	1	4509554	4509621	4509554	4509621	4509554	4509621	4509554	4509621	74
NCU11495	JUNC00002958	1	4514068	4514118	4514068	4514118	4514068	4514118	4514068	4514118	62
NCU03091	JUNC00002959	1	4516300	4516357	4516300	4516357	4516300	4516357	4516300	4516357	204
NCU03092	JUNC00002960	1	4519647	4519709	4519647	4519709	4519647	4519709	4519647	4519709	264
NCU03092	JUNC00002961	1	4520305	4520365	4520305	4520365	4520305	4520365	4520305	4520365	187
NCU03093	JUNC00002962	1	4521611	4521735	4521611	4521735	4521611	4521735	4521611	4521735	2607
NCU03094	JUNC00002964	1	4522939	4523049	4522939	4523049	4522939	4523049	4522939	4523049	178
NCU03096	JUNC00002965	1	4527612	4527704	4527612	4527704	4527612	4527704	4527612	4527704	61
NCU03097	JUNC00002967	1	4529771	4529845	4529771	4529845	4529771	4529845	4529771	4529845	216
NCU03097	JUNC00002968	1	4530140	4530212	4530140	4530212	4530140	4530212	4530140	4530212	621
NCU03098	JUNC00002973	1	4546096	4546147	4546096	4546147	4546096	4546147	4546096	4546147	134
NCU03098	JUNC00002974	1	4546467	4546526	4546467	4546526	4546467	4546526	4546467	4546526	207
NCU03098	JUNC00002975	1	4547040	4547152	4547040	4547152	4547040	4547152	4547040	4547152	124
NCU03098	JUNC00002976	1	4547940	4548135	4547940	4548135	4547940	4548135	4547940	4548135	83
NCU03100	JUNC00002983	1	4553596	4553913	4553596	4553913	4553596	4553913	4553596	4553913	4838
NCU03100	JUNC00002984	1	4553946	4554017	4553946	4554017	4553946	4554017	4553946	4554017	8620
NCU03100	JUNC00002987	1	4554573	4554653	4554573	4554653	4554573	4554653	4554573	4554653	5142
NCU03100	JUNC00002989	1	4555088	4555157	4555088	4555157	4555088	4555157	4555088	4555157	6843
NCU03101	JUNC00002991	1	4556855	4556948	4556855	4556948	4556855	4556948	4556855	4556948	128
NCU03101	JUNC00002992	1	4557215	4557276	4557215	4557276	4557215	4557276	4557215	4557276	115
NCU03102	JUNC00002993	1	4561761	4561913	4561761	4561913	4561761	4561913	4561761	4561913	8708
NCU03102	JUNC00002995	1	4562152	4562428	4562152	4562428	4562152	4562428	4562152	4562428	13385
NCU03102	JUNC00002996	1	4562551	4562636	4562551	4562636	4562551	4562636	4562551	4562636	10046
NCU03103	JUNC00002998	1	4563695	4563770	4563695	4563770	4563695	4563770	4563695	4563770	22
NCU03103	JUNC00002999	1	4566596	4566649	4566596	4566649	4566596	4566649	4566596	4566649	30
NCU03103	JUNC00003000	1	4567271	4567333	4567271	4567333	4567271	4567333	4567271	4567333	44
NCU03107	JUNC00003006	1	4585936	4585997	4585936	4585997	4585936	4585997	4585936	4585997	146
NCU03107	JUNC00003007	1	4586306	4586424	4586306	4586424	4586306	4586424	4586306	4586424	145
NCU03108	JUNC00003014	1	4589068	4589131	4589068	4589131	4589068	4589131	4589068	4589131	1180
NCU03108	JUNC00003016	1	4590069	4590139	4590069	4590139	4590069	4590139	4590069	4590139	1010
NCU03108	JUNC00003018	1	4591252	4591351	4591252	4591351	4591252	4591351	4591252	4591351	1337
NCU03109	JUNC00003019	1	4592558	4592697	4592558	4592697	4592558	4592697	4592558	4592697	3
NCU03110	JUNC00003022	1	4595772	4595832	4595772	4595832	4595772	4595832	4595772	4595832	145
NCU03110	JUNC00003023	1	4595979	4596090	4595979	4596090	4595979	4596090	4595979	4596090	104
NCU03110	JUNC00003025	1	4596925	4597081	4596925	4597081	4596925	4597081	4596925	4597081	41
NCU03111	JUNC00003029	1	4597936	4598178	4597936	4598178	4597936	4598178	4597936	4598178	180
NCU03111	JUNC00003032	1	4598975	4599052	4598975	4599052	4598975	4599052	4598975	4599052	293
NCU03112	JUNC00003033	1	4600268	4600334	4600268	4600334	4600268	4600334	4600268	4600334	1918
NCU03112	JUNC00003034	1	4600737	4601001	4600737	4601001	4600737	4601001	4600737	4601001	2742
NCU03114	JUNC00003038	1	4606036	4606269	4606036	4606269	4606036	4606269	4606036	4606269	257
NCU03114	JUNC00003039	1	4606472	4606533	4606472	4606533	4606472	4606533	4606472	4606533	364
NCU03115	JUNC00003041	1	4611331	4611405	4611331	4611405	4611331	4611405	4611331	4611405	39
NCU03116	JUNC00003043	1	4615026	4615113	4615026	4615113	4615026	4615113	4615026	4615113	92
NCU03117	JUNC00003046	1	4622475	4622690	4622475	4622690	4622475	4622690	4622475	4622690	676
NCU03118	JUNC00003047	1	4625214	4625402	4625214	4625402	4625214	4625402	4625214	4625402	1010
NCU03118	JUNC00003049	1	4625468	4625539	4625468	4625539	4625468	4625539	4625468	4625539	1293
NCU03118	JUNC00003051	1	4625953	4626021	4625953	4626021	4625953	4626021	4625953	4626021	2991
NCU03120	JUNC00003058	1	4629396	4629446	4629396	4629446	4629396	4629446	4629396	4629446	115
NCU03120	JUNC00003059	1	4629823	4629884	4629823	4629884	4629823	4629884	4629823	4629884	56
NCU03121	JUNC00003061	1	4632336	4632397	4632336	4632397	4632336	4632397	4632336	4632397	22
NCU03121	JUNC00003062	1	4632536	4632610	4632536	4632610	4632536	4632610	4632536	4632610	16
NCU03121	JUNC00003063	1	4635130	4635240	4635130	4635240	4635130	4635240	4635130	4635240	37
NCU03122	JUNC00003064	1	4637245	4637333	4637245	4637333	4637245	4637333	4637245	4637333	39
NCU03124	JUNC00003068	1	4643250	4643323	4643250	4643323	4643250	4643323	4643250	4643323	780
NCU03124	JUNC00003069	1	4643743	4643814	4643743	4643814	4643743	4643814	4643743	4643814	848
NCU03124	JUNC00003070	1	4644188	4644277	4644188	4644277	4644188	4644277	4644188	4644277	1060
NCU03124	JUNC00003071	1	4644319	4644389	4644319	4644389	4644319	4644389	4644319	4644389	749
NCU03125	JUNC00003075	1	4649037	4649088	4649037	4649088	4649037	4649088	4649037	4649088	877
NCU03125	JUNC00003076	1	4649810	4649871	4649810	4649871	4649810	4649871	4649810	4649871	658
NCU03125	JUNC00003077	1	4650429	4650492	4650429	4650492	4650429	4650492	4650429	4650492	1277
NCU03125	JUNC00003080	1	4650747	4650949	4650747	4650949	4650747	4650949	4650747	4650949	235
NCU03126	JUNC00003085	1	4655448	4655775	4655448	4655775	4655448	4655775	4655448	4655775	958
NCU03127	JUNC00003086	1	4658702	4658775	4658702	4658775	4658702	4658775	4658702	4658775	191
NCU03127	JUNC00003088	1	4659980	4660054	4659980	4660054	4659980	4660054	4659980	4660054	90
NCU03127	JUNC00003089	1	4660141	4660424	4660141	4660424	4660141	4660424	4660141	4660424	79
NCU03130	JUNC00003092	1	4666372	4666428	4666372	4666428	4666372	4666428	4666372	4666428	472
NCU03131	JUNC00003093	1	4668486	4668567	4668486	4668567	4668486	4668567	4668486	4668567	94
NCU03132	JUNC00003094	1	4674747	4674825	4674747	4674825	4674747	4674825	4674747	4674825	154
NCU03133	JUNC00003096	1	4676069	4676141	4676069	4676141	4676069	4676141	4676069	4676141	120
NCU03135	JUNC00003097	1	4680647	4680880	4680647	4680880	4680647	4680880	4680647	4680880	171
NCU03136	JUNC00003099	1	4684920	4685008	4684920	4685008	4684920	4685008	4684920	4685008	73
NCU03136	JUNC00003100	1	4685202	4685295	4685202	4685295	4685202	4685295	4685202	4685295	45
NCU03137	JUNC00003102	1	4689898	4689963	4689898	4689963	4689898	4689963	4689898	4689963	63
NCU03139	JUNC00003103	1	4697377	4697440	4697377	4697440	4697377	4697440	4697377	4697440	1135
NCU03141	JUNC00003104	1	4701634	4701807	4701634	4701807	4701634	4701807	4701634	4701807	184
NCU03142	JUNC00003106	1	4705381	4705472	4705381	4705472	4705381	4705472	4705381	4705472	191
NCU03142	JUNC00003107	1	4706122	4706181	4706122	4706181	4706122	4706181	4706122	4706181	59
NCU03145	JUNC00003117	1	4719557	4719657	4719557	4719657	4719557	4719657	4719557	4719657	267
NCU03145	JUNC00003118	1	4719741	4719809	4719741	4719809	4719741	4719809	4719741	4719809	298
NCU03146	JUNC00003120	1	4722787	4722871	4722787	4722871	4722787	4722871	4722787	4722871	54
NCU03147	JUNC00003121	1	4724634	4724693	4724634	4724693	4724634	4724693	4724634	4724693	83
NCU03147	JUNC00003122	1	4724884	4724989	4724884	4724989	4724884	4724989	4724884	4724989	468
NCU03147	JUNC00003123	1	4725174	4725374	4725174	4725374	4725174	4725374	4725174	4725374	523
NCU03148	JUNC00003126	1	4726978	4727169	4726978	4727169	4726978	4727169	4726978	4727169	6609
NCU03149	JUNC00003130	1	4728964	4729055	4728964	4729055	4728964	4729055	4728964	4729055	81
NCU03150	JUNC00003135	1	4730355	4730618	4730355	4730618	4730355	4730618	4730355	4730618	5969
NCU03150	JUNC00003136	1	4730762	4730993	4730762	4730993	4730762	4730993	4730762	4730993	3994
NCU03151	JUNC00003138	1	4732184	4732252	4732184	4732252	4732184	4732252	4732184	4732252	7988
NCU03151	JUNC00003139	1	4732455	4732568	4732455	4732568	4732455	4732568	4732455	4732568	5636
NCU03152	JUNC00003143	1	4733957	4734023	4733957	4734023	4733957	4734023	4733957	4734023	910
NCU03152	JUNC00003147	1	4734189	4734275	4734189	4734275	4734189	4734275	4734189	4734275	1525
NCU03154	JUNC00003153	1	4744716	4744792	4744716	4744792	4744716	4744792	4744716	4744792	104
NCU03154	JUNC00003154	1	4745078	4745133	4745078	4745133	4745078	4745133	4745078	4745133	94
NCU03155	JUNC00003155	1	4747196	4747417	4747196	4747417	4747196	4747417	4747196	4747417	757
NCU03155	JUNC00003156	1	4747570	4747741	4747570	4747741	4747570	4747741	4747570	4747741	880
NCU03156	JUNC00003157	1	4748742	4748872	4748742	4748872	4748742	4748872	4748742	4748872	935
NCU03156	JUNC00003160	1	4748979	4749050	4748979	4749050	4748979	4749050	4748979	4749050	3093
NCU03156	JUNC00003163	1	4749083	4749144	4749083	4749144	4749083	4749144	4749083	4749144	1331
NCU03163	JUNC00003165	1	4761770	4762230	4761770	4762230	4761770	4762230	4761770	4762230	2
NCU03169	JUNC00003174	1	4778895	4778950	4778895	4778950	4778895	4778950	4778895	4778950	138
NCU03169	JUNC00003175	1	4779302	4779380	4779302	4779380	4779302	4779380	4779302	4779380	73
NCU03169	JUNC00003177	1	4779733	4779836	4779733	4779836	4779733	4779836	4779733	4779836	63
NCU03170	JUNC00003179	1	4780752	4780851	4780752	4780851	4780752	4780851	4780752	4780851	159
NCU03171	JUNC00003181	1	4785274	4785329	4785274	4785329	4785274	4785329	4785274	4785329	99
NCU03171	JUNC00003182	1	4785776	4785829	4785776	4785829	4785776	4785829	4785776	4785829	93
NCU03171	JUNC00003183	1	4786123	4786200	4786123	4786200	4786123	4786200	4786123	4786200	136
NCU03173	JUNC00003190	1	4795032	4795102	4795032	4795102	4795032	4795102	4795032	4795102	360
NCU03174	JUNC00003193	1	4798029	4798140	4798029	4798140	4798029	4798140	4798029	4798140	130
NCU03174	JUNC00003194	1	4800122	4800316	4800122	4800316	4800122	4800316	4800122	4800316	27
NCU03176	JUNC00003201	1	4809040	4809097	4809040	4809097	4809040	4809097	4809040	4809097	173
NCU03176	JUNC00003204	1	4810551	4810908	4810551	4810908	4810551	4810908	4810551	4810908	58
NCU03177	JUNC00003210	1	4812912	4813005	4812912	4813005	4812912	4813005	4812912	4813005	248
NCU03177	JUNC00003211	1	4813215	4813306	4813215	4813306	4813215	4813306	4813215	4813306	217
NCU03178	JUNC00003212	1	4815195	4815359	4815195	4815359	4815195	4815359	4815195	4815359	95
NCU03181	JUNC00003216	1	4820100	4820152	4820100	4820152	4820100	4820152	4820100	4820152	5
NCU03181	JUNC00003217	1	4820527	4820656	4820527	4820656	4820527	4820656	4820527	4820656	15
NCU03181	JUNC00003218	1	4820814	4820887	4820814	4820887	4820814	4820887	4820814	4820887	8
NCU03181	JUNC00003219	1	4821066	4821140	4821066	4821140	4821066	4821140	4821066	4821140	10
NCU03181	JUNC00003220	1	4821475	4821555	4821475	4821555	4821475	4821555	4821475	4821555	13
NCU03184	JUNC00003238	1	4833667	4833726	4833667	4833726	4833667	4833726	4833667	4833726	423
NCU03184	JUNC00003239	1	4834124	4834178	4834124	4834178	4834124	4834178	4834124	4834178	331
NCU03186	JUNC00003244	1	4846218	4846277	4846218	4846277	4846218	4846277	4846218	4846277	184
NCU03186	JUNC00003245	1	4846326	4846393	4846326	4846393	4846326	4846393	4846326	4846393	130
NCU03187	JUNC00003246	1	4847467	4847574	4847467	4847574	4847467	4847574	4847467	4847574	57
NCU03187	JUNC00003247	1	4848033	4848085	4848033	4848085	4848033	4848085	4848033	4848085	47
NCU03191	JUNC00003249	1	4859352	4859556	4859352	4859556	4859352	4859556	4859352	4859556	309
NCU03191	JUNC00003250	1	4860620	4860712	4860620	4860712	4860620	4860712	4860620	4860712	70
NCU03192	JUNC00003252	1	4862020	4862106	4862020	4862106	4862020	4862106	4862020	4862106	574
NCU03193	JUNC00003254	1	4863990	4864045	4863990	4864045	4863990	4864045	4863990	4864045	785
NCU03193	JUNC00003255	1	4864143	4864313	4864143	4864313	4864143	4864313	4864143	4864313	484
NCU03193	JUNC00003256	1	4864425	4864512	4864425	4864512	4864425	4864512	4864425	4864512	415
NCU03194	JUNC00003258	1	4865412	4865469	4865412	4865469	4865412	4865469	4865412	4865469	380
NCU03194	JUNC00003260	1	4866275	4866342	4866275	4866342	4866275	4866342	4866275	4866342	308
NCU03195	JUNC00003261	1	4867928	4868115	4867928	4868115	4867928	4868115	4867928	4868115	29
NCU03195	JUNC00003263	1	4868194	4868281	4868194	4868281	4868194	4868281	4868194	4868281	24
NCU03195	JUNC00003264	1	4868709	4868786	4868709	4868786	4868709	4868786	4868709	4868786	75
NCU11252	JUNC00003265	1	4871269	4871396	4871269	4871396	4871269	4871396	4871269	4871396	73
NCU11251	JUNC00003267	1	4874105	4874160	4874105	4874160	4874105	4874160	4874105	4874160	95
NCU11251	JUNC00003268	1	4874194	4874282	4874194	4874282	4874194	4874282	4874194	4874282	31
NCU03198	JUNC00003275	1	4885328	4885406	4885328	4885406	4885328	4885406	4885328	4885406	2
NCU03199	JUNC00003277	1	4886627	4886749	4886627	4886749	4886627	4886749	4886627	4886749	1012
NCU03199	JUNC00003280	1	4886834	4887304	4886834	4887304	4886834	4887304	4886834	4887304	784
NCU03200	JUNC00003281	1	4891186	4891237	4891186	4891237	4891186	4891237	4891186	4891237	621
NCU03202	JUNC00003289	1	4898405	4898631	4898405	4898631	4898405	4898631	4898405	4898631	110
NCU03203	JUNC00003290	1	4899758	4899825	4899758	4899825	4899758	4899825	4899758	4899825	122
NCU03205	JUNC00003291	1	4903738	4903807	4903738	4903807	4903738	4903807	4903738	4903807	320
NCU03205	JUNC00003293	1	4904048	4904129	4904048	4904129	4904048	4904129	4904048	4904129	514
NCU03206	JUNC00003295	1	4905825	4905889	4905825	4905889	4905825	4905889	4905825	4905889	169
NCU03207	JUNC00003296	1	4907597	4907682	4907597	4907682	4907597	4907682	4907597	4907682	508
NCU03208	JUNC00003297	1	4910146	4910246	4910146	4910246	4910146	4910246	4910146	4910246	44
NCU03210	JUNC00003298	1	4914230	4914282	4914230	4914282	4914230	4914282	4914230	4914282	18
NCU03211	JUNC00003301	1	4916198	4916314	4916198	4916314	4916198	4916314	4916198	4916314	101
NCU03212	JUNC00003302	1	4917400	4917484	4917400	4917484	4917400	4917484	4917400	4917484	122
NCU03212	JUNC00003303	1	4919402	4919482	4919402	4919482	4919402	4919482	4919402	4919482	56
NCU03212	JUNC00003304	1	4919522	4919578	4919522	4919578	4919522	4919578	4919522	4919578	154
NCU03213	JUNC00003305	1	4920338	4920390	4920338	4920390	4920338	4920390	4920338	4920390	61
NCU03213	JUNC00003307	1	4920518	4920570	4920518	4920570	4920518	4920570	4920518	4920570	91
NCU03213	JUNC00003308	1	4920876	4920929	4920876	4920929	4920876	4920929	4920876	4920929	126
NCU03213	JUNC00003310	1	4921074	4921139	4921074	4921139	4921074	4921139	4921074	4921139	120
NCU03213	JUNC00003312	1	4921163	4921231	4921163	4921231	4921163	4921231	4921163	4921231	79
NCU03213	JUNC00003315	1	4921241	4921388	4921241	4921388	4921241	4921388	4921241	4921388	73
NCU03214	JUNC00003317	1	4926067	4926186	4926067	4926186	4926067	4926186	4926067	4926186	427
NCU03214	JUNC00003319	1	4926271	4926331	4926271	4926331	4926271	4926331	4926271	4926331	417
NCU03214	JUNC00003320	1	4926624	4926705	4926624	4926705	4926624	4926705	4926624	4926705	512
NCU03215	JUNC00003321	1	4930017	4930244	4930017	4930244	4930017	4930244	4930017	4930244	43
NCU03216	JUNC00003323	1	4932293	4932377	4932293	4932377	4932293	4932377	4932293	4932377	455
NCU03217	JUNC00003325	1	4935605	4935680	4935605	4935680	4935605	4935680	4935605	4935680	219
NCU03218	JUNC00003327	1	4938883	4939017	4938883	4939017	4938883	4939017	4938883	4939017	197
NCU03219	JUNC00003328	1	4941925	4941985	4941925	4941985	4941925	4941985	4941925	4941985	94
NCU03220	JUNC00003336	1	4949261	4949433	4949261	4949433	4949261	4949433	4949261	4949433	40
NCU03220	JUNC00003337	1	4950856	4950918	4950856	4950918	4950856	4950918	4950856	4950918	125
NCU03220	JUNC00003339	1	4951128	4951198	4951128	4951198	4951128	4951198	4951128	4951198	223
NCU03221	JUNC00003341	1	4954060	4954140	4954060	4954140	4954060	4954140	4954060	4954140	124
NCU03221	JUNC00003342	1	4954319	4954414	4954319	4954414	4954319	4954414	4954319	4954414	155
NCU03222	JUNC00003343	1	4957621	4957799	4957621	4957799	4957621	4957799	4957621	4957799	885
NCU03222	JUNC00003344	1	4957969	4958033	4957969	4958033	4957969	4958033	4957969	4958033	2351
NCU03222	JUNC00003345	1	4958122	4958194	4958122	4958194	4958122	4958194	4958122	4958194	2804
NCU03223	JUNC00003346	1	4960283	4960600	4960283	4960600	4960283	4960600	4960283	4960600	231
NCU03223	JUNC00003347	1	4960710	4960788	4960710	4960788	4960710	4960788	4960710	4960788	290
NCU03223	JUNC00003348	1	4960914	4960988	4960914	4960988	4960914	4960988	4960914	4960988	327
NCU11249	JUNC00003349	1	4963846	4963950	4963846	4963950	4963846	4963950	4963846	4963950	215
NCU11248	JUNC00003352	1	4965005	4965081	4965005	4965081	4965005	4965081	4965005	4965081	190
NCU11248	JUNC00003354	1	4965280	4965349	4965280	4965349	4965280	4965349	4965280	4965349	228
NCU11248	JUNC00003355	1	4965637	4965718	4965637	4965718	4965637	4965718	4965637	4965718	628
NCU03226	JUNC00003356	1	4972062	4972168	4972062	4972168	4972062	4972168	4972062	4972168	369
NCU03226	JUNC00003357	1	4972812	4972871	4972812	4972871	4972812	4972871	4972812	4972871	165
NCU03228	JUNC00003358	1	4976885	4976965	4976885	4976965	4976885	4976965	4976885	4976965	1
NCU03228	JUNC00003359	1	4977305	4977357	4977305	4977357	4977305	4977357	4977305	4977357	13
NCU03228	JUNC00003360	1	4977559	4977614	4977559	4977614	4977559	4977614	4977559	4977614	23
NCU03228	JUNC00003362	1	4977775	4977829	4977775	4977829	4977775	4977829	4977775	4977829	16
NCU03228	JUNC00003363	1	4979049	4979109	4979049	4979109	4979049	4979109	4979049	4979109	4
NCU03229	JUNC00003367	1	4985171	4985221	4985171	4985221	4985171	4985221	4985171	4985221	262
NCU03233	JUNC00003371	1	4992021	4992088	4992021	4992088	4992021	4992088	4992021	4992088	2803
NCU03233	JUNC00003372	1	4992102	4992228	4992102	4992228	4992102	4992228	4992102	4992228	4415
NCU03233	JUNC00003373	1	4992294	4992365	4992294	4992365	4992294	4992365	4992294	4992365	2182
NCU03233	JUNC00003374	1	4992414	4992472	4992414	4992472	4992414	4992472	4992414	4992472	1216
NCU03234	JUNC00003375	1	5000793	5000897	5000793	5000897	5000793	5000897	5000793	5000897	109
NCU03235	JUNC00003376	1	5003814	5003870	5003814	5003870	5003814	5003870	5003814	5003870	24
NCU03235	JUNC00003377	1	5004560	5004623	5004560	5004623	5004560	5004623	5004560	5004623	18
NCU03237	JUNC00003379	1	5013135	5013210	5013135	5013210	5013135	5013210	5013135	5013210	122
NCU03237	JUNC00003380	1	5014016	5014090	5014016	5014090	5014016	5014090	5014016	5014090	200
NCU03239	JUNC00003383	1	5018774	5018862	5018774	5018862	5018774	5018862	5018774	5018862	250
NCU03239	JUNC00003384	1	5019331	5019402	5019331	5019402	5019331	5019402	5019331	5019402	166
NCU03239	JUNC00003385	1	5019646	5019714	5019646	5019714	5019646	5019714	5019646	5019714	232
NCU03240	JUNC00003386	1	5026047	5026188	5026047	5026188	5026047	5026188	5026047	5026188	228
NCU03240	JUNC00003388	1	5026414	5026540	5026414	5026540	5026414	5026540	5026414	5026540	109
NCU03240	JUNC00003389	1	5027099	5027166	5027099	5027166	5027099	5027166	5027099	5027166	459
NCU03241	JUNC00003392	1	5030983	5031079	5030983	5031079	5030983	5031079	5030983	5031079	745
NCU03241	JUNC00003393	1	5031523	5031593	5031523	5031593	5031523	5031593	5031523	5031593	1358
NCU03241	JUNC00003394	1	5032257	5032316	5032257	5032316	5032257	5032316	5032257	5032316	1233
NCU03242	JUNC00003395	1	5034673	5034727	5034673	5034727	5034673	5034727	5034673	5034727	5
NCU03242	JUNC00003396	1	5035400	5035486	5035400	5035486	5035400	5035486	5035400	5035486	3
NCU03244	JUNC00003399	1	5040604	5040688	5040604	5040688	5040604	5040688	5040604	5040688	34
NCU03245	JUNC00003400	1	5042061	5042274	5042061	5042274	5042061	5042274	5042061	5042274	298
NCU03246	JUNC00003401	1	5043732	5043952	5043732	5043952	5043732	5043952	5043732	5043952	47
NCU03246	JUNC00003402	1	5044255	5044316	5044255	5044316	5044255	5044316	5044255	5044316	42
NCU03247	JUNC00003407	1	5050090	5050157	5050090	5050157	5050090	5050157	5050090	5050157	13
NCU03247	JUNC00003408	1	5050327	5050386	5050327	5050386	5050327	5050386	5050327	5050386	5
NCU03247	JUNC00003409	1	5050454	5050510	5050454	5050510	5050454	5050510	5050454	5050510	11
NCU03247	JUNC00003410	1	5050741	5050791	5050741	5050791	5050741	5050791	5050741	5050791	14
NCU03247	JUNC00003411	1	5051077	5051139	5051077	5051139	5051077	5051139	5051077	5051139	2
NCU03248	JUNC00003416	1	5056656	5056783	5056656	5056783	5056656	5056783	5056656	5056783	32
NCU03248	JUNC00003417	1	5056939	5057160	5056939	5057160	5056939	5057160	5056939	5057160	25
NCU03248	JUNC00003418	1	5058082	5058150	5058082	5058150	5058082	5058150	5058082	5058150	15
NCU03253	JUNC00003428	1	5075576	5075638	5075576	5075638	5075576	5075638	5075576	5075638	395
NCU03253	JUNC00003429	1	5075880	5075945	5075880	5075945	5075880	5075945	5075880	5075945	416
NCU03253	JUNC00003430	1	5076716	5076789	5076716	5076789	5076716	5076789	5076716	5076789	483
NCU03253	JUNC00003431	1	5076934	5077003	5076934	5077003	5076934	5077003	5076934	5077003	300
NCU11498	JUNC00003435	1	5085929	5086032	5085929	5086032	5085929	5086032	5085929	5086032	142
NCU11498	JUNC00003436	1	5086470	5086527	5086470	5086527	5086470	5086527	5086470	5086527	177
NCU11498	JUNC00003438	1	5087294	5087376	5087294	5087376	5087294	5087376	5087294	5087376	108
NCU03255	JUNC00003439	1	5090358	5090438	5090358	5090438	5090358	5090438	5090358	5090438	434
NCU03255	JUNC00003440	1	5090693	5090755	5090693	5090755	5090693	5090755	5090693	5090755	585
NCU03255	JUNC00003441	1	5090817	5090893	5090817	5090893	5090817	5090893	5090817	5090893	546
NCU03255	JUNC00003442	1	5091039	5091109	5091039	5091109	5091039	5091109	5091039	5091109	1210
NCU03255	JUNC00003443	1	5091198	5091259	5091198	5091259	5091198	5091259	5091198	5091259	651
NCU03257	JUNC00003446	1	5098033	5098106	5098033	5098106	5098033	5098106	5098033	5098106	317
NCU03257	JUNC00003447	1	5098438	5098529	5098438	5098529	5098438	5098529	5098438	5098529	238
NCU03257	JUNC00003448	1	5099468	5099528	5099468	5099528	5099468	5099528	5099468	5099528	682
NCU03258	JUNC00003451	1	5103406	5103458	5103406	5103458	5103406	5103458	5103406	5103458	352
NCU03258	JUNC00003452	1	5103772	5103824	5103772	5103824	5103772	5103824	5103772	5103824	419
NCU03258	JUNC00003453	1	5104074	5104131	5104074	5104131	5104074	5104131	5104074	5104131	506
NCU03258	JUNC00003455	1	5104410	5104484	5104410	5104484	5104410	5104484	5104410	5104484	778
NCU03258	JUNC00003456	1	5104595	5104663	5104595	5104663	5104595	5104663	5104595	5104663	362
NCU03258	JUNC00003457	1	5104769	5104835	5104769	5104835	5104769	5104835	5104769	5104835	459
NCU03258	JUNC00003458	1	5104913	5105004	5104913	5105004	5104913	5105004	5104913	5105004	307
NCU03260	JUNC00003462	1	5111830	5111913	5111830	5111913	5111830	5111913	5111830	5111913	154
NCU03263	JUNC00003465	1	5117447	5117503	5117447	5117503	5117447	5117503	5117447	5117503	169
NCU03263	JUNC00003466	1	5117804	5117868	5117804	5117868	5117804	5117868	5117804	5117868	121
NCU03263	JUNC00003467	1	5120534	5120598	5120534	5120598	5120534	5120598	5120534	5120598	566
NCU03265	JUNC00003471	1	5126850	5126934	5126850	5126934	5126850	5126934	5126850	5126934	41
NCU03266	JUNC00003472	1	5129622	5129718	5129622	5129718	5129622	5129718	5129622	5129718	74
NCU03266	JUNC00003473	1	5129830	5129897	5129830	5129897	5129830	5129897	5129830	5129897	81
NCU03267	JUNC00003474	1	5133144	5133212	5133144	5133212	5133144	5133212	5133144	5133212	213
NCU03268	JUNC00003477	1	5138084	5138145	5138084	5138145	5138084	5138145	5138084	5138145	353
NCU03268	JUNC00003478	1	5138303	5138374	5138303	5138374	5138303	5138374	5138303	5138374	197
NCU03271	JUNC00003480	1	5143087	5143201	5143087	5143201	5143087	5143201	5143087	5143201	2
NCU03274	JUNC00003484	1	5152910	5152990	5152910	5152990	5152910	5152990	5152910	5152990	256
NCU03274	JUNC00003487	1	5153113	5153717	5153113	5153717	5153113	5153717	5153113	5153717	71
NCU03274	JUNC00003488	1	5154137	5154266	5154137	5154266	5154137	5154266	5154137	5154266	39
NCU03276	JUNC00003492	1	5158123	5158231	5158123	5158231	5158123	5158231	5158123	5158231	55
NCU03276	JUNC00003493	1	5158275	5158345	5158275	5158345	5158275	5158345	5158275	5158345	262
NCU03276	JUNC00003495	1	5158981	5159105	5158981	5159105	5158981	5159105	5158981	5159105	185
NCU03278	JUNC00003497	1	5162027	5162105	5162027	5162105	5162027	5162105	5162027	5162105	90
NCU03280	JUNC00003498	1	5167817	5168046	5167817	5168046	5167817	5168046	5167817	5168046	312
NCU03280	JUNC00003499	1	5168263	5168347	5168263	5168347	5168263	5168347	5168263	5168347	208
NCU03281	JUNC00003500	1	5169771	5169869	5169771	5169869	5169771	5169869	5169771	5169869	1165
NCU03281	JUNC00003501	1	5169957	5170294	5169957	5170294	5169957	5170294	5169957	5170294	644
NCU03282	JUNC00003505	1	5171474	5171539	5171474	5171539	5171474	5171539	5171474	5171539	898
NCU03282	JUNC00003507	1	5171615	5171676	5171615	5171676	5171615	5171676	5171615	5171676	869
NCU03283	JUNC00003508	1	5172695	5172750	5172695	5172750	5172695	5172750	5172695	5172750	688
NCU03283	JUNC00003509	1	5172962	5173021	5172962	5173021	5172962	5173021	5172962	5173021	1254
NCU03283	JUNC00003511	1	5173158	5173315	5173158	5173315	5173158	5173315	5173158	5173315	81
NCU03284	JUNC00003513	1	5174475	5174601	5174475	5174601	5174475	5174601	5174475	5174601	663
NCU03284	JUNC00003514	1	5174886	5174947	5174886	5174947	5174886	5174947	5174886	5174947	582
NCU03285	JUNC00003517	1	5176371	5176490	5176371	5176490	5176371	5176490	5176371	5176490	135
NCU03285	JUNC00003518	1	5176581	5176654	5176581	5176654	5176581	5176654	5176581	5176654	248
NCU03285	JUNC00003519	1	5176819	5176888	5176819	5176888	5176819	5176888	5176819	5176888	131
NCU03288	JUNC00003522	1	5184632	5184698	5184632	5184698	5184632	5184698	5184632	5184698	2
NCU11500	JUNC00003527	1	5187430	5187490	5187430	5187490	5187430	5187490	5187430	5187490	21
NCU03289	JUNC00003528	1	5190455	5190521	5190455	5190521	5190455	5190521	5190455	5190521	140
NCU03289	JUNC00003529	1	5190713	5190911	5190713	5190911	5190713	5190911	5190713	5190911	207
NCU03290	JUNC00003530	1	5193106	5193242	5193106	5193242	5193106	5193242	5193106	5193242	622
NCU03290	JUNC00003532	1	5193448	5193504	5193448	5193504	5193448	5193504	5193448	5193504	814
NCU03290	JUNC00003534	1	5194877	5194948	5194877	5194948	5194877	5194948	5194877	5194948	1026
NCU03290	JUNC00003535	1	5195151	5195233	5195151	5195233	5195151	5195233	5195151	5195233	3005
NCU03290	JUNC00003536	1	5195350	5195706	5195350	5195706	5195350	5195706	5195350	5195706	629
NCU03291	JUNC00003537	1	5199111	5199163	5199111	5199163	5199111	5199163	5199111	5199163	22
NCU03292	JUNC00003538	1	5201836	5201895	5201836	5201895	5201836	5201895	5201836	5201895	110
NCU03292	JUNC00003539	1	5202994	5203046	5202994	5203046	5202994	5203046	5202994	5203046	153
NCU03292	JUNC00003540	1	5204327	5204384	5204327	5204384	5204327	5204384	5204327	5204384	274
NCU11246	JUNC00003542	1	5207334	5207392	5207334	5207392	5207334	5207392	5207334	5207392	343
NCU03294	JUNC00003549	1	5215795	5215863	5215795	5215863	5215795	5215863	5215795	5215863	15
NCU03295	JUNC00003552	1	5218156	5218265	5218156	5218265	5218156	5218265	5218156	5218265	55
NCU03295	JUNC00003553	1	5218754	5218843	5218754	5218843	5218754	5218843	5218754	5218843	66
NCU03295	JUNC00003554	1	5219263	5219344	5219263	5219344	5219263	5219344	5219263	5219344	71
NCU03295	JUNC00003555	1	5219519	5219595	5219519	5219595	5219519	5219595	5219519	5219595	80
NCU03296	JUNC00003558	1	5220031	5220183	5220031	5220183	5220031	5220183	5220031	5220183	15
NCU03297	JUNC00003560	1	5223278	5223334	5223278	5223334	5223278	5223334	5223278	5223334	1058
NCU03297	JUNC00003561	1	5223824	5224034	5223824	5224034	5223824	5224034	5223824	5224034	836
NCU10810	JUNC00003567	1	5227025	5227127	5227025	5227127	5227025	5227127	5227025	5227127	765
NCU10810	JUNC00003569	1	5228330	5228720	5228330	5228720	5228330	5228720	5228330	5228720	179
NCU10810	JUNC00003571	1	5228824	5228884	5228824	5228884	5228824	5228884	5228824	5228884	589
NCU10810	JUNC00003573	1	5229100	5229176	5229100	5229176	5229100	5229176	5229100	5229176	642
NCU03298	JUNC00003576	1	5233334	5233384	5233334	5233384	5233334	5233384	5233334	5233384	89
NCU03298	JUNC00003577	1	5234078	5234129	5234078	5234129	5234078	5234129	5234078	5234129	60
NCU03298	JUNC00003579	1	5234239	5234294	5234239	5234294	5234239	5234294	5234239	5234294	70
NCU03300	JUNC00003585	1	5245933	5246040	5245933	5246040	5245933	5246040	5245933	5246040	389
NCU03300	JUNC00003587	1	5246395	5246454	5246395	5246454	5246395	5246454	5246395	5246454	2961
NCU03300	JUNC00003588	1	5246542	5246616	5246542	5246616	5246542	5246616	5246542	5246616	1460
NCU10507	JUNC00003592	1	5251167	5251237	5251167	5251237	5251167	5251237	5251167	5251237	43
NCU03302	JUNC00003593	1	5253713	5253919	5253713	5253919	5253713	5253919	5253713	5253919	12821
NCU03302	JUNC00003595	1	5254020	5254311	5254020	5254311	5254020	5254311	5254020	5254311	9029
NCU03303	JUNC00003596	1	5256452	5256515	5256452	5256515	5256452	5256515	5256452	5256515	262
NCU03304	JUNC00003597	1	5257746	5257838	5257746	5257838	5257746	5257838	5257746	5257838	806
NCU03304	JUNC00003598	1	5257857	5257964	5257857	5257964	5257857	5257964	5257857	5257964	953
NCU03304	JUNC00003599	1	5258416	5258535	5258416	5258535	5258416	5258535	5258416	5258535	1699
NCU03305	JUNC00003600	1	5259084	5259147	5259084	5259147	5259084	5259147	5259084	5259147	214
NCU03305	JUNC00003602	1	5261929	5262012	5261929	5262012	5261929	5262012	5261929	5262012	315
NCU03306	JUNC00003603	1	5265536	5265631	5265536	5265631	5265536	5265631	5265536	5265631	1540
NCU03308	JUNC00003604	1	5268069	5268124	5268069	5268124	5268069	5268124	5268069	5268124	74
NCU03309	JUNC00003605	1	5270266	5270339	5270266	5270339	5270266	5270339	5270266	5270339	1830
NCU03309	JUNC00003607	1	5270422	5270646	5270422	5270646	5270422	5270646	5270422	5270646	1096
NCU03309	JUNC00003608	1	5270701	5270857	5270701	5270857	5270701	5270857	5270701	5270857	1088
NCU03310	JUNC00003609	1	5272112	5272171	5272112	5272171	5272112	5272171	5272112	5272171	1282
NCU03310	JUNC00003610	1	5272527	5272595	5272527	5272595	5272527	5272595	5272527	5272595	621
NCU03311	JUNC00003612	1	5273786	5273864	5273786	5273864	5273786	5273864	5273786	5273864	132
NCU03311	JUNC00003614	1	5273990	5274060	5273990	5274060	5273990	5274060	5273990	5274060	81
NCU03311	JUNC00003615	1	5274182	5274251	5274182	5274251	5274182	5274251	5274182	5274251	69
NCU03312	JUNC00003617	1	5275821	5275916	5275821	5275916	5275821	5275916	5275821	5275916	328
NCU03312	JUNC00003618	1	5277824	5277885	5277824	5277885	5277824	5277885	5277824	5277885	210
NCU03313	JUNC00003619	1	5280701	5280907	5280701	5280907	5280701	5280907	5280701	5280907	763
NCU03313	JUNC00003620	1	5281235	5281427	5281235	5281427	5281235	5281427	5281235	5281427	333
NCU03314	JUNC00003622	1	5282457	5282529	5282457	5282529	5282457	5282529	5282457	5282529	1280
NCU03314	JUNC00003623	1	5282641	5282701	5282641	5282701	5282641	5282701	5282641	5282701	464
NCU03314	JUNC00003624	1	5283054	5283592	5283054	5283592	5283054	5283592	5283054	5283592	674
NCU03315	JUNC00003628	1	5285024	5285083	5285024	5285083	5285024	5285083	5285024	5285083	282
NCU03316	JUNC00003629	1	5286741	5286823	5286741	5286823	5286741	5286823	5286741	5286823	118
NCU03317	JUNC00003630	1	5288789	5288869	5288789	5288869	5288789	5288869	5288789	5288869	210
NCU03318	JUNC00003641	1	5292782	5292841	5292782	5292841	5292782	5292841	5292782	5292841	179
NCU03318	JUNC00003642	1	5292899	5292973	5292899	5292973	5292899	5292973	5292899	5292973	181
NCU03318	JUNC00003643	1	5293116	5293183	5293116	5293183	5293116	5293183	5293116	5293183	218
NCU03318	JUNC00003644	1	5293905	5293971	5293905	5293971	5293905	5293971	5293905	5293971	190
NCU03319	JUNC00003647	1	5297350	5297427	5297350	5297427	5297350	5297427	5297350	5297427	766
NCU03319	JUNC00003648	1	5297540	5297620	5297540	5297620	5297540	5297620	5297540	5297620	711
NCU03319	JUNC00003649	1	5298114	5298186	5298114	5298186	5298114	5298186	5298114	5298186	1023
NCU03321	JUNC00003652	1	5303249	5303319	5303249	5303319	5303249	5303319	5303249	5303319	173
NCU03321	JUNC00003653	1	5303559	5303632	5303559	5303632	5303559	5303632	5303559	5303632	149
NCU03321	JUNC00003654	1	5303745	5303805	5303745	5303805	5303745	5303805	5303745	5303805	93
NCU03321	JUNC00003655	1	5305018	5305085	5305018	5305085	5305018	5305085	5305018	5305085	139
NCU03322	JUNC00003656	1	5307722	5307799	5307722	5307799	5307722	5307799	5307722	5307799	2
NCU03323	JUNC00003660	1	5310000	5310130	5310000	5310130	5310000	5310130	5310000	5310130	113
NCU03325	JUNC00003672	1	5315508	5315575	5315508	5315575	5315508	5315575	5315508	5315575	154
NCU03325	JUNC00003673	1	5316655	5316804	5316655	5316804	5316655	5316804	5316655	5316804	90
NCU09106	JUNC00003676	1	5342397	5342462	5342397	5342462	5342397	5342462	5342397	5342462	85
NCU09106	JUNC00003677	1	5343374	5343444	5343374	5343444	5343374	5343444	5343374	5343444	75
NCU09107	JUNC00003680	1	5344738	5344818	5344738	5344818	5344738	5344818	5344738	5344818	337
NCU09107	JUNC00003682	1	5345036	5345224	5345036	5345224	5345036	5345224	5345036	5345224	679
NCU09107	JUNC00003683	1	5345316	5345459	5345316	5345459	5345316	5345459	5345316	5345459	354
NCU09108	JUNC00003686	1	5347869	5347930	5347869	5347930	5347869	5347930	5347869	5347930	444
NCU09108	JUNC00003687	1	5347984	5348043	5347984	5348043	5347984	5348043	5347984	5348043	573
NCU09108	JUNC00003689	1	5348163	5348233	5348163	5348233	5348163	5348233	5348163	5348233	569
NCU09108	JUNC00003690	1	5348314	5348406	5348314	5348406	5348314	5348406	5348314	5348406	629
NCU09109	JUNC00003699	1	5354459	5354522	5354459	5354522	5354459	5354522	5354459	5354522	12431
NCU09109	JUNC00003700	1	5354623	5354679	5354623	5354679	5354623	5354679	5354623	5354679	8330
NCU09109	JUNC00003701	1	5354955	5355096	5354955	5355096	5354955	5355096	5354955	5355096	4176
NCU09111	JUNC00003704	1	5357829	5358054	5357829	5358054	5357829	5358054	5357829	5358054	2046
NCU09111	JUNC00003705	1	5358127	5358185	5358127	5358185	5358127	5358185	5358127	5358185	4846
NCU09111	JUNC00003707	1	5358206	5358263	5358206	5358263	5358206	5358263	5358206	5358263	5622
NCU09111	JUNC00003708	1	5358608	5358665	5358608	5358665	5358608	5358665	5358608	5358665	2227
NCU09111	JUNC00003710	1	5359605	5359660	5359605	5359660	5359605	5359660	5359605	5359660	2457
NCU09112	JUNC00003711	1	5362364	5362417	5362364	5362417	5362364	5362417	5362364	5362417	51
NCU09112	JUNC00003712	1	5363640	5363698	5363640	5363698	5363640	5363698	5363640	5363698	59
NCU11501	JUNC00003714	1	5367622	5367753	5367622	5367753	5367622	5367753	5367622	5367753	220
NCU11501	JUNC00003716	1	5368419	5368488	5368419	5368488	5368419	5368488	5368419	5368488	128
NCU11502	JUNC00003718	1	5371228	5371285	5371228	5371285	5371228	5371285	5371228	5371285	220
NCU10852	JUNC00003727	1	5377267	5377422	5377267	5377422	5377267	5377422	5377267	5377422	2171
NCU09115	JUNC00003733	1	5381023	5381081	5381023	5381081	5381023	5381081	5381023	5381081	972
NCU09115	JUNC00003735	1	5381592	5381647	5381592	5381647	5381592	5381647	5381592	5381647	796
NCU09115	JUNC00003736	1	5382142	5382206	5382142	5382206	5382142	5382206	5382142	5382206	368
NCU09116	JUNC00003737	1	5383146	5383233	5383146	5383233	5383146	5383233	5383146	5383233	840
NCU09116	JUNC00003738	1	5384390	5384460	5384390	5384460	5384390	5384460	5384390	5384460	607
NCU09116	JUNC00003739	1	5384494	5384564	5384494	5384564	5384494	5384564	5384494	5384564	451
NCU09117	JUNC00003747	1	5388514	5388600	5388514	5388600	5388514	5388600	5388514	5388600	321
NCU09118	JUNC00003748	1	5390657	5390715	5390657	5390715	5390657	5390715	5390657	5390715	253
NCU09118	JUNC00003750	1	5391408	5391465	5391408	5391465	5391408	5391465	5391408	5391465	610
NCU09118	JUNC00003751	1	5393127	5393187	5393127	5393187	5393127	5393187	5393127	5393187	200
NCU09118	JUNC00003753	1	5393411	5393603	5393411	5393603	5393411	5393603	5393411	5393603	206
NCU09119	JUNC00003758	1	5402824	5403227	5402824	5403227	5402824	5403227	5402824	5403227	1938
NCU09119	JUNC00003763	1	5403808	5403871	5403808	5403871	5403808	5403871	5403808	5403871	2275
NCU09119	JUNC00003764	1	5404005	5404090	5404005	5404090	5404005	5404090	5404005	5404090	917
NCU09120	JUNC00003765	1	5409168	5409274	5409168	5409274	5409168	5409274	5409168	5409274	58
NCU09120	JUNC00003766	1	5409819	5409982	5409819	5409982	5409819	5409982	5409819	5409982	46
NCU09121	JUNC00003767	1	5410876	5410972	5410876	5410972	5410876	5410972	5410876	5410972	298
NCU09121	JUNC00003768	1	5412580	5412655	5412580	5412655	5412580	5412655	5412580	5412655	257
NCU09121	JUNC00003769	1	5412851	5412973	5412851	5412973	5412851	5412973	5412851	5412973	167
NCU09122	JUNC00003771	1	5414289	5414347	5414289	5414347	5414289	5414347	5414289	5414347	363
NCU09122	JUNC00003772	1	5414498	5414596	5414498	5414596	5414498	5414596	5414498	5414596	306
NCU09123	JUNC00003778	1	5417277	5417471	5417277	5417471	5417277	5417471	5417277	5417471	1135
NCU09123	JUNC00003780	1	5417523	5417593	5417523	5417593	5417523	5417593	5417523	5417593	730
NCU09123	JUNC00003781	1	5417801	5417861	5417801	5417861	5417801	5417861	5417801	5417861	995
NCU09123	JUNC00003782	1	5418018	5418077	5418018	5418077	5418018	5418077	5418018	5418077	791
NCU09123	JUNC00003783	1	5418463	5418542	5418463	5418542	5418463	5418542	5418463	5418542	1105
NCU09125	JUNC00003784	1	5424898	5424963	5424898	5424963	5424898	5424963	5424898	5424963	1
NCU09126	JUNC00003787	1	5430708	5430772	5430708	5430772	5430708	5430772	5430708	5430772	2
NCU09127	JUNC00003788	1	5433825	5433925	5433825	5433925	5433825	5433925	5433825	5433925	3
NCU09128	JUNC00003791	1	5436058	5436124	5436058	5436124	5436058	5436124	5436058	5436124	58
NCU09128	JUNC00003792	1	5437064	5437116	5437064	5437116	5437064	5437116	5437064	5437116	43
NCU09128	JUNC00003795	1	5437722	5437786	5437722	5437786	5437722	5437786	5437722	5437786	46
NCU09128	JUNC00003796	1	5437914	5437967	5437914	5437967	5437914	5437967	5437914	5437967	44
NCU09128	JUNC00003797	1	5438133	5438358	5438133	5438358	5438133	5438358	5438133	5438358	41
NCU09129	JUNC00003798	1	5439721	5439785	5439721	5439785	5439721	5439785	5439721	5439785	669
NCU09129	JUNC00003800	1	5439913	5440034	5439913	5440034	5439913	5440034	5439913	5440034	509
NCU09130	JUNC00003801	1	5441110	5441167	5441110	5441167	5441110	5441167	5441110	5441167	95
NCU09130	JUNC00003803	1	5441654	5441708	5441654	5441708	5441654	5441708	5441654	5441708	128
NCU09130	JUNC00003804	1	5441778	5441838	5441778	5441838	5441778	5441838	5441778	5441838	157
NCU09131	JUNC00003805	1	5443876	5443939	5443876	5443939	5443876	5443939	5443876	5443939	97
NCU09131	JUNC00003806	1	5444003	5444064	5444003	5444064	5444003	5444064	5444003	5444064	137
NCU09131	JUNC00003807	1	5445174	5445243	5445174	5445243	5445174	5445243	5445174	5445243	162
NCU09132	JUNC00003809	1	5447296	5447367	5447296	5447367	5447296	5447367	5447296	5447367	2116
NCU09132	JUNC00003810	1	5447747	5448002	5447747	5448002	5447747	5448002	5447747	5448002	1827
NCU09132	JUNC00003812	1	5448126	5448184	5448126	5448184	5448126	5448184	5448126	5448184	1752
NCU09132	JUNC00003813	1	5448495	5448578	5448495	5448578	5448495	5448578	5448495	5448578	2100
NCU09132	JUNC00003814	1	5448637	5449019	5448637	5449019	5448637	5449019	5448637	5449019	645
NCU09133	JUNC00003817	1	5450866	5450926	5450866	5450926	5450866	5450926	5450866	5450926	1758
NCU09138	JUNC00003831	1	5464555	5464610	5464555	5464610	5464555	5464610	5464555	5464610	652
NCU09139	JUNC00003834	1	5466134	5466195	5466134	5466195	5466134	5466195	5466134	5466195	144
NCU09139	JUNC00003835	1	5466610	5466701	5466610	5466701	5466610	5466701	5466610	5466701	43
NCU09141	JUNC00003839	1	5471481	5471550	5471481	5471550	5471481	5471550	5471481	5471550	4182
NCU09141	JUNC00003840	1	5472119	5472200	5472119	5472200	5472119	5472200	5472119	5472200	5335
NCU09142	JUNC00003844	1	5475478	5475543	5475478	5475543	5475478	5475543	5475478	5475543	41
NCU09143	JUNC00003845	1	5477040	5477281	5477040	5477281	5477040	5477281	5477040	5477281	623
NCU09143	JUNC00003846	1	5477471	5477622	5477471	5477622	5477471	5477622	5477471	5477622	243
NCU09144	JUNC00003849	1	5480258	5480474	5480258	5480474	5480258	5480474	5480258	5480474	62
NCU08391	JUNC00003853	1	5503740	5503797	5503740	5503797	5503740	5503797	5503740	5503797	107
NCU08391	JUNC00003854	1	5503885	5503950	5503885	5503950	5503885	5503950	5503885	5503950	165
NCU08389	JUNC00003857	1	5507363	5507422	5507363	5507422	5507363	5507422	5507363	5507422	7478
NCU08389	JUNC00003859	1	5507599	5507664	5507599	5507664	5507599	5507664	5507599	5507664	7204
NCU08389	JUNC00003860	1	5507849	5508263	5507849	5508263	5507849	5508263	5507849	5508263	333
NCU08388	JUNC00003862	1	5509614	5509672	5509614	5509672	5509614	5509672	5509614	5509672	139
NCU08388	JUNC00003864	1	5509960	5510026	5509960	5510026	5509960	5510026	5509960	5510026	109
NCU08388	JUNC00003865	1	5510438	5510534	5510438	5510534	5510438	5510534	5510438	5510534	84
NCU08388	JUNC00003866	1	5510821	5510877	5510821	5510877	5510821	5510877	5510821	5510877	90
NCU08387	JUNC00003868	1	5511806	5511892	5511806	5511892	5511806	5511892	5511806	5511892	27
NCU08387	JUNC00003869	1	5512124	5512231	5512124	5512231	5512124	5512231	5512124	5512231	34
NCU08387	JUNC00003870	1	5512662	5512722	5512662	5512722	5512662	5512722	5512662	5512722	14
NCU08385	JUNC00003875	1	5517101	5517222	5517101	5517222	5517101	5517222	5517101	5517222	217
NCU08385	JUNC00003877	1	5518104	5518168	5518104	5518168	5518104	5518168	5518104	5518168	142
NCU08384	JUNC00003878	1	5519129	5519245	5519129	5519245	5519129	5519245	5519129	5519245	69
NCU08384	JUNC00003879	1	5520036	5520353	5520036	5520353	5520036	5520353	5520036	5520353	43
NCU08382	JUNC00003882	1	5527215	5527270	5527215	5527270	5527215	5527270	5527215	5527270	87
NCU08382	JUNC00003883	1	5527724	5527786	5527724	5527786	5527724	5527786	5527724	5527786	295
NCU08380	JUNC00003885	1	5548763	5549044	5548763	5549044	5548763	5549044	5548763	5549044	23
NCU08380	JUNC00003888	1	5548763	5549280	5548763	5549280	5548763	5549280	5548763	5549280	170
NCU08380	JUNC00003889	1	5549182	5549280	5549182	5549280	5549182	5549280	5549182	5549280	165
NCU08380	JUNC00003890	1	5549325	5549379	5549325	5549379	5549325	5549379	5549325	5549379	299
NCU08380	JUNC00003891	1	5550128	5550187	5550128	5550187	5550128	5550187	5550128	5550187	520
NCU08380	JUNC00003892	1	5550337	5550395	5550337	5550395	5550337	5550395	5550337	5550395	623
NCU08379	JUNC00003894	1	5552858	5553005	5552858	5553005	5552858	5553005	5552858	5553005	356
NCU08379	JUNC00003895	1	5553312	5553431	5553312	5553431	5553312	5553431	5553312	5553431	436
NCU08378	JUNC00003900	1	5558924	5559010	5558924	5559010	5558924	5559010	5558924	5559010	45
NCU08378	JUNC00003901	1	5559154	5559217	5559154	5559217	5559154	5559217	5559154	5559217	37
NCU08378	JUNC00003902	1	5560712	5560784	5560712	5560784	5560712	5560784	5560712	5560784	80
NCU11505	JUNC00003903	1	5562914	5562995	5562914	5562995	5562914	5562995	5562914	5562995	287
NCU11505	JUNC00003904	1	5563103	5563627	5563103	5563627	5563103	5563627	5563103	5563627	269
NCU08377	JUNC00003906	1	5565732	5565796	5565732	5565796	5565732	5565796	5565732	5565796	237
NCU08377	JUNC00003909	1	5571163	5571855	5571163	5571855	5571163	5571855	5571163	5571855	66
NCU08377	JUNC00003910	1	5572894	5573131	5572894	5573131	5572894	5573131	5572894	5573131	4
NCU11506	JUNC00003912	1	5579074	5579135	5579074	5579135	5579074	5579135	5579074	5579135	366
NCU11506	JUNC00003913	1	5579195	5579247	5579195	5579247	5579195	5579247	5579195	5579247	240
NCU08375	JUNC00003917	1	5581149	5581339	5581149	5581339	5581149	5581339	5581149	5581339	320
NCU08374	JUNC00003919	1	5582659	5582768	5582659	5582768	5582659	5582768	5582659	5582768	345
NCU08373	JUNC00003922	1	5584642	5584716	5584642	5584716	5584642	5584716	5584642	5584716	108
NCU08373	JUNC00003926	1	5588086	5588169	5588086	5588169	5588086	5588169	5588086	5588169	69
NCU08370	JUNC00003928	1	5597490	5597556	5597490	5597556	5597490	5597556	5597490	5597556	113
NCU08370	JUNC00003932	1	5598919	5598975	5598919	5598975	5598919	5598975	5598919	5598975	66
NCU08369	JUNC00003934	1	5600805	5600890	5600805	5600890	5600805	5600890	5600805	5600890	785
NCU11507	JUNC00003938	1	5607443	5607518	5607443	5607518	5607443	5607518	5607443	5607518	420
NCU11507	JUNC00003939	1	5607564	5607641	5607564	5607641	5607564	5607641	5607564	5607641	256
NCU11507	JUNC00003941	1	5607674	5607771	5607674	5607771	5607674	5607771	5607674	5607771	350
NCU08366	JUNC00003942	1	5610313	5610571	5610313	5610571	5610313	5610571	5610313	5610571	55
NCU08365	JUNC00003950	1	5615011	5615093	5615011	5615093	5615011	5615093	5615011	5615093	121
NCU08364	JUNC00003953	1	5616714	5616777	5616714	5616777	5616714	5616777	5616714	5616777	119
NCU08364	JUNC00003955	1	5617374	5617448	5617374	5617448	5617374	5617448	5617374	5617448	69
NCU08364	JUNC00003956	1	5617786	5617941	5617786	5617941	5617786	5617941	5617786	5617941	62
NCU08363	JUNC00003957	1	5620997	5621092	5620997	5621092	5620997	5621092	5620997	5621092	227
NCU08362	JUNC00003958	1	5623086	5623140	5623086	5623140	5623086	5623140	5623086	5623140	305
NCU08362	JUNC00003961	1	5623585	5623734	5623585	5623734	5623585	5623734	5623585	5623734	367
NCU08360	JUNC00003965	1	5631256	5631310	5631256	5631310	5631256	5631310	5631256	5631310	180
NCU08360	JUNC00003966	1	5631701	5631793	5631701	5631793	5631701	5631793	5631701	5631793	146
NCU08359	JUNC00003968	1	5633091	5633189	5633091	5633189	5633091	5633189	5633091	5633189	331
NCU08359	JUNC00003969	1	5633271	5633476	5633271	5633476	5633271	5633476	5633271	5633476	410
NCU08358	JUNC00003970	1	5636211	5636277	5636211	5636277	5636211	5636277	5636211	5636277	98
NCU08358	JUNC00003972	1	5639799	5639859	5639799	5639859	5639799	5639859	5639799	5639859	40
NCU11508	JUNC00003975	1	5642334	5642471	5642334	5642471	5642334	5642471	5642334	5642471	6
NCU08357	JUNC00003978	1	5644892	5644965	5644892	5644965	5644892	5644965	5644892	5644965	207
NCU08357	JUNC00003979	1	5645068	5645154	5645068	5645154	5645068	5645154	5645068	5645154	234
NCU08357	JUNC00003980	1	5646478	5646531	5646478	5646531	5646478	5646531	5646478	5646531	187
NCU08356	JUNC00003983	1	5648715	5648828	5648715	5648828	5648715	5648828	5648715	5648828	177
NCU08356	JUNC00003984	1	5650227	5650300	5650227	5650300	5650227	5650300	5650227	5650300	104
NCU08355	JUNC00003986	1	5651266	5651368	5651266	5651368	5651266	5651368	5651266	5651368	87
NCU08355	JUNC00003987	1	5651471	5651552	5651471	5651552	5651471	5651552	5651471	5651552	70
NCU08355	JUNC00003989	1	5651699	5651775	5651699	5651775	5651699	5651775	5651699	5651775	200
NCU08354	JUNC00003991	1	5652836	5652898	5652836	5652898	5652836	5652898	5652836	5652898	43
NCU11325	JUNC00003992	1	5656437	5656505	5656437	5656505	5656437	5656505	5656437	5656505	95
NCU11325	JUNC00003993	1	5656641	5656702	5656641	5656702	5656641	5656702	5656641	5656702	200
NCU11325	JUNC00003994	1	5657014	5657074	5657014	5657074	5657014	5657074	5657014	5657074	132
NCU08352	JUNC00003995	1	5658471	5658550	5658471	5658550	5658471	5658550	5658471	5658550	543
NCU08352	JUNC00003996	1	5659369	5659431	5659369	5659431	5659369	5659431	5659369	5659431	233
NCU08351	JUNC00003997	1	5660412	5660527	5660412	5660527	5660412	5660527	5660412	5660527	74
NCU08351	JUNC00003998	1	5660589	5660657	5660589	5660657	5660589	5660657	5660589	5660657	137
NCU08348	JUNC00003999	1	5669871	5670018	5669871	5670018	5669871	5670018	5669871	5670018	119
NCU08346	JUNC00004002	1	5679078	5679138	5679078	5679138	5679078	5679138	5679078	5679138	67
NCU08345	JUNC00004006	1	5680129	5680183	5680129	5680183	5680129	5680183	5680129	5680183	571
NCU08345	JUNC00004007	1	5680379	5680469	5680379	5680469	5680379	5680469	5680379	5680469	770
NCU08345	JUNC00004008	1	5680802	5680864	5680802	5680864	5680802	5680864	5680802	5680864	217
NCU08344	JUNC00004011	1	5681639	5681771	5681639	5681771	5681639	5681771	5681639	5681771	7021
NCU08344	JUNC00004012	1	5681846	5681905	5681846	5681905	5681846	5681905	5681846	5681905	5233
NCU08344	JUNC00004014	1	5681996	5682112	5681996	5682112	5681996	5682112	5681996	5682112	12330
NCU08343	JUNC00004017	1	5683345	5683402	5683345	5683402	5683345	5683402	5683345	5683402	215
NCU08343	JUNC00004018	1	5684084	5684146	5684084	5684146	5684084	5684146	5684084	5684146	366
NCU08342	JUNC00004021	1	5687289	5687369	5687289	5687369	5687289	5687369	5687289	5687369	145
NCU08341	JUNC00004023	1	5690012	5690088	5690012	5690088	5690012	5690088	5690012	5690088	90
NCU08340	JUNC00004024	1	5694902	5694976	5694902	5694976	5694902	5694976	5694902	5694976	3028
NCU08340	JUNC00004025	1	5695042	5695128	5695042	5695128	5695042	5695128	5695042	5695128	4166
NCU08340	JUNC00004026	1	5695373	5695464	5695373	5695464	5695373	5695464	5695373	5695464	6110
NCU08340	JUNC00004030	1	5695672	5696141	5695672	5696141	5695672	5696141	5695672	5696141	4358
NCU08339	JUNC00004031	1	5697439	5697597	5697439	5697597	5697439	5697597	5697439	5697597	1253
NCU08339	JUNC00004033	1	5697993	5698101	5697993	5698101	5697993	5698101	5697993	5698101	605
NCU08337	JUNC00004041	1	5704888	5704980	5704888	5704980	5704888	5704980	5704888	5704980	6
NCU08336	JUNC00004043	1	5706522	5706592	5706522	5706592	5706522	5706592	5706522	5706592	693
NCU08336	JUNC00004044	1	5707816	5707891	5707816	5707891	5707816	5707891	5707816	5707891	614
NCU08336	JUNC00004045	1	5708220	5708297	5708220	5708297	5708220	5708297	5708220	5708297	331
NCU08336	JUNC00004046	1	5708371	5708508	5708371	5708508	5708371	5708508	5708371	5708508	279
NCU08336	JUNC00004047	1	5708566	5708833	5708566	5708833	5708566	5708833	5708566	5708833	403
NCU11324	JUNC00004048	1	5712018	5712074	5712018	5712074	5712018	5712074	5712018	5712074	252
NCU11324	JUNC00004049	1	5712328	5712381	5712328	5712381	5712328	5712381	5712328	5712381	213
NCU11324	JUNC00004050	1	5712473	5712528	5712473	5712528	5712473	5712528	5712473	5712528	169
NCU11324	JUNC00004051	1	5712823	5712890	5712823	5712890	5712823	5712890	5712823	5712890	296
NCU11324	JUNC00004052	1	5713199	5713315	5713199	5713315	5713199	5713315	5713199	5713315	164
NCU11324	JUNC00004053	1	5713545	5713675	5713545	5713675	5713545	5713675	5713545	5713675	204
NCU11324	JUNC00004054	1	5713947	5714029	5713947	5714029	5713947	5714029	5713947	5714029	56
NCU08334	JUNC00004061	1	5716760	5717157	5716760	5717157	5716760	5717157	5716760	5717157	205
NCU08333	JUNC00004065	1	5726427	5726503	5726427	5726503	5726427	5726503	5726427	5726503	1245
NCU08332	JUNC00004070	1	5728329	5728447	5728329	5728447	5728329	5728447	5728329	5728447	20682
[truncated: 10,253 more rows]

## Sheet: Weak Matches
			NC10		NC12		NC10		NC12
Gene ID	Junction ID	Chromosome	Annotated Junction - Start	Annotated Junction - End	Annotated Junction - Start	Annotated Junction - End	Predicted Junction - Start	Predicted Junction - End	Predicted Junction - Start	Predicted Junction - End	Predicted Junction - Read Counts
NCU07504	JUNC00000158	1	383391	383544	383391	383544	383391	383464	383391	383464	95
NCU07504	JUNC00000159	1	383391	383544	383391	383544	383471	383542	383471	383542	87
NCU07442	JUNC00000279	1	616777	616855	616777	616855	616777	616844	616777	616844	233
NCU02136	JUNC00000589	1	1128595	1128809	1128595	1128809	1128595	1128811	1128595	1128811	4328
NCU02099	JUNC00000698	1	1295201	1295536	1295201	1295536	1295201	1295546	1295201	1295546	350
NCU02083	JUNC00000754	1	1399332	1399522	1399332	1399522	1399328	1399516	1399328	1399516	95
NCU02075	JUNC00000794	1	1451974	1452234	1451974	1452234	1452066	1452234	1452066	1452234	289
NCU01972	JUNC00001079	1	1820368	1820529	1820368	1820529	1820455	1820527	1820455	1820527	968
NCU01927	JUNC00001222	1	1992422	1992566	1992422	1992566	1992422	1992507	1992422	1992507	77
NCU01922	JUNC00001240	1	2023194	2023449	2023194	2023449	2023194	2023321	2023194	2023321	110
NCU01918	JUNC00001258	1	2036916	2036969	2036916	2036969	2036912	2036967	2036912	2036967	845
NCU01907	JUNC00001292	1	2076528	2076561	2076528	2076561	2076528	2076582	2076528	2076582	198
NCU01905	JUNC00001309	1	2081249	2081376	2081249	2081376	2081249	2081371	2081249	2081371	189
NCU01891	JUNC00001363	1	2129631	2129693	2129631	2129693	2129627	2129691	2129627	2129691	96
NCU01878	JUNC00001404	1	2180897	2180960	2180897	2180960	2180893	2180958	2180893	2180958	154
NCU09974	JUNC00001486	1	2354582	2354716	2354582	2354716	2354625	2354714	2354625	2354714	179
NCU02523	JUNC00001673	1	2609315	2609404	2609315	2609404	2609315	2609374	2609315	2609374	147
NCU02556	JUNC00001756	1	2724874	2724933	2724874	2724933	2724870	2724931	2724870	2724931	91
NCU02585	JUNC00001848	1	2820580	2820652	2820580	2820652	2820593	2820650	2820593	2820650	83
NCU02606	JUNC00001913	1	2884612	2884675	2884612	2884675	2884612	2884664	2884612	2884664	80
NCU02732	JUNC00002313	1	3359231	3359328	3359231	3359328	3359231	3359341	3359231	3359341	196
NCU11484	JUNC00002379	1	3408499	3408816	3408499	3408816	3408499	3408803	3408499	3408803	207
NCU11484	JUNC00002380	1	3408499	3408816	3408499	3408816	3408499	3408807	3408499	3408807	65
NCU11487	JUNC00002591	1	3711832	3711929	3711832	3711929	3711832	3711909	3711832	3711909	162
NCU03108	JUNC00003015	1	4589658	4589747	4589658	4589747	4589692	4589745	4589692	4589745	1134
NCU03148	JUNC00003124	1	4726494	4726806	4726494	4726806	4726490	4726570	4726490	4726570	934
NCU03148	JUNC00003125	1	4726494	4726806	4726494	4726806	4726572	4726804	4726572	4726804	889
NCU08367	JUNC00003936	1	5604641	5604742	5604641	5604742	5604679	5604740	5604679	5604740	206
NCU08348	JUNC00004000	1	5670798	5670964	5670798	5670964	5670798	5670893	5670798	5670893	350
NCU09216	JUNC00004210	1	5881648	5881756	5881648	5881756	5881648	5881752	5881648	5881752	672
NCU07375	JUNC00004400	1	6173014	6173053	6173014	6173053	6172987	6173051	6172987	6173051	113
NCU07374	JUNC00004402	1	6176666	6177080	6176666	6177080	6176666	6176720	6176666	6176720	85
NCU09877	JUNC00004500	1	6365427	6365461	6365427	6365461	6365396	6365459	6365396	6365459	67
NCU00964	JUNC00004593	1	6557823	6557894	6557823	6557894	6557835	6557892	6557835	6557892	124
NCU00945	JUNC00004645	1	6624944	6625004	6624944	6625004	6624944	6625017	6624944	6625017	93
NCU00916	JUNC00004724	1	6746826	6746927	6746826	6746927	6746826	6746885	6746826	6746885	91
NCU00883	JUNC00004815	1	6874931	6875139	6874931	6875139	6875080	6875137	6875080	6875137	77
NCU11524	JUNC00004901	1	6947055	6947120	6947055	6947120	6947061	6947118	6947061	6947118	63
NCU10894	JUNC00005051	1	7150356	7150529	7150356	7150529	7150352	7151169	7150352	7151169	134
NCU00689	JUNC00005357	1	7544541	7544688	7544541	7544688	7544541	7544606	7544541	7544606	88
NCU00689	JUNC00005358	1	7544541	7544688	7544541	7544688	7544631	7544686	7544631	7544686	82
NCU00642	JUNC00005499	1	7727618	7727675	7727618	7727675	7727618	7727682	7727618	7727682	310
NCU00609	JUNC00005617	1	7852213	7852285	7852213	7852285	7852209	7852283	7852209	7852283	238
NCU00595	JUNC00005652	1	7889026	7889068	7889026	7889068	7888999	7889066	7888999	7889066	370
NCU00499	JUNC00005946	1	8217395	8217956	8217395	8217956	8217317	8217958	8217317	8217958	230
NCU00499	JUNC00005945	1	8217395	8217956	8217395	8217956	8217317	8217954	8217317	8217954	3211
NCU02929	JUNC00006259	1	8660903	8660960	8660903	8660960	8660916	8660967	8660916	8660967	97
NCU02913	JUNC00006287	1	8714386	8714449	8714386	8714449	8714381	8714447	8714381	8714447	200
NCU02913	JUNC00006300	1	8717566	8717719	8717566	8717719	8717566	8717623	8717566	8717623	137
NCU11555	JUNC00006306	1	8719507	8719555	8719507	8719555	8719498	8719553	8719498	8719553	225
NCU11555	JUNC00006311	1	8720831	8721132	8720831	8721132	8720827	8720952	8720827	8720952	221
NCU11555	JUNC00006314	1	8720831	8721132	8720831	8721132	8721065	8721130	8721065	8721130	266
NCU02853	JUNC00006399	1	8913936	8914087	8913936	8914087	8913932	8913988	8913932	8913988	85
NCU02789	JUNC00006591	1	9185455	9185816	9185455	9185816	9185752	9185814	9185752	9185814	78
NCU02775	JUNC00006634	1	9235238	9235739	9235238	9235739	9235238	9235296	9235238	9235296	223
NCU02775	JUNC00006636	1	9235238	9235739	9235238	9235739	9235592	9235737	9235592	9235737	284
NCU09265	JUNC00006682	1	9361505	9361608	9361505	9361608	9361505	9361567	9361505	9361567	681
NCU09242	JUNC00006749	1	9437805	9437853	9437805	9437853	9436851	9437851	9436851	9437851	76
NCU08612	JUNC00006841	1	9602528	9602588	9602528	9602588	9602291	9602588	9602291	9602588	274
NCU08633	JUNC00006890	1	9660959	9661078	9660959	9661078	9660959	9661172	9660959	9661172	146
NCU03504	JUNC00007162	2	456334	456493	456334	456493	456334	456445	456334	456445	132
NCU03493	JUNC00007183	2	493829	493922	493829	493922	493829	493893	493829	493893	187
NCU06846	JUNC00007845	2	1778743	1778898	1778743	1778898	1778752	1778896	1778752	1778896	100
NCU06821	JUNC00007922	2	1862157	1862236	1862157	1862236	1862151	1862234	1862151	1862234	65
NCU06757	JUNC00008042	2	2042324	2042612	2042324	2042612	2042456	2042610	2042456	2042610	91
NCU06752	JUNC00008053	2	2063449	2063668	2063449	2063668	2063449	2063642	2063449	2063642	70
NCU06750	JUNC00008058	2	2066707	2066850	2066707	2066850	2066734	2066851	2066734	2066851	66
NCU06741	JUNC00008075	2	2089047	2089556	2089047	2089556	2081719	2089554	2081719	2089554	572
NCU06741	JUNC00008086	2	2089047	2089556	2089047	2089556	2089050	2089554	2089050	2089554	498
NCU06741	JUNC00008087	2	2089047	2089556	2089047	2089556	2089420	2089554	2089420	2089554	274
NCU11426	JUNC00008114	2	2174719	2175099	2174719	2175099	2174719	2174833	2174719	2174833	397
NCU11426	JUNC00008115	2	2174719	2175099	2174719	2175099	2174919	2175097	2174919	2175097	373
NCU01788	JUNC00008286	2	2440342	2440654	2440342	2440654	2440413	2440652	2440413	2440652	118
NCU01768	JUNC00008350	2	2503506	2503556	2503506	2503556	2503503	2503554	2503503	2503554	1788
NCU01768	JUNC00008352	2	2504183	2504312	2504183	2504312	2504240	2504310	2504240	2504310	118
NCU01605	JUNC00008704	2	2978666	2978896	2978666	2978896	2978841	2978894	2978841	2978894	505
NCU08705	JUNC00009209	2	3747391	3747492	3747391	3747492	3747403	3747490	3747403	3747490	275
NCU08726	JUNC00009269	2	3808830	3809331	3808830	3809331	3808830	3808979	3808830	3808979	86
NCU11957	JUNC00009333	2	3991659	3991951	3991659	3991951	3991659	3991728	3991659	3991728	199
NCU09486	JUNC00009616	2	4436023	4436241	4436023	4436241	4436026	4436239	4436026	4436239	118
NCU05663	JUNC00009795	3	403031	403177	403031	403177	403062	403175	403062	403175	124
NCU07850	JUNC00010087	3	1101432	1101470	1101432	1101470	1101411	1101468	1101411	1101468	261
NCU06406	JUNC00010224	3	1279702	1279816	1279702	1279816	1279757	1279814	1279757	1279814	207
NCU10397	JUNC00010235	3	1286646	1286691	1286646	1286691	1286535	1286689	1286535	1286689	93
NCU06462	JUNC00010372	3	1492270	1492441	1492270	1492441	1492270	1492339	1492270	1492339	67
NCU06462	JUNC00010374	3	1492270	1492441	1492270	1492441	1492370	1492439	1492370	1492439	104
NCU06509	JUNC00010496	3	1685775	1685977	1685775	1685977	1685781	1685975	1685781	1685975	462
NCU06202	JUNC00010603	3	1884835	1884888	1884835	1884888	1884829	1884886	1884829	1884886	154
NCU06240	JUNC00010737	3	2020558	2021174	2020558	2021174	2020567	2020905	2020567	2020905	74
NCU06249	JUNC00010763	3	2047835	2047941	2047835	2047941	2047835	2048035	2047835	2048035	76
NCU00003	JUNC00010850	3	2241254	2241471	2241254	2241471	2241254	2242490	2241254	2242490	232
NCU00080	JUNC00011084	3	2540510	2540586	2540510	2540586	2540510	2540570	2540510	2540570	681
NCU00121	JUNC00011221	3	2688220	2688280	2688220	2688280	2688220	2688275	2688220	2688275	78
NCU00233	JUNC00011521	3	3106213	3106344	3106213	3106344	3106237	3106342	3106237	3106342	67
NCU00415	JUNC00012036	3	3778306	3778382	3778306	3778382	3778327	3778380	3778327	3778380	97
NCU00432	JUNC00012094	3	3841650	3841789	3841650	3841789	3841611	3841787	3841611	3841787	64
NCU00468	JUNC00012210	3	3968294	3968730	3968294	3968730	3968294	3968695	3968294	3968695	261
NCU00480	JUNC00012237	3	4005352	4005407	4005352	4005407	4005349	4005405	4005349	4005405	235
NCU00483	JUNC00012247	3	4019138	4019241	4019138	4019241	4019138	4019194	4019138	4019194	64
NCU00486	JUNC00012255	3	4025651	4025704	4025651	4025704	4025651	4025720	4025651	4025720	293
NCU00488	JUNC00012261	3	4030535	4030637	4030535	4030637	4030535	4030602	4030535	4030602	661
NCU08998	JUNC00012397	3	4175546	4175747	4175546	4175747	4175532	4175745	4175532	4175745	87
NCU08998	JUNC00012402	3	4175546	4175747	4175546	4175747	4175652	4175745	4175652	4175745	92
NCU07569	JUNC00012496	3	4323689	4323783	4323689	4323783	4323728	4323781	4323728	4323781	162
NCU07535	JUNC00012596	3	4459190	4459662	4459190	4459662	4459307	4459660	4459307	4459660	68
NCU08565	JUNC00012717	3	4893624	4893764	4893624	4893764	4893624	4893684	4893624	4893684	87
NCU08793	JUNC00012814	3	5105832	5105927	5105832	5105927	5105832	5105921	5105832	5105921	308
NCU09656	JUNC00012973	4	87023	87081	87023	87081	87019	87079	87019	87079	380
NCU07960	JUNC00013325	4	1217590	1217659	1217590	1217659	1217590	1217669	1217590	1217669	341
NCU07933	JUNC00013408	4	1312258	1312284	1312258	1312284	1312258	1312429	1312258	1312429	176
NCU07933	JUNC00013407	4	1312258	1312284	1312258	1312284	1312258	1312420	1312258	1312420	332
NCU06594	JUNC00013718	4	1748729	1748784	1748729	1748784	1748725	1748778	1748725	1748778	245
NCU11705	JUNC00013823	4	1876997	1877056	1876997	1877056	1876997	1877059	1876997	1877059	222
NCU08317	JUNC00014202	4	2428958	2429258	2428958	2429258	2429168	2429256	2429168	2429256	73
NCU06401	JUNC00014347	4	2633372	2633568	2633372	2633568	2633472	2633566	2633472	2633566	148
NCU06401	JUNC00014348	4	2633679	2634264	2633679	2634264	2633630	2634262	2633630	2634262	203
NCU06371	JUNC00014440	4	2756995	2757082	2756995	2757082	2756995	2757065	2756995	2757065	67
NCU04449	JUNC00014855	4	3323350	3323405	3323350	3323405	3323341	3323403	3323341	3323403	94
NCU08664	JUNC00015463	4	4180553	4180638	4180553	4180638	4180549	4180626	4180549	4180626	190
NCU07333	JUNC00015526	4	4340452	4340604	4340452	4340604	4340512	4340602	4340512	4340602	244
NCU07333	JUNC00015532	4	4342172	4342277	4342172	4342277	4342182	4342275	4342182	4342275	139
NCU07319	JUNC00015588	4	4380608	4380650	4380608	4380650	4380590	4380648	4380590	4380648	329
NCU07255	JUNC00015760	4	4614731	4614986	4614731	4614986	4614731	4614788	4614731	4614788	69
NCU07255	JUNC00015761	4	4614731	4614986	4614731	4614986	4614912	4614984	4614912	4614984	129
NCU06963	JUNC00015782	4	4677054	4677362	4677054	4677362	4677291	4677360	4677291	4677360	220
NCU07033	JUNC00015995	4	4979083	4979142	4979083	4979142	4979062	4979140	4979062	4979140	324
NCU07033	JUNC00015999	4	4979916	4979987	4979916	4979987	4979895	4979985	4979895	4979985	480
NCU11775	JUNC00016169	4	5361093	5361121	5361093	5361121	5361063	5361119	5361063	5361119	392
NCU05291	JUNC00016232	4	5444669	5444737	5444669	5444737	5444665	5444735	5444665	5444735	341
NCU05277	JUNC00016278	4	5495617	5495751	5495617	5495751	5495617	5495732	5495617	5495732	279
NCU05161	JUNC00016597	4	5910995	5911115	5910995	5911115	5911058	5911113	5911058	5911113	300
NCU08859	JUNC00016664	5	100016	100131	100016	100131	100012	100125	100012	100125	558
NCU08848	JUNC00016696	5	162960	163041	162960	163041	162960	163072	162960	163072	87
NCU07745	JUNC00016883	5	449268	449451	449268	449451	449393	449449	449393	449449	459
NCU09686	JUNC00017061	5	842298	842361	842298	842361	842298	842353	842298	842353	117
NCU09673	JUNC00017078	5	877936	878028	877936	878028	877932	878026	877932	878026	168
NCU04566	JUNC00017416	5	1660992	1661096	1660992	1661096	1660827	1661094	1660827	1661094	190
NCU04560	JUNC00017436	5	1684025	1684403	1684025	1684403	1684025	1684100	1684025	1684100	78
NCU03641	JUNC00017553	5	1921414	1921651	1921414	1921651	1921591	1921649	1921591	1921649	131
NCU03661	JUNC00017625	5	2006723	2006804	2006723	2006804	2006723	2006775	2006723	2006775	275
NCU03668	JUNC00017639	5	2020686	2020762	2020686	2020762	2020707	2020760	2020707	2020760	88
NCU03750	JUNC00017878	5	2295285	2295480	2295285	2295480	2295389	2295478	2295389	2295478	77
NCU01036	JUNC00018237	5	2732751	2732818	2732751	2732818	2732761	2732818	2732761	2732818	391
NCU01381	JUNC00019175	5	3841579	3841719	3841579	3841719	3841570	3841717	3841570	3841717	497
NCU10337	JUNC00019237	5	3947821	3947962	3947821	3947962	3947821	3948023	3947821	3948023	63
NCU01417	JUNC00019265	5	4003093	4003177	4003093	4003177	4003111	4003175	4003111	4003175	229
NCU01432	JUNC00019920	5	4767026	4767093	4767026	4767093	4767036	4767091	4767036	4767091	245
NCU04101	JUNC00019966	5	4827802	4827862	4827802	4827862	4827790	4827860	4827790	4827860	155
NCU04101	JUNC00019967	5	4827997	4828422	4827997	4828422	4828345	4828420	4828345	4828420	260
NCU04149	JUNC00020111	5	5008156	5008355	5008156	5008355	5008156	5008219	5008156	5008219	62
NCU04164	JUNC00020136	5	5048463	5048520	5048463	5048520	5048459	5048514	5048459	5048514	952
NCU04194	JUNC00020245	5	5163573	5163643	5163573	5163643	5163592	5163641	5163592	5163641	130
NCU04245	JUNC00020355	5	5342346	5342471	5342346	5342471	5342352	5342469	5342352	5342469	167
NCU04255	JUNC00020382	5	5380722	5380778	5380722	5380778	5380722	5380773	5380722	5380773	218
NCU04291	JUNC00020482	5	5520205	5520262	5520205	5520262	5520199	5520260	5520199	5520260	74
NCU08924	JUNC00020583	5	5718463	5718592	5718463	5718592	5718463	5718599	5718463	5718599	230
NCU08939	JUNC00020626	5	5769564	5769662	5769564	5769662	5769606	5769660	5769606	5769660	280
NCU12072	JUNC00021100	6	295545	295607	295545	295607	295545	295704	295545	295704	159
NCU04747	JUNC00021252	6	654872	654920	654872	654920	654839	654918	654839	654918	117
NCU04767	JUNC00021313	6	747190	747285	747190	747285	747157	747283	747157	747283	156
NCU05639	JUNC00021660	6	1237619	1238029	1237619	1238029	1237619	1237763	1237619	1237763	474
NCU10477	JUNC00021672	6	1251699	1251768	1251699	1251768	1251699	1251770	1251699	1251770	856
NCU05608	JUNC00021715	6	1347287	1347369	1347287	1347369	1347167	1347367	1347167	1347367	113
NCU05585	JUNC00021785	6	1423513	1423626	1423513	1423626	1423513	1423603	1423513	1423603	62
NCU05581	JUNC00021792	6	1437892	1437972	1437892	1437972	1437905	1437970	1437905	1437970	102
NCU03981	JUNC00022397	6	2308666	2308711	2326539	2326584	2308657	2308709	2326540	2326592	87
NCU03969	JUNC00022442	6	2356705	2356886	2278364	2278545	2356705	2356869	2278380	2278544	84
NCU03928	JUNC00022541	6	2474730	2474894	2160356	2160520	2474820	2474892	2160357	2160429	141
NCU03926	JUNC00022543	6	2478438	2478491	2156759	2156812	2478438	2478555	2156694	2156811	301
NCU03878	JUNC00022660	6	2628041	2628143	2007107	2007209	2628041	2628103	2007146	2007208	66
NCU03878	JUNC00022662	6	2629314	2629436	2005814	2005936	2629314	2629404	2005845	2005935	84
NCU03853	JUNC00022741	6	2740278	2740442	1894808	1894972	2740278	2740429	1894820	1894971	395
NCU06012	JUNC00022779	6	3089990	3090061	3089990	3090061	3089986	3090055	3089986	3090055	91
NCU05920	JUNC00023064	6	3470836	3471112	3470836	3471112	3470836	3470918	3470836	3470918	71
NCU05909	JUNC00023076	6	3499972	3500216	3499972	3500216	3500128	3500218	3500128	3500218	139
NCU05149	JUNC00023108	6	3575230	3575547	3575230	3575547	3575230	3575298	3575230	3575298	133
NCU05061	JUNC00023274	6	3875803	3875910	3875803	3875910	3875803	3875857	3875803	3875857	158
NCU05830	JUNC00023628	7	284786	284869	3970435	3970518	284786	284861	3970443	3970518	65
NCU08136	JUNC00023928	7	760496	760690	3494614	3494808	760496	760548	3494756	3494808	65
NCU02261	JUNC00024163	7	1110218	1110322	3144982	3145086	1110218	1110300	3145004	3145086	848
NCU02289	JUNC00024259	7	1214232	1214335	3040969	3041072	1214117	1214333	3040971	3041187	3361
NCU02310	JUNC00024303	7	1283995	1284190	2971114	2971309	1283995	1284954	2970350	2971309	107
NCU02336	JUNC00024349	7	1387032	1387097	2868207	2868272	1387028	1387091	2868213	2868276	95
NCU02343	JUNC00024367	7	1409789	1409887	2845417	2845515	1409798	1409885	2845419	2845506	583
NCU02359	JUNC00024409	7	1501056	1501243	2754061	2754248	1501056	1501214	2754090	2754248	73
NCU02382	JUNC00024508	7	1561855	1562131	2693173	2693449	1561855	1561920	2693384	2693449	139
NCU02386	JUNC00024524	7	1577444	1577520	2677784	2677860	1577444	1577503	2677801	2677860	145
NCU02387	JUNC00024536	7	1583696	1583858	2671446	2671608	1583787	1583860	2671444	2671517	74
NCU02397	JUNC00024568	7	1607637	1607738	2647566	2647667	1607637	1607716	2647588	2647667	1021
NCU02409	JUNC00024633	7	1655193	1655420	2599884	2600111	1655193	1655245	2600059	2600111	181
NCU02409	JUNC00024634	7	1655193	1655420	2599884	2600111	1655365	1655418	2599886	2599939	215
NCU02438	JUNC00024738	7	1771235	1771301	2484003	2484069	1771235	1771293	2484011	2484069	1066
NCU06081	JUNC00024945	7	2380770	2380839	1874465	1874534	2380770	2380872	1874432	1874534	1091
NCU04557	JUNC00025206	7	2802132	2802196	1453108	1453172	2802123	2802186	1453118	1453181	248
NCU09716	JUNC00025255	7	2880612	2880764	1374540	1374692	2880612	2880768	1374536	1374692	186
NCU09570	JUNC00025397	7	3285905	3285994	969310	969399	3285924	3285992	969312	969380	91
NCU06929	JUNC00025479	7	3457432	3457500	797804	797872	3457438	3457498	797806	797866	467
NCU06879	JUNC00025550	7	3615806	3616017	639287	639498	3615806	3615997	639307	639498	88
NCU09271	JUNC00025814	7	4127823	4127970	127334	127481	4127699	4127968	127336	127605	92

## Sheet: Alternative Splicing
			NC10		NC12				NC10		NC12
Gene ID	Annotated Junction ID	Chromosome	Annotated Junction - Start	Annotated Junction - End	Annotated Junction - Start	Annotated Junction - End	Annotated Junction - Read Counts	Alternative Junction ID	Alternative Junction - Start	Alternative Junction - End	Alternative Junction - Start	Alternative Junction - End	Alternative Junction - Read Counts
NCU08110	JUNC00000116	1	308212	308322	308212	308322	50	JUNC00000117	308216	308321	308216	308321	173
NCU07495	JUNC00000165	1	417860	417935	417860	417935	241	JUNC00000166	417860	417943	417860	417943	296
NCU07437	JUNC00000294	1	631500	631576	631500	631576	2706	JUNC00000275	613977	631575	613977	631575	272
NCU09089	JUNC00000397	1	821674	821748	821674	821748	455	JUNC00000398	821674	822127	821674	822127	3063
NCU02136	JUNC00000586	1	1128111	1128189	1128111	1128189	4893	JUNC00000576	1108714	1128188	1108714	1128188	301
NCU02124	JUNC00000628	1	1165915	1165975	1165915	1165975	3422	JUNC00000627	1165912	1165971	1165912	1165971	149
NCU02099	JUNC00000695	1	1295011	1295156	1295011	1295156	497	JUNC00000696	1295011	1295253	1295011	1295253	333
NCU02099	JUNC00000695	1	1295011	1295156	1295011	1295156	497	JUNC00000697	1295011	1295546	1295011	1295546	70
NCU02095	JUNC00000704	1	1309245	1309337	1309245	1309337	217	JUNC00000703	1309242	1309336	1309242	1309336	161
NCU02094	JUNC00000707	1	1315463	1315546	1315463	1315546	91	JUNC00000708	1315463	1315590	1315463	1315590	108
NCU02057	JUNC00000824	1	1513441	1513504	1513441	1513504	1	JUNC00000825	1513444	1513503	1513444	1513503	87
NCU02044	JUNC00000866	1	1575241	1575448	1575241	1575448	2329	JUNC00000861	1563210	1575447	1563210	1575447	150
NCU01977	JUNC00001050	1	1801256	1801940	1801256	1801940	849	JUNC00001049	1801256	1801690	1801256	1801690	100
NCU01977	JUNC00001050	1	1801256	1801940	1801256	1801940	849	JUNC00001048	1801256	1801571	1801256	1801571	61
NCU01972	JUNC00001077	1	1819496	1819586	1819496	1819586	23	JUNC00001078	1819508	1819585	1819508	1819585	284
NCU01929	JUNC00001212	1	1987013	1987098	1987013	1987098	417	JUNC00001213	1987013	1987129	1987013	1987129	84
NCU01924	JUNC00001236	1	2005926	2006191	2005926	2006191	123	JUNC00001234	2005923	2006190	2005923	2006190	185
NCU02542	JUNC00001720	1	2675121	2676463	2675121	2676463	682	JUNC00001722	2676411	2676462	2676411	2676462	90
NCU02588	JUNC00001856	1	2828210	2828304	2828210	2828304	582	JUNC00001857	2828210	2828312	2828210	2828312	83
NCU02591	JUNC00001866	1	2839225	2839278	2839225	2839278	33	JUNC00001865	2839222	2839277	2839222	2839277	64
NCU02644	JUNC00002052	1	3045962	3046622	3045962	3046622	167	JUNC00002051	3045896	3046621	3045896	3046621	137
NCU02707	JUNC00002241	1	3266905	3266968	3266905	3266968	722	JUNC00002240	3266902	3266967	3266902	3266967	140
NCU10498	JUNC00002246	1	3268374	3268502	3268374	3268502	5108	JUNC00002245	3268372	3268499	3268372	3268499	62
NCU02716	JUNC00002264	1	3300270	3300372	3300270	3300372	109	JUNC00002265	3300298	3300371	3300298	3300371	115
NCU02718	JUNC00002270	1	3304649	3305613	3304649	3305613	397	JUNC00002271	3305211	3305612	3305211	3305612	67
NCU02731	JUNC00002308	1	3354888	3354967	3354888	3354967	52	JUNC00002310	3354888	3354980	3354888	3354980	173
NCU02736	JUNC00002325	1	3370553	3370828	3370553	3370828	3082	JUNC00002326	3370553	3370835	3370553	3370835	63
NCU02744	JUNC00002360	1	3400189	3400288	3400189	3400288	18936	JUNC00002359	3400178	3400287	3400178	3400287	133
NCU11484	JUNC00002381	1	3408850	3409082	3408850	3409082	17	JUNC00002378	3408356	3409081	3408356	3409081	61
NCU11484	JUNC00002381	1	3408850	3409082	3408850	3409082	17	JUNC00002383	3408874	3409081	3408874	3409081	767
NCU09377	JUNC00002473	1	3523824	3523878	3523824	3523878	60	JUNC00002474	3523824	3523883	3523824	3523883	94
NCU09377	JUNC00002473	1	3523824	3523878	3523824	3523878	60	JUNC00002476	3523827	3523883	3523827	3523883	75
NCU10352	JUNC00002533	1	3588459	3588563	3588459	3588563	1155	JUNC00002534	3588459	3588799	3588459	3588799	168
NCU10352	JUNC00002536	1	3588941	3589038	3588941	3589038	1047	JUNC00002537	3588984	3589037	3588984	3589037	135
NCU09995	JUNC00002562	1	3674910	3675301	3674910	3675301	5478	JUNC00002560	3674906	3675300	3674906	3675300	224
NCU09995	JUNC00002562	1	3674910	3675301	3674910	3675301	5478	JUNC00002564	3674910	3675640	3674910	3675640	377
NCU09995	JUNC00002562	1	3674910	3675301	3674910	3675301	5478	JUNC00002563	3674910	3675624	3674910	3675624	62
NCU09995	JUNC00002566	1	3675352	3675641	3675352	3675641	4834	JUNC00002565	3675352	3675624	3675352	3675624	485
NCU09995	JUNC00002566	1	3675352	3675641	3675352	3675641	4834	JUNC00002567	3675352	3675645	3675352	3675645	124
NCU09813	JUNC00002706	1	4136030	4136248	4136030	4136248	365	JUNC00002707	4136112	4136247	4136112	4136247	403
NCU09319	JUNC00002791	1	4259264	4259364	4259264	4259364	98	JUNC00002792	4259287	4259363	4259287	4259363	100
NCU03061	JUNC00002847	1	4387275	4387343	4387275	4387343	109	JUNC00002849	4387275	4387414	4387275	4387414	382
NCU03100	JUNC00002983	1	4553596	4553913	4553596	4553913	4838	JUNC00002982	4553596	4553819	4553596	4553819	584
NCU03100	JUNC00002987	1	4554573	4554653	4554573	4554653	5142	JUNC00002986	4554477	4554652	4554477	4554652	923
NCU03152	JUNC00003147	1	4734189	4734275	4734189	4734275	1525	JUNC00003146	4734189	4734269	4734189	4734269	91
NCU03191	JUNC00003250	1	4860620	4860712	4860620	4860712	70	JUNC00003251	4860638	4860711	4860638	4860711	92
NCU03276	JUNC00003492	1	5158123	5158231	5158123	5158231	55	JUNC00003491	5158046	5158230	5158046	5158230	171
NCU03281	JUNC00003501	1	5169957	5170294	5169957	5170294	644	JUNC00003502	5170059	5170293	5170059	5170293	216
NCU03290	JUNC00003532	1	5193448	5193504	5193448	5193504	814	JUNC00003533	5193448	5194947	5193448	5194947	85
NCU03297	JUNC00003560	1	5223278	5223334	5223278	5223334	1058	JUNC00003550	5215874	5223333	5215874	5223333	100
NCU10810	JUNC00003569	1	5228330	5228720	5228330	5228720	179	JUNC00003568	5228330	5228398	5228330	5228398	301
NCU03305	JUNC00003600	1	5259084	5259147	5259084	5259147	214	JUNC00003583	5240970	5259146	5240970	5259146	79
NCU03300	JUNC00003587	1	5246395	5246454	5246395	5246454	2961	JUNC00003586	5246393	5246451	5246393	5246451	72
NCU03302	JUNC00003593	1	5253713	5253919	5253713	5253919	12821	JUNC00003594	5253713	5253921	5253713	5253921	78
NCU03314	JUNC00003624	1	5283054	5283592	5283054	5283592	674	JUNC00003625	5283054	5283610	5283054	5283610	82
NCU03314	JUNC00003624	1	5283054	5283592	5283054	5283592	674	JUNC00003626	5283054	5283711	5283054	5283711	69
NCU09111	JUNC00003707	1	5358206	5358263	5358206	5358263	5622	JUNC00003675	5341071	5358262	5341071	5358262	405
NCU11501	JUNC00003716	1	5368419	5368488	5368419	5368488	128	JUNC00003717	5368419	5368513	5368419	5368513	100
NCU09132	JUNC00003810	1	5447747	5448002	5447747	5448002	1827	JUNC00003811	5447747	5450844	5447747	5450844	77
NCU09138	JUNC00003831	1	5464555	5464610	5464555	5464610	652	JUNC00003832	5464555	5466756	5464555	5466756	98
NCU09141	JUNC00003839	1	5471481	5471550	5471481	5471550	4182	JUNC00003837	5471477	5471545	5471477	5471545	158
NCU09143	JUNC00003846	1	5477471	5477622	5477471	5477622	243	JUNC00003847	5477471	5477627	5477471	5477627	777
NCU08339	JUNC00004031	1	5697439	5697597	5697439	5697597	1253	JUNC00004032	5697439	5708668	5697439	5708668	80
NCU08332	JUNC00004070	1	5728329	5728447	5728329	5728447	20682	JUNC00004071	5728329	5729438	5728329	5729438	170
NCU09210	JUNC00004164	1	5850873	5850929	5850873	5850929	7524	JUNC00004152	5845659	5850932	5845659	5850932	1226
NCU09212	JUNC00004173	1	5862013	5862352	5862013	5862352	263	JUNC00004172	5862013	5862123	5862013	5862123	297
NCU09212	JUNC00004173	1	5862013	5862352	5862013	5862352	263	JUNC00004175	5862178	5862351	5862178	5862351	514
NCU07421	JUNC00004265	1	5989962	5990349	5989962	5990349	351	JUNC00004266	5990151	5990348	5990151	5990348	105
NCU07416	JUNC00004281	1	6006324	6006532	6006324	6006532	94	JUNC00004280	6006324	6006526	6006324	6006526	154
NCU07408	JUNC00004310	1	6039933	6039998	6039933	6039998	5698	JUNC00004309	6039930	6039995	6039930	6039995	257
NCU07401	JUNC00004330	1	6061814	6062256	6061814	6062256	102	JUNC00004331	6062128	6062255	6062128	6062255	113
NCU00979	JUNC00004557	1	6513926	6513992	6513926	6513992	19528	JUNC00004545	6506938	6513989	6506938	6513989	2653
NCU00979	JUNC00004555	1	6513696	6513758	6513696	6513758	20000	JUNC00004556	6513696	6513761	6513696	6513761	1441
NCU00979	JUNC00004559	1	6514119	6514177	6514119	6514177	19744	JUNC00004558	6514112	6514181	6514112	6514181	3354
NCU00963	JUNC00004596	1	6561513	6561763	6561513	6561763	562	JUNC00004595	6561511	6561764	6561511	6561764	77
NCU00963	JUNC00004596	1	6561513	6561763	6561513	6561763	562	JUNC00004597	6561513	6561766	6561513	6561766	65
NCU00878	JUNC00004828	1	6888370	6888424	6888370	6888424	4358	JUNC00004829	6888370	6888432	6888370	6888432	71
NCU00775	JUNC00005104	1	7215515	7215570	7215515	7215570	1289	JUNC00005105	7215515	7216131	7215515	7216131	69
NCU00768	JUNC00005137	1	7243502	7243556	7243502	7243556	188	JUNC00005136	7243502	7243552	7243502	7243552	179
NCU00751	JUNC00005181	1	7318304	7318624	7318304	7318624	34	JUNC00005182	7318454	7318623	7318454	7318623	69
NCU00732	JUNC00005237	1	7386913	7386988	7386913	7386988	1317	JUNC00005219	7373366	7386987	7373366	7386987	175
NCU00732	JUNC00005243	1	7387615	7387890	7387615	7387890	2252	JUNC00005241	7387607	7387889	7387607	7387889	127
NCU00726	JUNC00005258	1	7404759	7405029	7404759	7405029	34572	JUNC00005257	7404754	7405028	7404754	7405028	275
NCU00685	JUNC00005372	1	7565610	7565725	7565610	7565725	1053	JUNC00005374	7565641	7565724	7565641	7565724	301
NCU00685	JUNC00005373	1	7565610	7565738	7565610	7565738	1181	JUNC00005375	7565641	7565737	7565641	7565737	92
NCU00651	JUNC00005466	1	7692095	7692181	7692095	7692181	16	JUNC00005465	7692015	7692180	7692015	7692180	241
NCU00627	JUNC00005535	1	7773983	7774045	7773983	7774045	1911	JUNC00005534	7773979	7774040	7773979	7774040	93
NCU00587	JUNC00005669	1	7913858	7914124	7913858	7914124	76	JUNC00005668	7913858	7914120	7913858	7914120	88
NCU00586	JUNC00005674	1	7919035	7919138	7919035	7919138	65	JUNC00005676	7919035	7919181	7919035	7919181	97
NCU00505	JUNC00005920	1	8194647	8194866	8194647	8194866	488	JUNC00005919	8194647	8194764	8194647	8194764	103
NCU02982	JUNC00006122	1	8510584	8510655	8510584	8510655	1453	JUNC00006121	8510584	8510636	8510584	8510636	129
NCU02977	JUNC00006138	1	8527551	8527629	8527551	8527629	391	JUNC00006129	8517017	8527628	8517017	8527628	144
NCU02948	JUNC00006209	1	8613273	8613350	8613273	8613350	6342	JUNC00006208	8613252	8613349	8613252	8613349	628
NCU02932	JUNC00006243	1	8650963	8651048	8650963	8651048	3334	JUNC00006245	8650963	8651122	8650963	8651122	161
NCU02812	JUNC00006490	1	9039020	9039545	9039020	9039545	339	JUNC00006489	9039020	9039150	9039020	9039150	73
NCU02806	JUNC00006513	1	9062553	9062609	9062553	9062609	4945	JUNC00006512	9062551	9062606	9062551	9062606	65
NCU02771	JUNC00006648	1	9251398	9251495	9251398	9251495	3249	JUNC00006650	9251398	9464503	9251398	9464503	2261
NCU09248	JUNC00006725	1	9417251	9417408	9417251	9417408	427	JUNC00006726	9417251	9417410	9417251	9417410	264
NCU09248	JUNC00006725	1	9417251	9417408	9417251	9417408	427	JUNC00006727	9417251	9417413	9417251	9417413	95
NCU09235	JUNC00006774	1	9464585	9464755	9464585	9464755	7806	JUNC00006773	9464581	9464750	9464581	9464750	281
NCU08607	JUNC00006832	1	9585021	9585101	9585021	9585101	472	JUNC00006833	9585021	9592189	9585021	9592189	104
NCU09602	JUNC00006987	2	81567	81669	81567	81669	4665	JUNC00006978	73336	81668	73336	81668	1017
NCU03488	JUNC00007206	2	513447	513534	513447	513534	541	JUNC00007207	513455	513533	513455	513533	222
NCU03366	JUNC00007473	2	949765	949969	949765	949969	468	JUNC00007452	934222	949968	934222	949968	91
NCU03370	JUNC00007464	2	940085	940182	940085	940182	617	JUNC00007465	940085	940184	940085	940184	188
NCU03370	JUNC00007464	2	940085	940182	940085	940182	617	JUNC00007466	940085	940187	940085	940187	62
NCU03368	JUNC00007469	2	944175	944301	944175	944301	1158	JUNC00007468	944173	944300	944173	944300	82
NCU03364	JUNC00007476	2	961954	962011	961954	962011	197	JUNC00007477	961960	962010	961960	962010	79
NCU05356	JUNC00007612	2	1410509	1410635	1410509	1410635	1	JUNC00007611	1410509	1410622	1410509	1410622	77
NCU06764	JUNC00008020	2	2018892	2018962	2018892	2018962	902	JUNC00007705	1550615	2018961	1550615	2018961	61
NCU05430	JUNC00007764	2	1612568	1612656	1612568	1612656	5892	JUNC00007753	1608321	1612655	1608321	1612655	238
NCU06787	JUNC00007972	2	1936093	1936526	1936093	1936526	11	JUNC00007971	1934484	1936525	1934484	1936525	342
NCU06783	JUNC00007981	2	1947625	1947774	1947625	1947774	537	JUNC00007980	1947404	1947776	1947404	1947776	164
NCU06783	JUNC00007981	2	1947625	1947774	1947625	1947774	537	JUNC00007982	1947625	1947776	1947625	1947776	898
NCU06741	JUNC00008083	2	2088616	2088696	2088616	2088696	5111	JUNC00008084	2088616	2088933	2088616	2088933	76
NCU01794	JUNC00008259	2	2392714	2392769	2392714	2392769	164	JUNC00008260	2392714	2392771	2392714	2392771	160
NCU01794	JUNC00008259	2	2392714	2392769	2392714	2392769	164	JUNC00008261	2392714	2392774	2392714	2392774	240
NCU01792	JUNC00008268	2	2401183	2401323	2401183	2401323	681	JUNC00008269	2401183	2401516	2401183	2401516	120
NCU01776	JUNC00008323	2	2481301	2481443	2481301	2481443	1557	JUNC00008326	2481368	2481442	2481368	2481442	82
NCU01776	JUNC00008329	2	2481946	2482007	2481946	2482007	7860	JUNC00008330	2481946	2482011	2481946	2482011	62
NCU01702	JUNC00008481	2	2678163	2678249	2678163	2678249	194	JUNC00008482	2678163	2695508	2678163	2695508	64
NCU01697	JUNC00008499	2	2693212	2693298	2693212	2693298	5	JUNC00008498	2693212	2693291	2693212	2693291	169
NCU01692	JUNC00008513	2	2706403	2706466	2706403	2706466	1743	JUNC00008502	2696758	2706465	2696758	2706465	103
NCU01689	JUNC00008520	2	2710121	2710192	2710121	2710192	864	JUNC00008521	2710121	2719912	2710121	2719912	156
NCU01680	JUNC00008525	2	2726182	2726450	2726182	2726450	2770	JUNC00008526	2726232	2726447	2726232	2726447	167
NCU01587	JUNC00008731	2	3016960	3017189	3016960	3017189	585	JUNC00008732	3016964	3017188	3016964	3017188	101
NCU01587	JUNC00008740	2	3018473	3018570	3018473	3018570	3553	JUNC00008741	3018473	3033640	3018473	3033640	100
NCU01489	JUNC00008977	2	3300691	3301056	3300691	3301056	114	JUNC00008975	3300687	3301294	3300687	3301294	146
NCU01489	JUNC00008977	2	3300691	3301056	3300691	3301056	114	JUNC00008979	3300691	3301294	3300691	3301294	71
NCU10036	JUNC00009005	2	3364875	3365137	3364875	3365137	37	JUNC00009006	3364884	3365136	3364884	3365136	112
NCU08515	JUNC00009017	2	3399700	3399755	3399700	3399755	2880	JUNC00009007	3388258	3399754	3388258	3399754	68
NCU08500	JUNC00009069	2	3454462	3454642	3454462	3454642	4263	JUNC00009070	3454521	3454641	3454521	3454641	139
NCU09345	JUNC00009418	2	4177777	4178087	4177777	4178087	91385	JUNC00009417	4177777	4178078	4177777	4178078	154
NCU09345	JUNC00009426	2	4178428	4178487	4178428	4178487	129077	JUNC00009422	4178241	4178486	4178241	4178486	9830
NCU09345	JUNC00009426	2	4178428	4178487	4178428	4178487	129077	JUNC00009423	4178249	4178494	4178249	4178494	308
NCU10809	JUNC00009511	2	4315517	4315607	4315517	4315607	28	JUNC00009512	4315520	4315606	4315520	4315606	98
NCU09469	JUNC00009564	2	4384736	4384862	4384736	4384862	59	JUNC00009565	4384736	4384945	4384736	4384945	175
NCU09483	JUNC00009607	2	4425363	4425432	4425363	4425432	909	JUNC00009606	4425300	4425431	4425300	4425431	70
NCU09483	JUNC00009607	2	4425363	4425432	4425363	4425432	909	JUNC00009608	4425363	4435432	4425363	4435432	68
NCU09152	JUNC00009716	3	170807	171941	170807	171941	194	JUNC00009713	170807	170909	170807	170909	128
NCU09152	JUNC00009716	3	170807	171941	170807	171941	194	JUNC00009718	170933	171940	170933	171940	75
NCU05715	JUNC00009892	3	609493	609558	609493	609558	33	JUNC00009888	609030	609557	609030	609557	139
NCU07827	JUNC00009990	3	996546	996604	996546	996604	64	JUNC00009991	996546	1001470	996546	1001470	400
NCU07830	JUNC00009997	3	1000911	1000985	1000911	1000985	12134	JUNC00009996	1000893	1000984	1000893	1000984	117
NCU07830	JUNC00010004	3	1001416	1001471	1001416	1001471	8501	JUNC00010002	1001287	1001470	1001287	1001470	606
NCU07839	JUNC00010021	3	1038288	1038426	1038288	1038426	88	JUNC00010020	1038240	1038425	1038240	1038425	117
NCU07846	JUNC00010059	3	1078895	1078952	1078895	1078952	68	JUNC00010058	1078892	1078951	1078892	1078951	178
NCU07857	JUNC00010111	3	1127561	1127929	1127561	1127929	4364	JUNC00010102	1119709	1127928	1119709	1127928	542
NCU06410	JUNC00010244	3	1304698	1304766	1304698	1304766	909	JUNC00010239	1292679	1304763	1292679	1304763	86
NCU06420	JUNC00010281	3	1346836	1346906	1346836	1346906	6805	JUNC00010280	1346823	1346905	1346823	1346905	872
NCU06431	JUNC00010308	3	1397941	1398213	1397941	1398213	5320	JUNC00010309	1397941	1398342	1397941	1398342	103
NCU06440	JUNC00010335	3	1421116	1421187	1421116	1421187	420	JUNC00010336	1421116	1421283	1421116	1421283	81
NCU06189	JUNC00010561	3	1836902	1836967	1836902	1836967	148	JUNC00010562	1836911	1855641	1836911	1855641	69
NCU06201	JUNC00010597	3	1881052	1881249	1881052	1881249	734	JUNC00010596	1880806	1881248	1880806	1881248	127
NCU06210	JUNC00010631	3	1918739	1918815	1918739	1918815	3922	JUNC00010632	1918739	1919071	1918739	1919071	555
NCU06224	JUNC00010681	3	1957982	1958133	1957982	1958133	278	JUNC00010680	1957953	1958132	1957953	1958132	568
NCU06233	JUNC00010718	3	1997043	1997157	1997043	1997157	55	JUNC00010717	1997040	1997156	1997040	1997156	64
NCU06251	JUNC00010769	3	2059428	2059892	2059428	2059892	449	JUNC00010773	2059826	2059891	2059826	2059891	98
NCU00024	JUNC00010908	3	2334301	2334484	2334301	2334484	547	JUNC00010897	2320168	2334483	2320168	2334483	124
NCU00043	JUNC00010953	3	2384972	2385061	2384972	2385061	1334	JUNC00010954	2384972	2773640	2384972	2773640	63
NCU00080	JUNC00011081	3	2540161	2540221	2540161	2540221	1137	JUNC00011083	2540161	2540447	2540161	2540447	89
NCU00116	JUNC00011204	3	2666503	2667054	2666503	2667054	164	JUNC00011203	2666503	2667048	2666503	2667048	63
NCU00116	JUNC00011204	3	2666503	2667054	2666503	2667054	164	JUNC00011201	2666503	2667013	2666503	2667013	131
NCU00212	JUNC00011455	3	3024707	3024772	3024707	3024772	6212	JUNC00011454	3024703	3024767	3024703	3024767	168
NCU00223	JUNC00011493	3	3068998	3069088	3068998	3069088	50	JUNC00011492	3068998	3069082	3068998	3069082	306
NCU00223	JUNC00011493	3	3068998	3069088	3068998	3069088	50	JUNC00011491	3068998	3069064	3068998	3069064	82
NCU00294	JUNC00011694	3	3343814	3343887	3343814	3343887	11110	JUNC00011685	3325809	3343886	3325809	3343886	1233
NCU00315	JUNC00011736	3	3414841	3414907	3414841	3414907	5828	JUNC00011735	3414838	3414906	3414838	3414906	184
NCU00326	JUNC00011774	3	3463259	3463430	3463259	3463430	779	JUNC00011775	3463259	3463437	3463259	3463437	70
NCU00418	JUNC00012042	3	3782279	3782332	3782279	3782332	2782	JUNC00012041	3782256	3782331	3782256	3782331	91
NCU00422	JUNC00012056	3	3798673	3798735	3798673	3798735	465	JUNC00012057	3798673	3798737	3798673	3798737	211
NCU00422	JUNC00012060	3	3798800	3799052	3798800	3799052	1321	JUNC00012061	3798904	3799051	3798904	3799051	63
NCU00443	JUNC00012131	3	3878882	3879427	3878882	3879427	265	JUNC00012129	3878878	3879426	3878878	3879426	2147
NCU00489	JUNC00012277	3	4036666	4036925	4036666	4036925	7730	JUNC00012276	4036664	4036922	4036664	4036922	90
NCU08990	JUNC00012358	3	4147998	4148212	4147998	4148212	14355	JUNC00012359	4148002	4148215	4148002	4148215	1307
NCU08991	JUNC00012366	3	4150496	4150652	4150496	4150652	6602	JUNC00012367	4150496	4150688	4150496	4150688	189
NCU08998	JUNC00012404	3	4175755	4175837	4175755	4175837	623	JUNC00012403	4175746	4175836	4175746	4175836	182
NCU07542	JUNC00012571	3	4433465	4433527	4433465	4433527	1224	JUNC00012570	4433459	4433526	4433459	4433526	69
NCU08556	JUNC00012746	3	4934795	4934930	4934795	4934930	59	JUNC00012747	4934795	5205621	4934795	5205621	11843
NCU08552	JUNC00012761	3	4952748	4953061	4952748	4953061	793	JUNC00012762	4952748	4953074	4952748	4953074	244
NCU08792	JUNC00012816	3	5108416	5108529	5108416	5108529	4	JUNC00012815	5108416	5108468	5108416	5108468	168
NCU08779	JUNC00012837	3	5148936	5149057	5148936	5149057	88	JUNC00012838	5148943	5149056	5148943	5149056	143
NCU04905	JUNC00013138	4	689051	689105	689051	689105	537	JUNC00013140	689051	702225	689051	702225	68
NCU04905	JUNC00013138	4	689051	689105	689051	689105	537	JUNC00013139	689051	695086	689051	695086	238
NCU04906	JUNC00013145	4	691240	691388	691240	691388	57	JUNC00013146	691240	702225	691240	702225	85
NCU04909	JUNC00013163	4	702165	702226	702165	702226	499	JUNC00013164	702165	705724	702165	705724	250
NCU07965	JUNC00013315	4	1210850	1210947	1210850	1210947	1499	JUNC00013316	1210850	1213444	1210850	1213444	191
NCU07937	JUNC00013390	4	1295334	1295497	1295334	1295497	90	JUNC00013389	1295334	1295511	1295334	1295511	11
NCU09738	JUNC00013874	4	1973898	1974077	1973898	1974077	15	JUNC00013873	1973898	1973977	1973898	1973977	130
NCU07672	JUNC00014132	4	2292610	2292729	2292610	2292729	291	JUNC00014122	2286925	2292728	2286925	2292728	73
NCU08330	JUNC00014173	4	2385265	2385321	2385265	2385321	5476	JUNC00014174	2385265	2385324	2385265	2385324	164
NCU06361	JUNC00014462	4	2789874	2790171	2789874	2790171	166	JUNC00014448	2772070	2790170	2772070	2790170	261
NCU04516	JUNC00014672	4	3114738	3114818	3114738	3114818	2552	JUNC00014671	3114732	3114817	3114732	3114817	113
NCU04426	JUNC00014901	4	3403431	3403482	3403431	3403482	254	JUNC00014902	3403431	3403488	3403431	3403488	74
NCU04388	JUNC00014993	4	3533903	3533969	3533903	3533969	1510	JUNC00014994	3533903	3541588	3533903	3541588	91
NCU04343	JUNC00015128	4	3707884	3707952	3707884	3707952	8366	JUNC00015127	3707880	3708050	3707880	3708050	749
NCU04342	JUNC00015146	4	3715600	3715688	3715600	3715688	2416	JUNC00015145	3715592	3715853	3715592	3715853	102
NCU08017	JUNC00015286	4	3925719	3926014	3925719	3926014	24	JUNC00015288	3925748	3926013	3925748	3926013	95
NCU08023	JUNC00015316	4	3952395	3952502	3952395	3952502	2	JUNC00015317	3952406	3952501	3952406	3952501	106
NCU08040	JUNC00015368	4	3991433	3991503	3991433	3991503	130	JUNC00015367	3991433	3991499	3991433	3991499	92
NCU07325	JUNC00015562	4	4365319	4365393	4365319	4365393	13933	JUNC00015558	4365190	4365392	4365190	4365392	3748
NCU07325	JUNC00015562	4	4365319	4365393	4365319	4365393	13933	JUNC00015561	4365278	4365392	4365278	4365392	5873
NCU07257	JUNC00015749	4	4605042	4605438	4605042	4605438	2936	JUNC00015750	4605181	4605437	4605181	4605437	82
NCU07257	JUNC00015749	4	4605042	4605438	4605042	4605438	2936	JUNC00015751	4605278	4605437	4605278	4605437	222
NCU06981	JUNC00015842	4	4760669	4761060	4760669	4761060	482	JUNC00015841	4760669	4760763	4760669	4760763	80
NCU06981	JUNC00015842	4	4760669	4761060	4760669	4761060	482	JUNC00015843	4760884	4761059	4760884	4761059	89
NCU06986	JUNC00015852	4	4784562	4785022	4784562	4785022	29	JUNC00015853	4784753	4785021	4784753	4785021	148
NCU06986	JUNC00015852	4	4784562	4785022	4784562	4785022	29	JUNC00015854	4784859	4785021	4784859	4785021	160
NCU07001	JUNC00015895	4	4840002	4840076	4840002	4840076	121	JUNC00015894	4839998	4840075	4839998	4840075	72
NCU08806	JUNC00016103	4	5188286	5188361	5188286	5188361	63	JUNC00016102	5188282	5188360	5188282	5188360	85
NCU05221	JUNC00016482	4	5705283	5705340	5705283	5705340	1384	JUNC00016477	5702255	5705339	5702255	5705339	267
NCU07807	JUNC00016723	5	220588	220715	220588	220715	1941	JUNC00016724	220640	220714	220640	220714	96
NCU07807	JUNC00016727	5	220774	220850	220774	220850	16039	JUNC00016726	220772	220847	220772	220847	499
NCU07745	JUNC00016880	5	447767	447824	447767	447824	719	JUNC00016879	447764	447823	447764	447823	217
NCU04675	JUNC00017097	5	1228796	1228887	1228796	1228887	2960	JUNC00017098	1228796	1228890	1228796	1228890	122
NCU04675	JUNC00017101	5	1228927	1228999	1228927	1228999	2943	JUNC00017099	1228855	1228998	1228855	1228998	128
NCU04675	JUNC00017102	5	1229051	1229141	1229051	1229141	3009	JUNC00017103	1229078	1229140	1229078	1229140	246
NCU04667	JUNC00017132	5	1261731	1261828	1261731	1261828	497	JUNC00017131	1261727	1261827	1261727	1261827	249
NCU04650	JUNC00017184	5	1340023	1340112	1340023	1340112	102	JUNC00017185	1340038	1340111	1340038	1340111	65
NCU10618	JUNC00017354	5	1565762	1565934	1565762	1565934	1043	JUNC00017352	1565586	1565933	1565586	1565933	72
NCU03639	JUNC00017546	5	1916745	1916796	1916745	1916796	187	JUNC00017545	1916742	1916795	1916742	1916795	210
NCU03654	JUNC00017607	5	1986633	1986791	1986633	1986791	137	JUNC00017608	1986633	1986926	1986633	1986926	63
NCU03699	JUNC00017716	5	2121415	2121833	2121415	2121833	214	JUNC00017718	2121415	2140637	2121415	2140637	67
NCU03702	JUNC00017727	5	2141485	2141547	2141485	2141547	1980	JUNC00017728	2141485	2175745	2141485	2175745	283
NCU03725	JUNC00017786	5	2217601	2217720	2217601	2217720	594	JUNC00017785	2217601	2217716	2217601	2217716	207
NCU03731	JUNC00017802	5	2237088	2237156	2237088	2237156	3909	JUNC00017801	2237100	2237155	2237100	2237155	11
NCU03749	JUNC00017865	5	2292596	2292678	2292596	2292678	111	JUNC00017864	2292592	2292677	2292592	2292677	136
NCU03749	JUNC00017865	5	2292596	2292678	2292596	2292678	111	JUNC00017866	2292600	2292659	2292600	2292659	80
NCU03749	JUNC00017865	5	2292596	2292678	2292596	2292678	111	JUNC00017867	2292600	2292677	2292600	2292677	82
NCU03773	JUNC00017960	5	2369947	2370458	2369947	2370458	707	JUNC00017961	2370094	2370457	2370094	2370457	138
NCU03773	JUNC00017960	5	2369947	2370458	2369947	2370458	707	JUNC00017963	2370238	2370457	2370238	2370457	145
NCU03773	JUNC00017960	5	2369947	2370458	2369947	2370458	707	JUNC00017964	2370352	2370457	2370352	2370457	86
NCU03776	JUNC00017977	5	2377782	2377855	2377782	2377855	310	JUNC00017966	2373668	2377854	2373668	2377854	83
NCU03779	JUNC00017990	5	2386054	2386111	2386054	2386111	2897	JUNC00017989	2386050	2386106	2386050	2386106	108
NCU03804	JUNC00018086	5	2469743	2469918	2469743	2469918	563	JUNC00018084	2469743	2469841	2469743	2469841	65
NCU01145	JUNC00018448	5	3018808	3019080	3018808	3019080	609	JUNC00018446	3018808	3019069	3018808	3019069	96
NCU01154	JUNC00018480	5	3060833	3060895	3060833	3060895	93	JUNC00018478	3060833	3060885	3060833	3060885	62
NCU01154	JUNC00018480	5	3060833	3060895	3060833	3060895	93	JUNC00018479	3060833	3060891	3060833	3060891	62
NCU01160	JUNC00018508	5	3086781	3086986	3086781	3086986	374	JUNC00018507	3086778	3086985	3086778	3086985	135
NCU01213	JUNC00018701	5	3263585	3263686	3263585	3263686	8915	JUNC00018702	3263585	3263700	3263585	3263700	290
NCU01243	JUNC00018784	5	3349376	3349655	3349376	3349655	235	JUNC00018785	3349376	3349664	3349376	3349664	61
NCU01290	JUNC00018931	5	3540695	3540759	3540695	3540759	518	JUNC00018932	3540695	3542624	3540695	3542624	77
NCU01345	JUNC00019081	5	3720976	3721163	3720976	3721163	451	JUNC00019082	3720976	3721213	3720976	3721213	89
NCU01418	JUNC00019276	5	4008598	4008659	4008598	4008659	9406	JUNC00019277	4008598	4008679	4008598	4008679	156
NCU01424	JUNC00019294	5	4024483	4024878	4024483	4024878	4069	JUNC00019284	4012565	4024877	4012565	4024877	362
NCU01422	JUNC00019288	5	4018608	4018706	4018608	4018706	3465	JUNC00019289	4018608	4018724	4018608	4018724	87
NCU06652	JUNC00019350	5	4132297	4132395	4132297	4132395	2697	JUNC00019349	4131625	4132394	4131625	4132394	87
NCU06661	JUNC00019394	5	4171740	4171872	4171740	4171872	9803	JUNC00019395	4171740	4171874	4171740	4171874	817
NCU06672	JUNC00019416	5	4207393	4207448	4207393	4207448	111	JUNC00019415	4207384	4207447	4207384	4207447	155
NCU06702	JUNC00019525	5	4332334	4332534	4332334	4332534	479	JUNC00019526	4332334	4332547	4332334	4332547	64
NCU06702	JUNC00019525	5	4332334	4332534	4332334	4332534	479	JUNC00019524	4332334	4332529	4332334	4332529	3024
NCU11118	JUNC00019536	5	4337832	4338013	4337832	4338013	232	JUNC00019537	4337859	4338012	4337859	4338012	82
NCU01452	JUNC00019792	5	4696013	4696081	4696013	4696081	7877	JUNC00019793	4696013	4696093	4696013	4696093	348
NCU01451	JUNC00019797	5	4698112	4698168	4698112	4698168	4218	JUNC00019798	4698112	4698227	4698112	4698227	68
NCU01446	JUNC00019826	5	4712781	4713084	4712781	4713084	21	JUNC00019824	4712640	4713083	4712640	4713083	96
NCU01438	JUNC00019885	5	4746925	4746990	4746925	4746990	4300	JUNC00019889	4746927	4746991	4746927	4746991	78
NCU04140	JUNC00020080	5	4971825	4972035	4971825	4972035	7483	JUNC00020081	4971825	4972037	4971825	4972037	2945
NCU04173	JUNC00020159	5	5087112	5087252	5087112	5087252	3921	JUNC00020160	5087112	5095170	5087112	5095170	157
NCU04181	JUNC00020191	5	5121283	5121338	5121283	5121338	50	JUNC00020192	5121283	5121341	5121283	5121341	90
NCU04185	JUNC00020212	5	5134798	5134864	5134798	5134864	1339	JUNC00020213	5134798	5134866	5134798	5134866	165
NCU04284	JUNC00020460	5	5495516	5495570	5495516	5495570	3204	JUNC00020458	5495511	5495569	5495511	5495569	262
NCU04284	JUNC00020460	5	5495516	5495570	5495516	5495570	3204	JUNC00020459	5495511	5495573	5495511	5495573	183
NCU04284	JUNC00020460	5	5495516	5495570	5495516	5495570	3204	JUNC00020461	5495516	5495573	5495516	5495573	2360
NCU04314	JUNC00020534	5	5587972	5588039	5587972	5588039	16541	JUNC00020533	5587955	5588038	5587955	5588038	578
NCU08930	JUNC00020602	5	5743187	5743379	5743187	5743379	2858	JUNC00020599	5737322	5743378	5737322	5743378	417
NCU08960	JUNC00020697	5	5825592	5825683	5825592	5825683	21982	JUNC00020606	5745957	5825690	5745957	5825690	1663
NCU08944	JUNC00020639	5	5782595	5782706	5782595	5782706	88	JUNC00020640	5782595	5782718	5782595	5782718	241
NCU08957	JUNC00020686	5	5819282	5819430	5819282	5819430	197	JUNC00020685	5819080	5819429	5819080	5819429	196
NCU08960	JUNC00020694	5	5825351	5825456	5825351	5825456	17043	JUNC00020693	5825345	5825566	5825345	5825566	2472
NCU08960	JUNC00020694	5	5825351	5825456	5825351	5825456	17043	JUNC00020695	5825351	5825572	5825351	5825572	3441
NCU08960	JUNC00020697	5	5825592	5825683	5825592	5825683	21982	JUNC00020696	5825585	5825687	5825585	5825687	3349
NCU07117	JUNC00021002	6	101882	101951	101882	101951	131	JUNC00021003	101882	101953	101882	101953	158
NCU07079	JUNC00021046	6	227422	227542	227422	227542	55	JUNC00021044	227411	227541	227411	227541	451
NCU04771	JUNC00021324	6	760151	760235	760151	760235	64	JUNC00021326	760151	760424	760151	760424	67
NCU05554	JUNC00021859	6	1535932	1536005	1535932	1536005	11846	JUNC00021856	1535747	1536004	1535747	1536004	231
NCU05554	JUNC00021859	6	1535932	1536005	1535932	1536005	11846	JUNC00021860	1535932	1536166	1535932	1536166	1237
NCU05527	JUNC00021908	6	1608916	1609042	1608916	1609042	129	JUNC00021907	1608916	1608990	1608916	1608990	72
NCU05512	JUNC00021971	6	1660505	1660944	1660505	1660944	2080	JUNC00021970	1660500	1660943	1660500	1660943	469
NCU05498	JUNC00022004	6	1721486	1721584	1721486	1721584	22087	JUNC00022003	1721482	1721583	1721482	1721583	748
NCU05490	JUNC00022041	6	1751872	1751930	1751872	1751930	10704	JUNC00022038	1751522	1751929	1751522	1751929	339
NCU04089	JUNC00022109	6	1926233	1926305	2708945	2709017	4	JUNC00022110	1926233	1935546	2699703	2709016	240
NCU04005	JUNC00022315	6	2219666	2220075	2415175	2415584	618	JUNC00022316	2219666	2220113	2415136	2415583	88
NCU03967	JUNC00022450	6	2365289	2365358	2269892	2269961	10161	JUNC00022451	2365289	2365363	2269886	2269960	1375
NCU03855	JUNC00022732	6	2736099	2736150	1899100	1899151	220	JUNC00022497	2418196	2736149	1899100	2217053	125
NCU03905	JUNC00022593	6	2527436	2527506	2107744	2107814	1165	JUNC00022594	2527450	2527505	2107744	2107799	140
NCU03897	JUNC00022608	6	2545238	2545520	2089730	2090012	87	JUNC00022609	2545238	2545538	2089711	2090011	176
NCU05964	JUNC00022943	6	3289521	3289616	3289521	3289616	48	JUNC00022944	3289524	3289615	3289524	3289615	355
NCU05131	JUNC00023154	6	3647609	3647679	3647609	3647679	1	JUNC00023155	3647609	3647762	3647609	3647762	76
NCU05118	JUNC00023189	6	3692976	3693090	3692976	3693090	487	JUNC00023190	3692976	3693337	3692976	3693337	86
NCU05118	JUNC00023191	6	3693439	3693599	3693439	3693599	1247	JUNC00023192	3693439	3693608	3693439	3693608	193
NCU05009	JUNC00023391	6	4098640	4098934	4098640	4098934	735	JUNC00023386	4093704	4098933	4093704	4098933	234
NCU11090	JUNC00023831	7	628688	628751	3626553	3626616	2075	JUNC00023559	225770	628750	3626554	4029534	144
NCU05832	JUNC00023617	7	276347	276421	3978883	3978957	835	JUNC00023618	276347	279158	3976146	3978957	90
NCU05816	JUNC00023645	7	330464	330587	3924717	3924840	1791	JUNC00023646	330464	330902	3924402	3924840	473
NCU05800	JUNC00023699	7	389503	389569	3865735	3865801	655	JUNC00023695	375976	389568	3865736	3879328	201
NCU05791	JUNC00023725	7	414650	414718	3840586	3840654	158	JUNC00023726	414650	414729	3840575	3840654	147
NCU11090	JUNC00023831	7	628688	628751	3626553	3626616	2075	JUNC00023830	628682	628750	3626554	3626622	123
NCU08164	JUNC00023855	7	655923	656148	3599156	3599381	4	JUNC00023856	655932	656147	3599157	3599372	123
NCU08164	JUNC00023857	7	657152	657263	3598041	3598152	1	JUNC00023858	657164	657262	3598042	3598140	90
NCU02224	JUNC00024055	7	980216	980299	3275005	3275088	437	JUNC00024051	974352	980298	3275006	3280952	85
NCU02390	JUNC00024545	7	1590679	1590761	2664543	2664625	826	JUNC00024544	1590675	1590760	2664544	2664629	167
NCU02404	JUNC00024592	7	1635795	1636801	2618503	2619509	423	JUNC00024595	1636159	1636800	2618504	2619145	81
NCU02404	JUNC00024592	7	1635795	1636801	2618503	2619509	423	JUNC00024597	1636548	1636800	2618504	2618756	88
NCU02409	JUNC00024628	7	1653284	1653351	2601953	2602020	61	JUNC00024627	1653284	1653347	2601957	2602020	80
NCU02423	JUNC00024686	7	1709260	1709320	2545984	2546044	561	JUNC00024681	1705163	1709319	2545985	2550141	125
NCU11258	JUNC00024732	7	1768419	1768476	2486828	2486885	1323	JUNC00024733	1768419	1768798	2486506	2486885	116
NCU02453	JUNC00024748	7	2127599	2127691	2127613	2127705	1212	JUNC00024750	2127599	2139941	2115363	2127705	181
NCU06048	JUNC00024850	7	2271926	2271990	1983314	1983378	2598	JUNC00024846	2270155	2271989	1983315	1985149	244
NCU06054	JUNC00024867	7	2291631	2291703	1963601	1963673	234	JUNC00024868	2291643	2291702	1963602	1963661	125
NCU06075	JUNC00024922	7	2360723	2361168	1894136	1894581	3790	JUNC00024923	2360738	2361167	1894137	1894566	63
NCU06076	JUNC00024931	7	2362502	2362733	1892571	1892802	699	JUNC00024932	2362562	2362732	1892572	1892742	104
NCU06110	JUNC00025008	7	2488764	2488843	1766461	1766540	1977	JUNC00025009	2488764	2488845	1766459	1766540	30586
NCU06110	JUNC00025008	7	2488764	2488843	1766461	1766540	1977	JUNC00025013	2488768	2488845	1766459	1766536	142
NCU06110	JUNC00025008	7	2488764	2488843	1766461	1766540	1977	JUNC00025011	2488768	2488838	1766466	1766536	614
NCU06110	JUNC00025008	7	2488764	2488843	1766461	1766540	1977	JUNC00025012	2488768	2488842	1766462	1766536	62
NCU06110	JUNC00025008	7	2488764	2488843	1766461	1766540	1977	JUNC00025015	2488778	2488838	1766466	1766526	61
NCU06110	JUNC00025008	7	2488764	2488843	1766461	1766540	1977	JUNC00025019	2488782	2488849	1766455	1766522	78
NCU06110	JUNC00025008	7	2488764	2488843	1766461	1766540	1977	JUNC00025018	2488782	2488845	1766459	1766522	509
NCU06110	JUNC00025008	7	2488764	2488843	1766461	1766540	1977	JUNC00025017	2488782	2488842	1766462	1766522	159
NCU06110	JUNC00025008	7	2488764	2488843	1766461	1766540	1977	JUNC00025016	2488782	2488838	1766466	1766522	2259
NCU06110	JUNC00025033	7	2490153	2490218	1765086	1765151	86943	JUNC00025032	2490149	2490215	1765089	1765155	1050
NCU04553	JUNC00025191	7	2790998	2791317	1463987	1464306	938	JUNC00025192	2790998	2791319	1463985	1464306	588
NCU09699	JUNC00025221	7	2829230	2829313	1425991	1426074	54	JUNC00025223	2829249	2829312	1425992	1426055	134
NCU06910	JUNC00025519	7	3513561	3513616	741688	741743	1283	JUNC00025518	3513514	3513615	741689	741790	88
NCU06863	JUNC00025617	7	3707536	3707716	547588	547768	7042	JUNC00025612	3690317	3707715	547589	564987	119
NCU09285	JUNC00025849	7	4176825	4176892	78412	78479	10458	JUNC00025850	4176833	4176900	78404	78471	1774
NCU12058	JUNC00025860	7	4178269	4178336	76968	77035	98	JUNC00025861	4178286	4178344	76960	77018	105
NCU09299	JUNC00025903	7	4228839	4229620	25684	26465	815	JUNC00025902	4228839	4229290	26014	26465	109

## Sheet: Unannotated in Exons
			NC10		NC12			NC10		NC12
Gene ID	Junction ID	Chromosome	Junction Start	Junction End	Junction Start	Junction End	Spliced Read Counts	Exon Start	Exon End	Exon Start	Exon End	Exon Read Counts
NCU09079	JUNC00000382	1	775374	775447	775374	775447	164	774203	776931	774203	776931	637.977
NCU02181	JUNC00000454	1	956105	956254	956105	956254	1227	955895	956317	955895	956317	8731.4
NCU02117	JUNC00000650	1	1200424	1200485	1200424	1200485	87	1200240	1200625	1200240	1200625	107.013
NCU11212	JUNC00000688	1	1278180	1278244	1278180	1278244	261	1277919	1278431	1277919	1278431	565.137
NCU02057	JUNC00000827	1	1514791	1514871	1514791	1514871	70	1513887	1515813	1513887	1515813	82.0613
NCU01912	JUNC00001278	1	2054393	2054446	2054393	2054446	151	2054104	2054861	2054104	2054861	587.12
NCU11467	JUNC00001450	1	2247557	2247629	2247557	2247629	61	2246768	2247766	2246768	2247766	42.0341
NCU09975	JUNC00001494	1	2358995	2359051	2358995	2359051	202	2358820	2359582	2358820	2359582	225.197
NCU02480	JUNC00001560	1	2459449	2459529	2459449	2459529	131	2459310	2459632	2459310	2459632	1102.64
NCU02480	JUNC00001559	1	2459449	2459511	2459449	2459511	1932	2459310	2459632	2459310	2459632	1102.64
NCU02495	JUNC00001595	1	2516057	2516110	2516057	2516110	117	2514112	2516113	2514112	2516113	90.2799
NCU02526	JUNC00001679	1	2627411	2627473	2627411	2627473	516	2627233	2628262	2627233	2628262	1906.56
NCU10789	JUNC00001788	1	2763791	2763856	2763791	2763856	142	2763654	2763885	2763654	2763885	85.0649
NCU02571	JUNC00001793	1	2766199	2766356	2766199	2766356	71	2765869	2767359	2765869	2767359	1084.9
NCU02576	JUNC00001812	1	2785028	2785108	2785028	2785108	176	2784723	2785213	2784723	2785213	127.245
NCU02578	JUNC00001821	1	2793290	2793346	2793290	2793346	66	2792705	2793448	2792705	2793448	79.8789
NCU02712	JUNC00002254	1	3283122	3283229	3283122	3283229	934	3282023	3284089	3282023	3284089	657.865
NCU02750	JUNC00002392	1	3423125	3423188	3423125	3423188	88	3421004	3424761	3421004	3424761	100.413
NCU02753	JUNC00002426	1	3444372	3444425	3444372	3444425	157	3443997	3444739	3443997	3444739	171.631
NCU02758	JUNC00002439	1	3459114	3459285	3459114	3459285	204	3458967	3459346	3458967	3459346	129.683
NCU09896	JUNC00002610	1	3993816	3993880	3993816	3993880	146	3993552	3994100	3993552	3994100	957.938
NCU11488	JUNC00002712	1	4137442	4137511	4137442	4137511	82	4137423	4137848	4137423	4137848	47.7647
NCU09814	JUNC00002713	1	4138521	4138595	4138521	4138595	199	4138507	4138660	4138507	4138660	46.0784
NCU03064	JUNC00002864	1	4400584	4400643	4400584	4400643	228	4399728	4401517	4399728	4401517	438.01
NCU03084	JUNC00002940	1	4493833	4493899	4493833	4493899	153	4492709	4493955	4492709	4493955	342.576
NCU03087	JUNC00002949	1	4498124	4498183	4498124	4498183	168	4498006	4498324	4498006	4498324	224.843
NCU03099	JUNC00002977	1	4550345	4550441	4550345	4550441	91	4548751	4550531	4548751	4550531	203.23
NCU03105	JUNC00003004	1	4580491	4580562	4580491	4580562	90	4579422	4581131	4579422	4581131	58.7185
NCU03108	JUNC00003012	1	4588587	4588687	4588587	4588687	70	4588557	4589068	4588557	4589068	546.673
NCU03120	JUNC00003056	1	4628524	4628594	4628524	4628594	70	4628503	4629396	4628503	4629396	83.7626
NCU03219	JUNC00003329	1	4944055	4944104	4944055	4944104	105	4941986	4944222	4941986	4944222	125.313
NCU03285	JUNC00003520	1	5178035	5178097	5178035	5178097	125	5177381	5178453	5177381	5178453	137.78
NCU03293	JUNC00003544	1	5211702	5211804	5211702	5211804	349	5211483	5212815	5211483	5212815	1987.16
NCU10852	JUNC00003726	1	5375968	5376090	5375968	5376090	1347	5375629	5377267	5375629	5377267	1281.96
NCU09123	JUNC00003775	1	5416788	5416993	5416788	5416993	114	5416765	5417277	5416765	5417277	384.668
NCU09123	JUNC00003777	1	5416843	5416993	5416843	5416993	89	5416765	5417277	5416765	5417277	384.668
NCU09205	JUNC00004143	1	5828834	5828890	5828834	5828890	73	5828716	5829126	5828716	5829126	47.3171
NCU09210	JUNC00004160	1	5850216	5850319	5850216	5850319	107	5850013	5850389	5850013	5850389	4436.97
NCU09212	JUNC00004169	1	5860809	5860862	5860809	5860862	381	5860546	5861393	5860546	5861393	450.945
NCU07395	JUNC00004347	1	6083060	6083298	6083060	6083298	114	6082840	6084352	6082840	6084352	200.661
NCU07347	JUNC00004468	1	6291756	6291875	6291756	6291875	81	6289407	6292493	6289407	6292493	111.342
NCU09874	JUNC00004504	1	6378677	6378753	6378677	6378753	178	6378317	6380618	6378317	6380618	386.767
NCU00984	JUNC00004542	1	6494245	6494538	6494245	6494538	151	6494075	6496970	6494075	6496970	216.442
NCU11517	JUNC00004546	1	6507126	6507400	6507126	6507400	87	6506925	6507999	6506925	6507999	99.3948
NCU11517	JUNC00004547	1	6507538	6507925	6507538	6507925	176	6506925	6507999	6506925	6507999	99.3948
NCU00914	JUNC00004731	1	6754291	6754341	6754291	6754341	91	6752507	6755208	6752507	6755208	147.482
NCU00833	JUNC00004950	1	7022300	7022406	7022300	7022406	79	7017139	7022669	7017139	7022669	48.472
NCU00671	JUNC00005405	1	7616628	7616678	7616628	7616678	73	7616222	7621563	7616222	7621563	98.1651
NCU00671	JUNC00005406	1	7617160	7617216	7617160	7617216	93	7616222	7621563	7616222	7621563	98.1651
NCU00651	JUNC00005464	1	7691721	7691793	7691721	7691793	179	7691638	7692095	7691638	7692095	284.354
NCU00584	JUNC00005684	1	7925362	7925516	7925362	7925516	115	7924519	7926014	7924519	7926014	710.468
NCU00582	JUNC00005696	1	7933686	7933746	7933686	7933746	103	7933532	7935257	7933532	7935257	3283.25
NCU00582	JUNC00005701	1	7935285	7935388	7935285	7935388	318	7933532	7935778	7933532	7935778	3060.08
NCU00552	JUNC00005781	1	8032073	8032231	8032073	8032231	114	8032021	8032264	8032021	8032264	4135.8
NCU02978	JUNC00006133	1	8523030	8523104	8523030	8523104	171	8521720	8523163	8521720	8523163	125.052
NCU02955	JUNC00006197	1	8597765	8597853	8597765	8597853	75	8597651	8599936	8597651	8599936	129.168
NCU02932	JUNC00006248	1	8651419	8651541	8651419	8651541	1054	8651049	8651953	8651049	8651953	3067.98
NCU02884	JUNC00006372	1	8809757	8809818	8809757	8809818	237	8809652	8810129	8809652	8810129	2829.45
NCU02815	JUNC00006482	1	9030015	9030102	9030015	9030102	141	9029590	9030467	9029590	9030467	516.078
NCU11571	JUNC00006735	1	9424006	9424074	9424006	9424074	133	9423601	9424335	9423601	9424335	117.234
NCU09240	JUNC00006753	1	9445871	9445942	9445871	9445942	146	9445602	9446425	9445602	9446425	107.169
NCU08626	JUNC00006870	1	9640628	9640702	9640628	9640702	4207	9640055	9641977	9640055	9641977	1346.2
NCU03565	JUNC00007033	2	210768	210876	210768	210876	311	210038	210975	210038	210975	3960.41
NCU03358	JUNC00007487	2	984312	984436	984312	984436	118	984305	985129	984305	985129	691.019
NCU03357	JUNC00007498	2	990400	990465	990400	990465	160	990010	990764	990010	990764	184.019
NCU03338	JUNC00007533	2	1049196	1049246	1049196	1049246	77	1047785	1049602	1047785	1049602	136.379
NCU05338	JUNC00007569	2	1366486	1366548	1366486	1366548	382	1366146	1366602	1366146	1366602	3935.2
NCU05386	JUNC00007666	2	1483593	1483787	1483593	1483787	113	1483555	1485763	1483555	1485763	160.553
NCU05427	JUNC00007745	2	1605646	1605729	1605646	1605729	72	1605439	1606488	1605439	1606488	90.7054
NCU06815	JUNC00007929	2	1870712	1870799	1870712	1870799	154	1868914	1871233	1868914	1871233	168.09
NCU01838	JUNC00008136	2	2207359	2207424	2207359	2207424	218	2207313	2208325	2207313	2208325	1497.43
NCU01680	JUNC00008530	2	2727817	2727996	2727817	2727996	566	2727268	2729462	2727268	2729462	4721.58
NCU01668	JUNC00008551	2	2755951	2756090	2755951	2756090	80	2755579	2757048	2755579	2757048	141.184
NCU01659	JUNC00008574	2	2777103	2777180	2777103	2777180	65	2776281	2779494	2776281	2779494	86.4613
NCU01648	JUNC00008621	2	2814786	2814862	2814786	2814862	61	2814505	2815237	2814505	2815237	396.926
NCU01640	JUNC00008645	2	2860063	2860149	2860063	2860149	68	2859550	2860441	2859550	2860441	197.194
NCU01634	JUNC00008658	2	2878077	2878163	2878077	2878163	529	2877754	2878708	2877754	2878708	3511.58
NCU01564	JUNC00008786	2	3074606	3074971	3074606	3074971	78	3074379	3075124	3074379	3075124	115.503
NCU01545	JUNC00008841	2	3124695	3124760	3124695	3124760	86	3124675	3124793	3124675	3124793	246.186
NCU01528	JUNC00008890	2	3181532	3181702	3181532	3181702	9052	3181176	3182063	3181176	3182063	27695.8
NCU01528	JUNC00008889	2	3181532	3181690	3181532	3181690	3494	3181176	3182063	3181176	3182063	27695.8
NCU01498	JUNC00008952	2	3266425	3266657	3266425	3266657	80	3264456	3267750	3264456	3267750	336.931
NCU01498	JUNC00008953	2	3266478	3266657	3266478	3266657	76	3264456	3267750	3264456	3267750	336.931
NCU08500	JUNC00009073	2	3455333	3455503	3455333	3455503	680	3455176	3455944	3455176	3455944	4206.18
NCU08699	JUNC00009198	2	3725314	3725366	3725314	3725366	213	3725205	3725481	3725205	3725481	5754.35
NCU09345	JUNC00009429	2	4178832	4178902	4178832	4178902	4379	4178488	4179566	4178488	4179566	93858.8
NCU09475	JUNC00009576	2	4400526	4400603	4400526	4400603	2687	4399879	4400640	4399879	4400640	4849.41
NCU09526	JUNC00009651	3	11785	11846	11785	11846	80	10135	11950	10135	11950	127.521
NCU09152	JUNC00009721	3	172470	172549	172470	172549	71	171942	172861	171942	172861	2331.12
NCU09156	JUNC00009729	3	190764	190832	190764	190832	77	189872	191366	189872	191366	96.9545
NCU05723	JUNC00009925	3	640010	640078	640010	640078	271	639378	643778	639378	643778	432.795
NCU05723	JUNC00009926	3	640019	640078	640019	640078	78	639378	643778	639378	643778	432.795
NCU07824	JUNC00009978	3	987172	987243	987172	987243	67	987076	988590	987076	988590	61.5588
NCU07827	JUNC00009988	3	996396	996460	996396	996460	61	995690	996546	995690	996546	59.6963
NCU07831	JUNC00010007	3	1005968	1006144	1005968	1006144	391	1005836	1006331	1005836	1006331	715.758
NCU07861	JUNC00010131	3	1141041	1141123	1141041	1141123	63	1139471	1141198	1139471	1141198	22.5825
NCU07868	JUNC00010149	3	1168692	1168823	1168692	1168823	62	1168549	1169115	1168549	1169115	246.731
NCU07868	JUNC00010152	3	1169587	1169952	1169587	1169952	349	1169174	1172785	1169174	1172785	390.044
NCU06176	JUNC00010519	3	1772004	1772212	1772004	1772212	96	1771574	1772313	1771574	1772313	179.77
NCU06206	JUNC00010623	3	1912111	1912271	1912111	1912271	248	1911068	1912401	1911068	1912401	424.231
NCU06247	JUNC00010750	3	2035012	2035131	2035012	2035131	220	2034076	2035217	2034076	2035217	617.046
NCU06258	JUNC00010799	3	2097474	2097589	2097474	2097589	84	2097195	2098144	2097195	2098144	359.484
NCU00074	JUNC00011058	3	2526618	2526673	2526618	2526673	63	2525916	2526891	2525916	2526891	288.821
NCU00100	JUNC00011139	3	2625459	2625671	2625459	2625671	66	2625284	2626586	2625284	2626586	155.338
NCU00154	JUNC00011303	3	2810340	2810397	2810340	2810397	263	2810211	2810422	2810211	2810422	121.564
NCU00196	JUNC00011423	3	2961780	2962106	2961780	2962106	63	2961619	2962447	2961619	2962447	41.5459
NCU00225	JUNC00011501	3	3077777	3077878	3077777	3077878	664	3077654	3078930	3077654	3078930	2065.63
NCU00246	JUNC00011569	3	3163188	3163247	3163188	3163247	107	3163116	3164770	3163116	3164770	44.2866
NCU00285	JUNC00011673	3	3315353	3315415	3315353	3315415	155	3314551	3315665	3314551	3315665	154.309
NCU00416	JUNC00012039	3	3780942	3781012	3780942	3781012	178	3780434	3781029	3780434	3781029	188.487
NCU00417	JUNC00012040	3	3781072	3781132	3781072	3781132	106	3780944	3781922	3780944	3781922	238.037
NCU00465	JUNC00012202	3	3961316	3961397	3961316	3961397	97	3961094	3961481	3961094	3961481	411.37
NCU00469	JUNC00012212	3	3970535	3970585	3970535	3970585	104	3969279	3970745	3969279	3970745	230.696
NCU00475	JUNC00012231	3	3986527	3986592	3986527	3986592	1632	3986509	3986695	3986509	3986695	9426.34
NCU00486	JUNC00012257	3	4026582	4026683	4026582	4026683	205	4025704	4026800	4025704	4026800	335.036
NCU00489	JUNC00012278	3	4037628	4037684	4037628	4037684	677	4036926	4038313	4036926	4038313	4490.01
NCU08990	JUNC00012360	3	4148255	4148391	4148255	4148391	2803	4148213	4148895	4148213	4148895	12164.5
NCU08997	JUNC00012393	3	4171847	4171906	4171847	4171906	134	4171685	4172876	4171685	4172876	470.991
NCU08998	JUNC00012401	3	4175652	4175710	4175652	4175710	72	4175329	4175755	4175329	4175755	734.39
NCU09010	JUNC00012426	3	4216788	4216887	4216788	4216887	137	4215183	4216995	4215183	4216995	1382.86
NCU07550	JUNC00012552	3	4406200	4406331	4406200	4406331	4033	4405770	4406378	4405770	4406378	11210.1
NCU07514	JUNC00012633	3	4555064	4555135	4555064	4555135	66	4554363	4558095	4554363	4558095	83.2529
NCU08770	JUNC00012864	3	5203646	5203716	5203646	5203716	63	5203616	5203983	5203616	5203983	2567.03
NCU08769	JUNC00012874	3	5205545	5205700	5205545	5205700	8088	5205532	5205927	5205532	5205927	14383
NCU08769	JUNC00012875	3	5205566	5205721	5205566	5205721	1689	5205532	5205740	5205532	5205740	24307.9
NCU08764	JUNC00012882	3	5229768	5229828	5229768	5229828	111	5229691	5230548	5229691	5230548	83.9557
NCU08764	JUNC00012883	3	5230022	5230094	5230022	5230094	98	5229691	5230548	5229691	5230548	83.9557
NCU09643	JUNC00012944	4	50450	50546	50450	50546	124	50177	50820	50177	50820	127.76
NCU04924	JUNC00013186	4	750557	750631	750557	750631	367	750349	752533	750349	752533	1070.86
NCU04950	JUNC00013252	4	842565	842668	842565	842668	73	842412	843272	842412	843272	647.849
NCU07965	JUNC00013317	4	1211661	1211756	1211661	1211756	82	1210948	1211831	1210948	1211831	1223.95
NCU07930	JUNC00013418	4	1320015	1320083	1320015	1320083	176	1318658	1320090	1318658	1320090	1866.06
NCU07914	JUNC00013457	4	1371285	1371386	1371285	1371386	498	1371022	1371442	1371022	1371442	3778.1
NCU06550	JUNC00013601	4	1609092	1609166	1609092	1609166	1631	1608319	1609701	1608319	1609701	7485.71
NCU11708	JUNC00013884	4	1991316	1991390	1991316	1991390	101	1990177	1992039	1990177	1992039	82.9753
NCU08331	JUNC00014164	4	2379620	2379681	2379620	2379681	189	2379528	2382047	2379528	2382047	207.682
NCU08330	JUNC00014171	4	2384352	2384533	2384352	2384533	164	2384263	2384679	2384263	2384679	4152.16
NCU08298	JUNC00014255	4	2494934	2494990	2494934	2494990	66	2492501	2495204	2492501	2495204	151.221
NCU06361	JUNC00014466	4	2791112	2791283	2791112	2791283	169	2790396	2791675	2790396	2791675	911.806
NCU06354	JUNC00014481	4	2809436	2809501	2809436	2809501	61	2809045	2809527	2809045	2809527	616.701
NCU04519	JUNC00014662	4	3105171	3105226	3105171	3105226	146	3105072	3105340	3105072	3105340	341.418
NCU11729	JUNC00014727	4	3185432	3185489	3185432	3185489	77	3185178	3186683	3185178	3186683	356.645
NCU04415	JUNC00014936	4	3446756	3446825	3446756	3446825	340	3446622	3447244	3446622	3447244	1736.58
NCU04389	JUNC00014987	4	3526083	3526215	3526083	3526215	71	3525240	3528892	3525240	3528892	256.243
NCU04383	JUNC00015009	4	3548572	3548637	3548572	3548637	113	3547862	3549998	3547862	3549998	98.8764
NCU04373	JUNC00015038	4	3592377	3592463	3592377	3592463	188	3589960	3594278	3589960	3594278	507.353
NCU07325	JUNC00015557	4	4365033	4365142	4365033	4365142	6398	4364944	4365319	4364944	4365319	14509.9
NCU07325	JUNC00015559	4	4365224	4365289	4365224	4365289	9166	4364944	4365319	4364944	4365319	14509.9
NCU07325	JUNC00015560	4	4365226	4365291	4365226	4365291	366	4364944	4365319	4364944	4365319	14509.9
NCU07281	JUNC00015693	4	4534788	4534895	4534788	4534895	61	4534209	4534950	4534209	4534950	1985.49
NCU07267	JUNC00015723	4	4577861	4577921	4577861	4577921	326	4577692	4578066	4577692	4578066	19558
NCU07042	JUNC00016018	4	5003061	5003128	5003061	5003128	83	5002031	5003194	5002031	5003194	213.199
NCU09915	JUNC00016153	4	5300518	5300637	5300518	5300637	120	5300333	5303095	5300333	5303095	146.506
NCU05188	JUNC00016559	4	5819131	5819202	5819131	5819202	93	5817112	5819313	5817112	5819313	254.339
NCU07748	JUNC00016867	5	435485	435552	435485	435552	73	435476	435981	435476	435981	150.99
NCU07743	JUNC00016891	5	457130	457240	457130	457240	132	456961	458110	456961	458110	115.97
NCU08920	JUNC00016954	5	624855	624983	624855	624983	356	624442	625014	624442	625014	1504.55
NCU04648	JUNC00017187	5	1342956	1343090	1342956	1343090	152	1342903	1343167	1342903	1343167	65.9091
NCU04640	JUNC00017217	5	1365585	1365683	1365585	1365683	124	1365063	1365713	1365063	1365713	918.231
NCU04572	JUNC00017400	5	1639137	1639276	1639137	1639276	181	1638191	1639351	1638191	1639351	127.026
NCU03625	JUNC00017514	5	1887966	1888060	1887966	1888060	66	1887672	1888892	1887672	1888892	303.73
NCU03727	JUNC00017790	5	2224465	2224530	2224465	2224530	92	2224377	2225368	2224377	2225368	149.445
NCU03736	JUNC00017825	5	2250242	2250304	2250242	2250304	92	2250037	2250329	2250037	2250329	196.918
NCU03757	JUNC00017909	5	2318226	2318288	2318226	2318288	575	2317921	2318931	2317921	2318931	2849.41
NCU03802	JUNC00018074	5	2463597	2463665	2463597	2463665	71	2462562	2463738	2462562	2463738	40.4762
NCU03803	JUNC00018077	5	2465037	2465103	2465037	2465103	87	2464552	2465344	2464552	2465344	511.995
NCU03834	JUNC00018171	5	2565798	2565857	2565798	2565857	260	2565028	2567063	2565028	2567063	242.703
NCU01200	JUNC00018646	5	3222100	3222168	3222100	3222168	94	3221873	3222308	3221873	3222308	545.977
NCU01204	JUNC00018655	5	3226895	3227008	3226895	3227008	621	3226855	3227159	3226855	3227159	6154.28
NCU01204	JUNC00018656	5	3226900	3227013	3226900	3227013	712	3226855	3227159	3226855	3227159	6154.28
NCU01258	JUNC00018819	5	3397874	3397926	3397874	3397926	82	3397873	3398334	3397873	3398334	263.557
NCU01283	JUNC00018907	5	3516020	3516224	3516020	3516224	64	3515935	3516523	3515935	3516523	47.7041
NCU01290	JUNC00018930	5	3540322	3540402	3540322	3540402	138	3539927	3540695	3539927	3540695	331.576
NCU01328	JUNC00019027	5	3674508	3674591	3674508	3674591	275	3672967	3674625	3672967	3674625	3419.24
NCU06687	JUNC00019468	5	4278854	4278971	4278854	4278971	194	4278792	4279099	4278792	4279099	298.86
NCU06698	JUNC00019505	5	4317224	4317289	4317224	4317289	1346	4316605	4317521	4316605	4317521	925.546
NCU06698	JUNC00019506	5	4317347	4317417	4317347	4317417	789	4316605	4317521	4316605	4317521	925.546
NCU06703	JUNC00019535	5	4336223	4336291	4336223	4336291	216	4334909	4337478	4334909	4337478	172.927
NCU01451	JUNC00019799	5	4698503	4698588	4698503	4698588	67	4698169	4698684	4698169	4698684	3565.83
NCU01439	JUNC00019883	5	4744376	4744471	4744376	4744471	745	4742974	4744830	4742974	4744830	2360.16
NCU01438	JUNC00019894	5	4748386	4748455	4748386	4748455	451	4748329	4748593	4748329	4748593	1349.24
NCU04131	JUNC00020059	5	4946215	4946286	4946215	4946286	137	4945952	4947033	4945952	4947033	101.711
NCU04182	JUNC00020195	5	5123691	5123750	5123691	5123750	61	5121986	5123984	5121986	5123984	159.184
NCU04258	JUNC00020387	5	5391328	5391414	5391328	5391414	78	5391080	5394472	5391080	5394472	127.241
NCU08936	JUNC00020615	5	5757328	5757450	5757328	5757450	131	5757143	5758001	5757143	5758001	16357.2
NCU08936	JUNC00020616	5	5757333	5757455	5757333	5757455	3674	5757143	5758001	5757143	5758001	16357.2
NCU08957	JUNC00020681	5	5815659	5815716	5815659	5815716	227	5815581	5818405	5815581	5818405	448.619
NCU08957	JUNC00020683	5	5817539	5817621	5817539	5817621	489	5815581	5818405	5815581	5818405	448.619
NCU08961	JUNC00020698	5	5832075	5832302	5832075	5832302	302	5830565	5833708	5830565	5833708	259.465
NCU07125	JUNC00020985	6	63410	63460	63410	63460	74	61092	64244	61092	64244	64.5622
NCU10518	JUNC00021247	6	646661	646829	646661	646829	82	645640	646853	645640	646853	235.326
NCU04784	JUNC00021358	6	806264	806349	806264	806349	111	803031	806773	803031	806773	249.626
NCU10733	JUNC00021395	6	839760	839962	839760	839962	80	839632	840346	839632	840346	71.6387
NCU05632	JUNC00021681	6	1262471	1262527	1262471	1262527	64	1262192	1264375	1262192	1264375	37.8836
NCU05564	JUNC00021832	6	1506378	1506738	1506378	1506738	140	1505880	1507181	1505880	1507181	233.359
NCU05564	JUNC00021833	6	1506411	1506738	1506411	1506738	94	1505880	1507181	1505880	1507181	233.359
NCU05554	JUNC00021862	6	1536107	1536238	1536107	1536238	1078	1536006	1536755	1536006	1536755	5120.43
NCU05539	JUNC00021893	6	1578858	1578929	1578858	1578929	142	1578489	1579782	1578489	1579782	95.669
NCU09869	JUNC00022066	6	1838260	1838328	1838260	1838328	75	1838167	1840431	1838167	1840431	86.5945
NCU04059	JUNC00022188	6	2026474	2026527	2608722	2608775	149	2021168	2027425	2607825	2614082	78.544
NCU04019	JUNC00022280	6	2168245	2168468	2466781	2467004	113	2167395	2169102	2466148	2467855	150.615
NCU04005	JUNC00022321	6	2221761	2221812	2413437	2413488	67	2220739	2222777	2412473	2414511	1498.53
NCU04005	JUNC00022322	6	2221761	2221821	2413428	2413488	533	2220739	2222777	2412473	2414511	1498.53
NCU12116	JUNC00022440	6	2356292	2356361	2278888	2278957	65	2355513	2356440	2278810	2279737	819.417
NCU03967	JUNC00022453	6	2365579	2365642	2269607	2269670	2677	2365359	2366633	2268617	2269891	7074.1
NCU03893	JUNC00022617	6	2560970	2561062	2074187	2074279	1211	2560803	2561167	2074083	2074447	4511.13
NCU03848	JUNC00022759	6	2753830	2753921	1881328	1881419	87	2753716	2754113	1881137	1881534	130.101
NCU05995	JUNC00022838	6	3146293	3146520	3146293	3146520	1753	3146136	3147583	3146136	3147583	8591.22
NCU05995	JUNC00022840	6	3146521	3146748	3146521	3146748	6854	3146136	3147583	3146136	3147583	8591.22
NCU05970	JUNC00022907	6	3258011	3258118	3258011	3258118	87	3257404	3258178	3257404	3258178	326.809
NCU05791	JUNC00023724	7	413474	413611	3841693	3841830	110	413252	414650	3840654	3842052	236.159
NCU08177	JUNC00023820	7	611776	611835	3643469	3643528	146	610303	612591	3642713	3645001	96.6346
NCU02250	JUNC00024120	7	1075697	1075828	3179476	3179607	3755	1075552	1075874	3179430	3179752	12355.4
NCU02254	JUNC00024130	7	1083177	1083239	3172065	3172127	63	1082303	1083399	3171905	3173001	92.6095
NCU02265	JUNC00024179	7	1119453	1119546	3135758	3135851	116	1119142	1122111	3133193	3136162	392.119
NCU02265	JUNC00024183	7	1121531	1121606	3133698	3133773	222	1119142	1122111	3133193	3136162	392.119
NCU02270	JUNC00024202	7	1139611	1139664	3115640	3115693	75	1139267	1141240	3114064	3116037	73.5682
NCU02280	JUNC00024221	7	1172398	1172468	3082836	3082906	85	1172190	1172579	3082725	3083114	1085.48
NCU02280	JUNC00024222	7	1172416	1172468	3082836	3082888	126	1172190	1172579	3082725	3083114	1085.48
NCU02393	JUNC00024556	7	1598853	1598908	2656396	2656451	108	1598286	1599052	2656252	2657018	591.906
NCU02409	JUNC00024635	7	1655499	1655557	2599747	2599805	192	1655420	1655718	2599586	2599884	124.832
NCU12011	JUNC00024830	7	2240206	2240267	2015037	2015098	130	2239833	2240935	2014369	2015471	189.791
NCU12011	JUNC00024832	7	2240409	2240488	2014816	2014895	274	2239833	2240935	2014369	2015471	189.791
NCU06109	JUNC00025003	7	2483895	2483971	1771333	1771409	80	2482016	2484282	1771022	1773288	109.665
NCU06110	JUNC00025025	7	2489500	2489622	1765682	1765804	31292	2489195	2490153	1765151	1766109	137813
NCU06110	JUNC00025026	7	2489516	2489618	1765686	1765788	7388	2489195	2490153	1765151	1766109	137813
NCU06110	JUNC00025027	7	2489642	2489839	1765465	1765662	18510	2489195	2490153	1765151	1766109	137813
NCU06110	JUNC00025028	7	2489765	2489827	1765477	1765539	1108	2489195	2490153	1765151	1766109	137813
NCU04540	JUNC00025169	7	2743183	2743281	1512023	1512121	171	2742979	2746334	1508970	1512325	189.985
NCU09560	JUNC00025367	7	3256306	3256381	998923	998998	469	3256161	3256420	998884	999143	1776.64
NCU06932	JUNC00025461	7	3434896	3434964	820340	820408	224	3434623	3436450	818854	820681	142.118
NCU06922	JUNC00025499	7	3478702	3478848	776456	776602	656	3478694	3479169	776135	776610	478.526
NCU06915	JUNC00025508	7	3497796	3497906	757398	757508	417	3497384	3498679	756625	757920	1448.26
NCU06915	JUNC00025509	7	3497832	3497906	757398	757472	342	3497384	3498679	756625	757920	1448.26
NCU06907	JUNC00025521	7	3526711	3526761	728543	728593	112	3524814	3527609	727695	730490	106.064
NCU06863	JUNC00025620	7	3708134	3708226	547078	547170	756	3708103	3708506	546798	547201	3204.59
NCU06863	JUNC00025621	7	3708134	3708262	547042	547170	713	3708103	3708506	546798	547201	3204.59
NCU06863	JUNC00025624	7	3708263	3708316	546988	547041	1605	3708103	3708506	546798	547201	3204.59
NCU06863	JUNC00025626	7	3708281	3708433	546871	547023	119	3708103	3708506	546798	547201	3204.59
NCU06863	JUNC00025627	7	3708338	3708436	546868	546966	1177	3708103	3708506	546798	547201	3204.59
NCU06863	JUNC00025628	7	3708420	3708488	546816	546884	614	3708103	3708506	546798	547201	3204.59
NCU09057	JUNC00025647	7	3770763	3770885	484419	484541	229	3770618	3771743	483561	484686	1547.24
NCU09057	JUNC00025653	7	3770886	3771020	484284	484418	445	3770618	3771743	483561	484686	1547.24
NCU09057	JUNC00025657	7	3771042	3771143	484161	484262	81	3770618	3771743	483561	484686	1547.24
NCU09057	JUNC00025658	7	3771042	3771176	484128	484262	209	3770618	3771743	483561	484686	1547.24
NCU11395	JUNC00025672	7	3790099	3790159	465145	465205	82	3790049	3791330	463974	465255	2056.01
NCU11395	JUNC00025673	7	3790457	3790678	464626	464847	352	3790049	3791330	463974	465255	2056.01
NCU09270	JUNC00025808	7	4122231	4122290	133014	133073	79	4119894	4123922	131382	135410	150.794
NCU09285	JUNC00025851	7	4176933	4177055	78249	78371	2030	4176893	4177723	77581	78411	19171.9

## Sheet: Introns in lincRNA
	NC10		NC12			NC10		NC12
Chromosome	lincRNA Start	lincRNA End	lincRNA Start	lincRNA End	Junction ID	Junction Start	Junction End	Junction Start	Junction End	Read Counts
1	2474450	2475050	2474450	2475050	JUNC00001571	2474894	2474959	2474894	2474959	316
1	4439500	4440300	4439500	4440300	JUNC00002898	4439621	4439743	4439621	4439743	162
1	8223850	8225200	8223850	8225200	JUNC00005949	8224310	8224392	8224310	8224392	128
1	8374750	8377250	8374750	8377250	JUNC00006020	8376580	8376912	8376580	8376912	98
1	8782150	8783750	8782150	8783750	JUNC00006351	8782601	8782667	8782601	8782667	153
2	1800500	1802650	1800500	1802650	JUNC00007876	1801167	1801249	1801167	1801249	79
2	2215550	2217500	2215550	2217500	JUNC00008142	2215913	2216019	2215913	2216019	103
2	3032800	3034700	3032800	3034700	JUNC00008747	3033302	3033353	3033302	3033353	171
2	3133450	3135550	3133450	3135550	JUNC00008858	3134803	3135092	3134803	3135092	114
4	3814500	3815800	3814500	3815800	JUNC00015207	3815277	3815425	3815277	3815425	63
5	827750	829050	827750	829050	JUNC00017055	828070	828167	828070	828167	136
5	1268400	1271150	1268400	1271150	JUNC00017137	1270254	1270310	1270254	1270310	68
5	2644450	2645900	2644450	2645900	JUNC00018195	2644843	2644908	2644843	2644908	182
5	3067300	3068500	3067300	3068500	JUNC00018485	3067656	3067762	3067656	3067762	100
5	4996650	4999350	4996650	4999350	JUNC00020101	4998391	4998498	4998391	4998498	63
5	5181150	5182450	5181150	5182450	JUNC00020259	5182069	5182157	5182069	5182157	110
6	179350	180450	179350	180450	JUNC00021029	179767	179827	179767	179827	159
6	1043700	1045050	1043700	1045050	JUNC00021538	1044518	1044583	1044518	1044583	113
6	1638350	1638850	1638350	1638850	JUNC00021944	1638645	1638836	1638645	1638836	61
6	2353000	2354850	2280400	2282250	JUNC00022432	2353861	2353921	2281328	2281388	88
6	2353000	2354850	2280400	2282250	JUNC00022434	2353962	2354021	2281228	2281287	97
6	2353000	2354850	2280400	2282250	JUNC00022437	2354259	2354335	2280914	2280990	209
6	3854800	3855650	3854800	3855650	JUNC00023268	3855069	3855165	3855069	3855165	64
7	1123900	1125800	3129504	3131404	JUNC00024189	1124188	1124289	3131015	3131116	141
7	3812300	3814550	440754	443004	JUNC00025693	3813174	3813455	441849	442130	100

## Sheet: Introns in Antisense RNA
		NC10		NC12			NC10			NC12
Chromosome	Overlapping Gene ID	AS Start	AS End	AS Start	AS End	Junction ID	Junction Start	Junction End	Strand	Junction Start	Junction End	Strand	Read Counts
1	NCU02161	1043700	1044350	1043700	1044350	JUNC00000207	1043820	1043908	+	1043820	1043908	+	44
1	NCU01976	1803333	1807834	1803333	1807834	JUNC00000537	1805207	1805262	+	1805207	1805262	+	10
1	NCU07395	6083750	6085350	6083750	6085350	JUNC00002150	6085054	6085134	+	6085054	6085134	+	29
1	NCU00984	6492850	6493550	6492850	6493550	JUNC00002231	6492953	6493115	+	6492953	6493115	+	25
1	NCU00966	6553150	6553750	6553150	6553750	JUNC00002261	6553267	6553344	+	6553267	6553344	+	23
1	NCU00966.1	6553150	6553750	6553150	6553750	JUNC00002262	6553409	6553468	+	6553409	6553468	+	21
1	NCU00549	8047050	8048250	8047050	8048250	JUNC00002760	8047306	8047398	+	8047306	8047398	+	24
1	NCU11212	1277500	1278500	1277500	1278500	JUNC00000281	1278180	1278244	-	1278180	1278244	-	42
1	NCU07345	6297100	6298150	6297100	6298150	JUNC00002198	6297171	6297257	-	6297171	6297257	-	20
1	NCU00833	7021800	7022500	7021800	7022500	JUNC00002413	7022300	7022406	-	7022300	7022406	-	33
1	NCU03039	8353050	8353500	8353050	8353500	JUNC00002852	8353226	8353426	-	8353226	8353426	-	257
2	NCU03534	333350	334550	333350	334550	JUNC00003314	333601	333742	+	333601	333742	+	10
3	NCU06206	1911150	1912500	1911150	1912500	JUNC00004864	1912111	1912271	-	1912111	1912271	-	49
3	NCU06206.1	1911150	1912500	1911150	1912500	JUNC00004865	1912375	1912443	-	1912375	1912443	-	47
4	NCU07325	4365050	4365650	4365050	4365650	JUNC00008202	4365332	4365392	+	4365332	4365392	+	113
4	NCU06998	4825800	4826350	4825800	4826350	JUNC00007305	4826056	4826151	+	4826056	4826151	+	147
4	NCU05276	5495100	5496150	5495100	5496150	JUNC00008594	5495617	5495732	+	5495617	5495732	+	12
4	NCU07915	1368300	1369750	1368300	1369750	JUNC00006165	1369363	1369446	-	1369363	1369446	-	17
4	NCU06997	4825800	4826400	4825800	4826400	JUNC00008394	4826229	4826307	-	4826229	4826307	-	23
5	NCU03715	2186950	2188750	2186950	2188750	JUNC00008107	2188666	2188728	-	2188666	2188728	-	26
5	NCU06653	4135050	4136750	4135050	4136750	JUNC00010178	4135940	4136016	-	4135940	4136016	-	10
5	NCU09538	4526650	4527500	4526650	4527500	JUNC00009017	4527389	4527472	-	4527389	4527472	-	18
6	NCU03969	2355450	2356900	2278350	2279800	JUNC00010310	2356441	2356617	-	2278632	2278808	+	180
6	NCU03969.1	2355450	2356900	2278350	2279800	JUNC00011837	2356293	2356362	-	2278887	2278956	+	20
6	NCU05490	1751750	1752100	1751750	1752100	JUNC00010121	1751866	1751923	-	1751866	1751923	-	20
7	NCU09705	2850950	2851800	1403504	1404354	JUNC00010970	2851408	2851535	-	1403769	1403896	+	13
7	NCU04557	2799733	2802632	1452672	1455571	JUNC00010985	2802245	2802346	-	1452958	1453059	+	33
7	NCU04557	2799733	2802632	1452672	1455571	JUNC00010986	2802124	2802187	-	1453117	1453180	+	126
7	NCU08130	791250	792750	3462554	3464054	JUNC00011573	792441	792509	-	3462795	3462863	+	7193
7	NCU02265	1118850	1123600	3131704	3136454	JUNC00011478	1121532	1121607	+	3133697	3133772	-	33
